# Supplementary material for: Transcriptome-wide association study reveals increased neuronal FLT3 expression is associated with Tourette’s syndrome
Source: Commun Biol. 2022 Mar 30;5:289. doi: 10.1038/s42003-022-03231-0 (PMC8967882; doi:10.1038/s42003-022-03231-0)
Supplement: Supplementary file 2 — Supplementary Data 1 [file 42003_2022_3231_MOESM2_ESM.csv]

source	term_name	term_id	adjusted_p_value	negative_log10_of_adjusted_p_value	term_size	query_size	intersection_size	effective_domain_size	intersections
GO:MF	vascular endothelial growth factor-activated receptor activity	GO:0005021	0.04771191	1.321373198	7	10	1	18679	FLT3
GO:MF	transcription factor binding	GO:0008134	0.04771191	1.321373198	556	10	3	18679	FLT3,CSDC2,PIM1
GO:MF	protein-containing complex binding	GO:0044877	0.04771191	1.321373198	1304	10	4	18679	FLT3,MYO19,NEB,PIM1
GO:MF	17-beta-ketosteroid reductase activity	GO:0072555	0.04771191	1.321373198	1	10	1	18679	DHRS11
GO:MF	glucuronosyl-N-acetylgalactosaminyl-proteoglycan 4-beta-N-acetylgalactosaminyltransferase activity	GO:0047238	0.04771191	1.321373198	6	10	1	18679	CSGALNACT2
GO:MF	plus-end directed microfilament motor activity	GO:0060002	0.04771191	1.321373198	3	10	1	18679	MYO19
GO:MF	glucuronylgalactosylproteoglycan 4-beta-N-acetylgalactosaminyltransferase activity	GO:0047237	0.04771191	1.321373198	3	10	1	18679	CSGALNACT2
GO:MF	3-keto sterol reductase activity	GO:0000253	0.04771191	1.321373198	5	10	1	18679	DHRS11
GO:MF	myosin light chain binding	GO:0032027	0.048457568	1.31463839	8	10	1	18679	MYO19
KEGG	Acute myeloid leukemia	KEGG:05221	0.01825692	1.73857249	67	6	2	8000	FLT3,PIM1
REAC	STAT5 activation downstream of FLT3 ITD mutants	REAC:R-HSA-9702518	0.001537401	2.813212872	10	7	2	10622	FLT3,PIM1
REAC	Signaling by FLT3 ITD and TKD mutants	REAC:R-HSA-9703648	0.00179082	2.746947971	15	7	2	10622	FLT3,PIM1
REAC	crenolanib-resistant FLT3 mutants	REAC:R-HSA-9702581	0.003190994	2.496074031	1	7	1	10622	FLT3
REAC	lestaurtinib-resistant FLT3 mutants	REAC:R-HSA-9702596	0.003190994	2.496074031	1	7	1	10622	FLT3
REAC	gilteritinib-resistant FLT3 mutants	REAC:R-HSA-9702590	0.003190994	2.496074031	1	7	1	10622	FLT3
REAC	pexidartinib-resistant FLT3 mutants	REAC:R-HSA-9702605	0.003190994	2.496074031	1	7	1	10622	FLT3
REAC	ponatinib-resistant FLT3 mutants	REAC:R-HSA-9702614	0.003190994	2.496074031	1	7	1	10622	FLT3
REAC	quizartinib-resistant FLT3 mutants	REAC:R-HSA-9702620	0.003190994	2.496074031	1	7	1	10622	FLT3
REAC	semaxanib-resistant FLT3 mutants	REAC:R-HSA-9702577	0.003190994	2.496074031	1	7	1	10622	FLT3
REAC	KW2449-resistant FLT3 mutants	REAC:R-HSA-9702569	0.003190994	2.496074031	1	7	1	10622	FLT3
REAC	sorafenib-resistant FLT3 mutants	REAC:R-HSA-9702624	0.003190994	2.496074031	1	7	1	10622	FLT3
REAC	FLT3 signaling in disease	REAC:R-HSA-9682385	0.003190994	2.496074031	27	7	2	10622	FLT3,PIM1
REAC	sunitinib-resistant FLT3 mutants	REAC:R-HSA-9702632	0.003190994	2.496074031	1	7	1	10622	FLT3
REAC	FLT3 mutants bind TKIs	REAC:R-HSA-9702509	0.003190994	2.496074031	1	7	1	10622	FLT3
REAC	Drug resistance of FLT3 mutants	REAC:R-HSA-9702506	0.003190994	2.496074031	1	7	1	10622	FLT3
REAC	tamatinib-resistant FLT3 mutants	REAC:R-HSA-9703009	0.003190994	2.496074031	1	7	1	10622	FLT3
REAC	tandutinib-resistant FLT3 mutants	REAC:R-HSA-9702636	0.003190994	2.496074031	1	7	1	10622	FLT3
REAC	linifanib-resistant FLT3 mutants	REAC:R-HSA-9702998	0.003190994	2.496074031	1	7	1	10622	FLT3
REAC	midostaurin-resistant FLT3 mutants	REAC:R-HSA-9702600	0.003190994	2.496074031	1	7	1	10622	FLT3
REAC	STAT5 Activation	REAC:R-HSA-9645135	0.017298089	1.762001875	6	7	1	10622	FLT3
REAC	FLT3 signaling through SRC family kinases	REAC:R-HSA-9706374	0.017298089	1.762001875	6	7	1	10622	FLT3
REAC	FLT3 signaling by CBL mutants	REAC:R-HSA-9706377	0.01925834	1.71538114	7	7	1	10622	FLT3
REAC	Activation of the phototransduction cascade	REAC:R-HSA-2485179	0.028914635	1.538882285	11	7	1	10622	PDE6B
REAC	Negative regulation of FLT3	REAC:R-HSA-9706369	0.037743512	1.42315769	15	7	1	10622	FLT3
REAC	Signaling by FLT3 fusion proteins	REAC:R-HSA-9703465	0.041041757	1.386774058	17	7	1	10622	PIM1
REAC	Chondroitin sulfate biosynthesis	REAC:R-HSA-2022870	0.04408106	1.355747966	19	7	1	10622	CSGALNACT2
CORUM	TFIID complex	CORUM:155	0.005113166	2.291310073	9	1	1	3627	TAF2
CORUM	TFTC complex (TATA-binding protein-free TAF-II-containing complex)	CORUM:445	0.005113166	2.291310073	16	1	1	3627	TAF2
CORUM	TFTC complex (TATA-binding protein-free TAF-II-containing complex)	CORUM:455	0.005113166	2.291310073	16	1	1	3627	TAF2
CORUM	TFTC complex (TATA-binding protein-free TAF-II-containing complex)	CORUM:456	0.005113166	2.291310073	16	1	1	3627	TAF2
CORUM	TFTC complex (TATA-binding protein-free TAF-II-containing complex)	CORUM:462	0.005113166	2.291310073	16	1	1	3627	TAF2
CORUM	TFIID-beta complex	CORUM:469	0.005113166	2.291310073	12	1	1	3627	TAF2
CORUM	TFTC complex (TATA-binding protein-free TAF-II-containing complex)	CORUM:470	0.005113166	2.291310073	17	1	1	3627	TAF2
CORUM	DA complex	CORUM:492	0.005113166	2.291310073	15	1	1	3627	TAF2
CORUM	DAB complex	CORUM:493	0.005113166	2.291310073	16	1	1	3627	TAF2
CORUM	TFIID complex	CORUM:3009	0.005113166	2.291310073	9	1	1	3627	TAF2
CORUM	TFTC complex (TATA-binding protein-free TAF-II-containing complex)	CORUM:513	0.005113166	2.291310073	17	1	1	3627	TAF2
