# Supplementary material for: Transcriptome-wide association study reveals increased neuronal FLT3 expression is associated with Tourette’s syndrome
Source: Commun Biol. 2022 Mar 30;5:289. doi: 10.1038/s42003-022-03231-0 (PMC8967882; doi:10.1038/s42003-022-03231-0)
Supplement: Supplementary file 3 — Supplementary Data 2 [file 42003_2022_3231_MOESM3_ESM.txt]

PANEL	FILE	ID	CHR	P0	P1	HSQ	BEST.GWAS.ID	BEST.GWAS.Z	EQTL.ID	EQTL.R2	EQTL.Z	EQTL.GWAS.Z	NSNP	NWGT	MODEL	MODELCV.R2	MODELCV.PV	TWAS.Z	TWAS.P	PERM.PV	PERM.N	PERM.ANL_PV	TWAS.P.BONF	TWAS.P.FDR
NA	/home/cliao15/software/fusion_twas-master/weights/CMC.BRAIN.RNASEQ_SPLICING/CMC.chr10:226068:243851:clu_7689.wgt.RDat	ZMYND11	10	180404	300577	0.0620	rs1769236	2.45	rs4880568	3.38e-02	4.91	0.339	205	10	enet	0.039275	1.57e-05	0.09224	9.27e-01	0.00000	0	0	1	1
NA	/home/cliao15/software/fusion_twas-master/weights/CMC.BRAIN.RNASEQ_SPLICING/CMC.chr10:226068:255829:clu_7689.wgt.RDat	ZMYND11	10	180404	300577	0.0841	rs1769236	2.45	rs2379078	6.61e-02	-5.97	-0.111	210	19	enet	0.076397	1.97e-09	-0.25866	7.96e-01	0.00000	0	0	1	1
NA	/home/cliao15/software/fusion_twas-master/weights/CMC.BRAIN.RNASEQ_SPLICING/CMC.chr10:243945:255829:clu_7689.wgt.RDat	ZMYND11	10	180404	300577	0.0521	rs1769236	2.45	rs10794885	3.11e-02	4.56	0.010	210	12	enet	0.043059	6.33e-06	0.17853	8.58e-01	0.00000	0	0	1	1
NA	/home/cliao15/software/fusion_twas-master/weights/CMC.BRAIN.RNASEQ_SPLICING/CMC.chr10:1068723:1082729:clu_7711.wgt.RDat	IDI2-AS1	10	1068576	1090141	0.1188	rs1769236	2.45	rs3207775	7.33e-02	6.06	0.158	516	24	enet	0.072728	4.82e-09	0.27087	7.86e-01	0.00000	0	0	1	1
NA	/home/cliao15/software/fusion_twas-master/weights/CMC.BRAIN.RNASEQ_SPLICING/CMC.chr10:1229309:1230801:clu_7715.wgt.RDat	ADARB2	10	1223252	1779670	0.1238	rs11250728	-2.59	rs883248	2.70e-03	-4.69	-0.010	620	620	blup	0.035363	4.03e-05	0.13883	8.90e-01	0.00000	0	0	1	1
NA	/home/cliao15/software/fusion_twas-master/weights/CMC.BRAIN.RNASEQ_SPLICING/CMC.chr10:3146136:3147307:clu_7722.wgt.RDat	PFKP	10	3109711	3178997	0.1256	rs11251654	2.74	rs3816701	7.95e-02	-6.18	0.885	725	16	enet	0.087913	1.16e-10	-1.06044	2.89e-01	0.00000	0	0	1	1
NA	/home/cliao15/software/fusion_twas-master/weights/CMC.BRAIN.RNASEQ_SPLICING/CMC.chr10:3146980:3147307:clu_7722.wgt.RDat	PFKP	10	3109711	3178997	0.1034	rs11251654	2.74	rs3816701	7.84e-02	6.38	0.885	725	9	enet	0.084387	2.77e-10	0.86218	3.89e-01	0.00000	0	0	1	1
NA	/home/cliao15/software/fusion_twas-master/weights/CMC.BRAIN.RNASEQ_SPLICING/CMC.chr10:3185693:3186484:clu_7725.wgt.RDat	PITRM1	10	3179115	3215033	0.0929	rs11251654	2.69	rs3829910	7.74e-03	3.94	-2.180	722	722	blup	0.030252	1.38e-04	-0.84924	3.96e-01	0.00000	0	0	1	1
NA	/home/cliao15/software/fusion_twas-master/weights/CMC.BRAIN.RNASEQ_SPLICING/CMC.chr10:3185967:3186484:clu_7725.wgt.RDat	PITRM1	10	3179115	3215033	0.0907	rs11251654	2.69	rs2279220	5.36e-02	5.69	0.159	722	4	lasso	0.067567	1.70e-08	1.02016	3.08e-01	0.00000	0	0	1	1
NA	/home/cliao15/software/fusion_twas-master/weights/CMC.BRAIN.RNASEQ_SPLICING/CMC.chr10:3189929:3191813:clu_7726.wgt.RDat	PITRM1	10	3179115	3215033	0.4869	rs11251654	2.69	rs3765099	2.46e-01	10.78	-0.588	725	725	bslmm	0.432489	1.97e-56	-1.82122	6.86e-02	0.00000	0	0	1	1
NA	/home/cliao15/software/fusion_twas-master/weights/CMC.BRAIN.RNASEQ_SPLICING/CMC.chr10:4875668:4877867:clu_7746.wgt.RDat	AKR1E2	10	4868368	4890251	0.1017	rs35242309	3.01	rs17133693	7.85e-02	6.43	-0.959	670	670	bslmm	0.067447	1.75e-08	-0.87519	3.81e-01	0.00000	0	0	1	1
NA	/home/cliao15/software/fusion_twas-master/weights/CMC.BRAIN.RNASEQ_SPLICING/CMC.chr10:4878001:4884613:clu_7747.wgt.RDat	AKR1E2	10	4868368	4890251	0.0495	rs35242309	3.01	rs3750740	5.17e-02	-5.00	-1.120	675	12	lasso	0.042583	7.10e-06	1.06218	2.88e-01	0.00000	0	0	1	1
NA	/home/cliao15/software/fusion_twas-master/weights/CMC.BRAIN.RNASEQ_SPLICING/CMC.chr10:4879773:4881921:clu_7747.wgt.RDat	AKR1E2	10	4868368	4890251	0.1342	rs35242309	3.01	rs3750740	1.08e-01	7.07	-1.120	671	36	enet	0.109384	5.48e-13	-0.47739	6.33e-01	0.00000	0	0	1	1
NA	/home/cliao15/software/fusion_twas-master/weights/CMC.BRAIN.RNASEQ_SPLICING/CMC.chr10:4879773:4884613:clu_7747.wgt.RDat	AKR1E2	10	4868368	4890251	0.1532	rs35242309	3.01	rs17133693	1.45e-01	-8.14	-0.959	674	14	lasso	0.146441	4.06e-17	1.07402	2.83e-01	0.00000	0	0	1	1
NA	/home/cliao15/software/fusion_twas-master/weights/CMC.BRAIN.RNASEQ_SPLICING/CMC.chr10:4882018:4883977:clu_7747.wgt.RDat	AKR1E2	10	4868368	4890251	0.1211	rs35242309	3.01	rs12573010	5.91e-02	5.74	-1.025	667	3	lasso	0.059347	1.25e-07	-0.93639	3.49e-01	0.00000	0	0	1	1
NA	/home/cliao15/software/fusion_twas-master/weights/CMC.BRAIN.RNASEQ_SPLICING/CMC.chr10:4884696:4887970:clu_7748.wgt.RDat	AKR1E2	10	4868368	4890251	0.0809	rs35242309	3.01	rs10795204	-1.98e-03	4.16	1.124	671	671	blup	0.000616	2.60e-01	1.12827	2.59e-01	0.00000	0	0	1	1
NA	/home/cliao15/software/fusion_twas-master/weights/CMC.BRAIN.RNASEQ_SPLICING/CMC.chr10:4884696:4889340:clu_7748.wgt.RDat	AKR1E2	10	4868368	4890251	0.1153	rs35242309	3.01	rs12240276	5.04e-02	-6.70	-0.129	673	10	enet	0.112908	2.25e-13	0.45293	6.51e-01	0.00000	0	0	1	1
NA	/home/cliao15/software/fusion_twas-master/weights/CMC.BRAIN.RNASEQ_SPLICING/CMC.chr10:4884696:4889680:clu_7748.wgt.RDat	AKR1E2	10	4868368	4890251	0.2265	rs35242309	3.01	rs12240276	1.76e-01	9.87	-0.129	673	7	enet	0.205514	4.67e-24	-0.39742	6.91e-01	0.00000	0	0	1	1
NA	/home/cliao15/software/fusion_twas-master/weights/CMC.BRAIN.RNASEQ_SPLICING/CMC.chr10:4889422:4889680:clu_7748.wgt.RDat	AKR1E2	10	4868368	4890251	0.1143	rs35242309	3.01	rs9888112	1.06e-01	-7.07	-1.591	669	3	lasso	0.101387	4.07e-12	1.15755	2.47e-01	0.00000	0	0	1	1
NA	/home/cliao15/software/fusion_twas-master/weights/CMC.BRAIN.RNASEQ_SPLICING/CMC.chr10:4889491:4889680:clu_7748.wgt.RDat	AKR1E2	10	4868368	4890251	0.1374	rs35242309	3.01	rs9888112	2.28e-02	-5.11	-1.591	669	31	enet	0.099982	5.79e-12	1.04448	2.96e-01	0.00000	0	0	1	1
NA	/home/cliao15/software/fusion_twas-master/weights/CMC.BRAIN.RNASEQ_SPLICING/CMC.chr10:4950612:4951725:clu_7749.wgt.RDat	AKR1C1	10	4934795	5020158	0.0605	rs35242309	3.01	rs17133693	3.28e-02	-4.52	-0.959	677	14	lasso	0.041809	8.55e-06	0.11138	9.11e-01	0.00000	0	0	1	1
NA	/home/cliao15/software/fusion_twas-master/weights/CMC.BRAIN.RNASEQ_SPLICING/CMC.chr10:4951798:4975429:clu_7749.wgt.RDat	AKR1C1	10	4934795	5020158	0.1250	rs35242309	3.01	rs10795202	1.66e-03	4.35	0.241	679	679	blup	0.042896	6.58e-06	-1.88392	5.96e-02	0.00000	0	0	1	1
NA	/home/cliao15/software/fusion_twas-master/weights/CMC.BRAIN.RNASEQ_SPLICING/CMC.chr10:5040939:5042742:clu_7753.wgt.RDat	AKR1C2	10	5029967	5060225	0.0619	rs35242309	3.01	rs7915338	2.36e-02	4.03	1.389	642	7	enet	0.019673	1.79e-03	0.65557	5.12e-01	0.00000	0	0	1	1
NA	/home/cliao15/software/fusion_twas-master/weights/CMC.BRAIN.RNASEQ_SPLICING/CMC.chr10:5695013:5708472:clu_7760.wgt.RDat	ASB13	10	5680819	5708558	0.3209	rs10905879	3.05	rs871749	3.77e-01	-12.94	0.247	681	3	lasso	0.372841	7.87e-47	-0.24447	8.07e-01	0.00000	0	0	1	1
NA	/home/cliao15/software/fusion_twas-master/weights/CMC.BRAIN.RNASEQ_SPLICING/CMC.chr10:7796032:7801853:clu_7804.wgt.RDat	KIN	10	7792924	7829990	0.1372	rs1271899	-2.46	rs1244480	1.21e-01	-7.66	1.647	617	14	enet	0.115692	1.11e-13	-1.14203	2.53e-01	0.00000	0	0	1	1
NA	/home/cliao15/software/fusion_twas-master/weights/CMC.BRAIN.RNASEQ_SPLICING/CMC.chr10:7798105:7801853:clu_7804.wgt.RDat	KIN	10	7792924	7829990	0.1252	rs1271899	-2.46	rs1244480	6.43e-02	7.23	1.647	616	14	enet	0.102713	2.92e-12	1.21734	2.23e-01	0.00000	0	0	1	1
NA	/home/cliao15/software/fusion_twas-master/weights/CMC.BRAIN.RNASEQ_SPLICING/CMC.chr10:7830226:7839010:clu_7809.wgt.RDat	ATP5C1	10	7830092	7849762	0.0671	rs1271899	-2.46	rs2802460	2.43e-02	4.46	1.382	620	13	enet	0.047376	2.24e-06	1.22802	2.19e-01	0.00000	0	0	1	1
NA	/home/cliao15/software/fusion_twas-master/weights/CMC.BRAIN.RNASEQ_SPLICING/CMC.chr10:7842054:7844233:clu_7810.wgt.RDat	ATP5C1	10	7830092	7849762	0.0846	rs1271899	-2.46	rs2802460	1.03e-01	-6.95	1.382	617	2	lasso	0.090188	6.60e-11	-1.26576	2.06e-01	0.00000	0	0	1	1
NA	/home/cliao15/software/fusion_twas-master/weights/CMC.BRAIN.RNASEQ_SPLICING/CMC.chr10:7842054:7844237:clu_7810.wgt.RDat	ATP5C1	10	7830092	7849762	0.1332	rs1271899	-2.46	rs2802460	1.53e-01	8.38	1.382	617	6	lasso	0.145702	4.92e-17	1.46418	1.43e-01	0.00000	0	0	1	1
NA	/home/cliao15/software/fusion_twas-master/weights/CMC.BRAIN.RNASEQ_SPLICING/CMC.chr10:13091941:13115868:clu_7853.wgt.RDat	CCDC3	10	12938624	13141713	0.5031	rs4750249	-2.74	rs4750306	3.67e-01	-12.83	-0.609	681	681	bslmm	0.504570	1.79e-69	0.13450	8.93e-01	0.00000	0	0	1	1
NA	/home/cliao15/software/fusion_twas-master/weights/CMC.BRAIN.RNASEQ_SPLICING/CMC.chr10:13116100:13140525:clu_7853.wgt.RDat	CCDC3	10	12938624	13141713	0.1427	rs4750249	-2.74	rs10796011	4.74e-02	-4.81	0.620	668	668	bslmm	0.042437	7.35e-06	-0.22474	8.22e-01	0.00000	0	0	1	1
NA	/home/cliao15/software/fusion_twas-master/weights/CMC.BRAIN.RNASEQ_SPLICING/CMC.chr10:13141309:13141506:clu_7853.wgt.RDat	CCDC3	10	12938624	13141713	0.1043	rs4750249	-2.74	rs3829923	4.54e-02	-5.93	0.177	654	4	lasso	0.086276	1.74e-10	0.24431	8.07e-01	0.00000	0	0	1	1
NA	/home/cliao15/software/fusion_twas-master/weights/CMC.BRAIN.RNASEQ_SPLICING/CMC.chr10:13141958:13142138:clu_7856.wgt.RDat	OPTN	10	13142081	13180276	0.0981	rs4750249	-2.74	rs11258243	3.04e-03	4.02	2.274	654	654	blup	0.018123	2.62e-03	2.39265	1.67e-02	0.01093	1098	NA	1	1
NA	/home/cliao15/software/fusion_twas-master/weights/CMC.BRAIN.RNASEQ_SPLICING/CMC.chr10:13142302:13151112:clu_7856.wgt.RDat	OPTN	10	13142081	13180276	0.0980	rs4750249	-2.74	rs478911	3.47e-02	5.97	0.439	657	657	bslmm	0.105740	1.37e-12	0.14599	8.84e-01	0.00000	0	0	1	1
NA	/home/cliao15/software/fusion_twas-master/weights/CMC.BRAIN.RNASEQ_SPLICING/CMC.chr10:13150289:13150962:clu_7856.wgt.RDat	OPTN	10	13142081	13180276	0.1302	rs4750249	-2.74	rs2234968	7.39e-02	5.82	-0.661	649	649	bslmm	0.079102	1.01e-09	0.19656	8.44e-01	0.00000	0	0	1	1
NA	/home/cliao15/software/fusion_twas-master/weights/CMC.BRAIN.RNASEQ_SPLICING/CMC.chr10:13325839:13336428:clu_7862.wgt.RDat	PHYH	10	13319795	13342130	0.1781	rs7078193	2.65	rs615788	1.21e-01	7.42	-0.006	717	3	lasso	0.148709	2.24e-17	-0.46911	6.39e-01	0.00000	0	0	1	1
NA	/home/cliao15/software/fusion_twas-master/weights/CMC.BRAIN.RNASEQ_SPLICING/CMC.chr10:13336596:13337496:clu_7863.wgt.RDat	PHYH	10	13319795	13342130	0.1246	rs7078193	2.65	rs471917	9.19e-02	6.57	0.059	698	698	bslmm	0.079268	9.73e-10	-0.27487	7.83e-01	0.00000	0	0	1	1
NA	/home/cliao15/software/fusion_twas-master/weights/CMC.BRAIN.RNASEQ_SPLICING/CMC.chr10:13629152:13633768:clu_7873.wgt.RDat	PRPF18	10	13629005	13697929	0.1130	rs17314739	3.09	rs7910585	1.62e-01	-8.53	-0.924	705	1	lasso	0.158661	1.62e-18	0.92400	3.55e-01	0.00000	0	0	1	1
NA	/home/cliao15/software/fusion_twas-master/weights/CMC.BRAIN.RNASEQ_SPLICING/CMC.chr10:13629152:13639458:clu_7873.wgt.RDat	PRPF18	10	13629005	13697929	0.1933	rs17314739	3.09	rs7910585	2.51e-01	10.59	-0.924	709	1	lasso	0.250485	1.12e-29	-0.92400	3.55e-01	0.00000	0	0	1	1
NA	/home/cliao15/software/fusion_twas-master/weights/CMC.BRAIN.RNASEQ_SPLICING/CMC.chr10:13633888:13639458:clu_7873.wgt.RDat	PRPF18	10	13629005	13697929	0.1373	rs17314739	3.09	rs7910585	1.86e-01	-9.15	-0.924	705	3	lasso	0.184792	1.44e-21	0.89387	3.71e-01	0.00000	0	0	1	1
NA	/home/cliao15/software/fusion_twas-master/weights/CMC.BRAIN.RNASEQ_SPLICING/CMC.chr10:14572514:14595321:clu_7890.wgt.RDat	FAM107B	10	14560558	14816896	0.1815	rs12570940	-2.60	rs11259184	1.15e-01	-8.02	-0.953	688	4	lasso	0.120819	3.02e-14	0.80092	4.23e-01	0.00000	0	0	1	1
NA	/home/cliao15/software/fusion_twas-master/weights/CMC.BRAIN.RNASEQ_SPLICING/CMC.chr10:14572514:14613762:clu_7890.wgt.RDat	FAM107B	10	14560558	14816896	0.0757	rs12570940	-2.60	rs7904177	5.55e-02	5.24	0.180	699	4	lasso	0.052285	6.86e-07	0.15400	8.78e-01	0.00000	0	0	1	1
NA	/home/cliao15/software/fusion_twas-master/weights/CMC.BRAIN.RNASEQ_SPLICING/CMC.chr10:14572514:14613923:clu_7890.wgt.RDat	FAM107B	10	14560558	14816896	0.1269	rs12570940	-2.60	rs1998862	7.57e-02	-6.50	-0.344	699	13	enet	0.083197	3.71e-10	-0.09743	9.22e-01	0.00000	0	0	1	1
NA	/home/cliao15/software/fusion_twas-master/weights/CMC.BRAIN.RNASEQ_SPLICING/CMC.chr10:14572514:14646239:clu_7890.wgt.RDat	FAM107B	10	14560558	14816896	0.0936	rs12570940	-2.60	rs7069426	6.11e-02	5.50	-0.930	716	716	bslmm	0.051909	7.51e-07	-1.21176	2.26e-01	0.00000	0	0	1	1
NA	/home/cliao15/software/fusion_twas-master/weights/CMC.BRAIN.RNASEQ_SPLICING/CMC.chr10:14595386:14613762:clu_7890.wgt.RDat	FAM107B	10	14560558	14816896	0.1020	rs12570940	-2.60	rs11259176	8.97e-02	-6.42	-0.980	680	1	lasso	0.088196	1.08e-10	0.98000	3.27e-01	0.00000	0	0	1	1
NA	/home/cliao15/software/fusion_twas-master/weights/CMC.BRAIN.RNASEQ_SPLICING/CMC.chr10:14595386:14646239:clu_7890.wgt.RDat	FAM107B	10	14560558	14816896	0.0615	rs12570940	-2.60	rs3740116	-5.99e-05	3.53	-0.226	697	697	bslmm	0.013694	7.83e-03	0.27924	7.80e-01	0.00000	0	0	1	1
NA	/home/cliao15/software/fusion_twas-master/weights/CMC.BRAIN.RNASEQ_SPLICING/CMC.chr10:15177417:15183421:clu_7912.wgt.RDat	NMT2	10	15147770	15210695	0.0799	rs17358476	-2.65	rs12250830	2.60e-02	-4.41	-0.159	545	4	lasso	0.020544	1.45e-03	0.91949	3.58e-01	0.00000	0	0	1	1
NA	/home/cliao15/software/fusion_twas-master/weights/CMC.BRAIN.RNASEQ_SPLICING/CMC.chr10:15183028:15183421:clu_7912.wgt.RDat	NMT2	10	15147770	15210695	0.0605	rs17358476	-2.65	rs913038	8.05e-03	4.26	-0.379	538	3	lasso	0.023673	6.77e-04	-0.61074	5.41e-01	0.00000	0	0	1	1
NA	/home/cliao15/software/fusion_twas-master/weights/CMC.BRAIN.RNASEQ_SPLICING/CMC.chr10:15285422:15290638:clu_7915.wgt.RDat	FAM171A1	10	15253643	15413058	0.0871	rs17358476	-2.65	rs11816253	4.59e-02	-4.75	-1.228	497	4	lasso	0.032936	7.23e-05	1.00188	3.16e-01	0.00000	0	0	1	1
NA	/home/cliao15/software/fusion_twas-master/weights/CMC.BRAIN.RNASEQ_SPLICING/CMC.chr10:15296878:15317854:clu_7916.wgt.RDat	FAM171A1	10	15253643	15413058	0.1305	rs17358476	-2.65	rs11259577	1.20e-01	-7.38	0.653	502	3	lasso	0.122381	2.03e-14	-0.75957	4.48e-01	0.00000	0	0	1	1
NA	/home/cliao15/software/fusion_twas-master/weights/CMC.BRAIN.RNASEQ_SPLICING/CMC.chr10:16824083:16859314:clu_7931.wgt.RDat	RSU1	10	16632616	16859453	0.1356	rs17138545	3.07	rs703060	1.16e-01	-7.93	-0.033	664	7	enet	0.128024	4.79e-15	0.14810	8.82e-01	0.00000	0	0	1	1
NA	/home/cliao15/software/fusion_twas-master/weights/CMC.BRAIN.RNASEQ_SPLICING/CMC.chr10:17204236:17216550:clu_7936.wgt.RDat	TRDMT1	10	17184981	17244070	0.1078	rs2357287	3.41	rs6602178	6.26e-02	-6.32	0.759	664	4	lasso	0.077012	1.69e-09	-0.27727	7.82e-01	0.00000	0	0	1	1
NA	/home/cliao15/software/fusion_twas-master/weights/CMC.BRAIN.RNASEQ_SPLICING/CMC.chr10:17636382:17639572:clu_7941.wgt.RDat	PTPLA	10	17631957	17659373	0.0351	rs2357287	3.41	rs11254693	2.08e-02	4.70	-0.035	378	2	lasso	0.026756	3.21e-04	-0.44919	6.53e-01	0.00000	0	0	1	1
NA	/home/cliao15/software/fusion_twas-master/weights/CMC.BRAIN.RNASEQ_SPLICING/CMC.chr10:18240954:18250510:clu_7944.wgt.RDat	SLC39A12	10	18240767	18332221	0.4994	rs474778	4.06	rs491995	5.48e-01	15.62	-3.512	404	2	lasso	0.548924	1.79e-78	-3.48136	4.99e-04	0.01356	885	NA	1	1
NA	/home/cliao15/software/fusion_twas-master/weights/CMC.BRAIN.RNASEQ_SPLICING/CMC.chr10:18803459:18807265:clu_7950.wgt.RDat	CACNB2	10	18429605	18830688	0.0462	rs4485000	3.08	rs11014210	2.71e-04	4.19	0.502	589	589	blup	0.021898	1.04e-03	0.28454	7.76e-01	0.00000	0	0	1	1
NA	/home/cliao15/software/fusion_twas-master/weights/CMC.BRAIN.RNASEQ_SPLICING/CMC.chr10:18875022:18885137:clu_7953.wgt.RDat	NSUN6	10	18834263	18940550	0.2364	rs4485000	3.08	rs1971272	2.15e-01	-9.97	0.976	582	582	bslmm	0.200790	1.75e-23	-1.03792	2.99e-01	0.00000	0	0	1	1
NA	/home/cliao15/software/fusion_twas-master/weights/CMC.BRAIN.RNASEQ_SPLICING/CMC.chr10:18905222:18931405:clu_7955.wgt.RDat	NSUN6	10	18834263	18940550	0.0583	rs4485000	3.08	rs4453118	-1.94e-03	-3.69	-0.664	592	592	bslmm	0.004449	8.52e-02	1.10439	2.69e-01	0.00000	0	0	1	1
NA	/home/cliao15/software/fusion_twas-master/weights/CMC.BRAIN.RNASEQ_SPLICING/CMC.chr10:18905222:18940058:clu_7955.wgt.RDat	NSUN6	10	18834263	18940550	0.3037	rs4485000	3.08	rs7907153	4.16e-01	13.92	0.941	599	31	enet	0.433320	1.42e-56	1.22803	2.19e-01	0.00000	0	0	1	1
NA	/home/cliao15/software/fusion_twas-master/weights/CMC.BRAIN.RNASEQ_SPLICING/CMC.chr10:18931484:18940058:clu_7955.wgt.RDat	NSUN6	10	18834263	18940550	0.1161	rs4485000	3.08	rs7098313	1.37e-01	7.85	0.875	585	4	lasso	0.125571	8.99e-15	0.93702	3.49e-01	0.00000	0	0	1	1
NA	/home/cliao15/software/fusion_twas-master/weights/CMC.BRAIN.RNASEQ_SPLICING/CMC.chr10:18937574:18940058:clu_7955.wgt.RDat	NSUN6	10	18834263	18940550	0.1914	rs4485000	3.08	rs7907153	2.10e-01	-9.69	0.941	583	7	lasso	0.201252	1.54e-23	-0.62509	5.32e-01	0.00000	0	0	1	1
NA	/home/cliao15/software/fusion_twas-master/weights/CMC.BRAIN.RNASEQ_SPLICING/CMC.chr10:20357168:20432224:clu_7963.wgt.RDat	PLXDC2	10	20105371	20569115	0.0899	rs11010886	3.83	rs2460592	9.29e-02	-6.58	-1.005	634	3	lasso	0.074650	3.02e-09	1.09036	2.76e-01	0.00000	0	0	1	1
NA	/home/cliao15/software/fusion_twas-master/weights/CMC.BRAIN.RNASEQ_SPLICING/CMC.chr10:21157694:21169723:clu_7967.wgt.RDat	NEBL	10	21068902	21463116	0.0429	rs7908415	2.77	rs1440295	1.02e-02	-4.03	1.637	549	549	bslmm	0.013184	8.89e-03	-2.27213	2.31e-02	0.01744	688	NA	1	1
NA	/home/cliao15/software/fusion_twas-master/weights/CMC.BRAIN.RNASEQ_SPLICING/CMC.chr10:21823423:21823574:clu_7973.wgt.RDat	MLLT10	10	21823100	22032559	0.0230	rs16921965	2.95	rs7898685	3.76e-03	-3.76	0.533	272	272	blup	0.009291	2.38e-02	1.23096	2.18e-01	0.00000	0	0	1	1
NA	/home/cliao15/software/fusion_twas-master/weights/CMC.BRAIN.RNASEQ_SPLICING/CMC.chr10:24669996:24721924:clu_8012.wgt.RDat	KIAA1217	10	23983674	24836772	0.2863	rs7915067	-3.64	rs4434904	1.92e-01	-9.86	-0.125	534	26	enet	0.233838	1.47e-27	0.22912	8.19e-01	0.00000	0	0	1	1
NA	/home/cliao15/software/fusion_twas-master/weights/CMC.BRAIN.RNASEQ_SPLICING/CMC.chr10:24910298:24911662:clu_8021.wgt.RDat	ARHGAP21	10	24872537	25012597	0.0575	rs7921396	-2.93	rs7089436	3.48e-02	4.88	1.171	489	4	lasso	0.037652	2.32e-05	1.54636	1.22e-01	0.00000	0	0	1	1
NA	/home/cliao15/software/fusion_twas-master/weights/CMC.BRAIN.RNASEQ_SPLICING/CMC.chr10:24910298:24918925:clu_8021.wgt.RDat	ARHGAP21	10	24872537	25012597	0.1214	rs7921396	-2.93	rs7089436	9.94e-02	-7.11	1.171	491	491	bslmm	0.087028	1.44e-10	-1.15589	2.48e-01	0.00000	0	0	1	1
NA	/home/cliao15/software/fusion_twas-master/weights/CMC.BRAIN.RNASEQ_SPLICING/CMC.chr10:25138820:25144247:clu_8024.wgt.RDat	PRTFDC1	10	25137553	25241533	0.0847	rs7921396	-2.93	rs2478094	3.03e-02	-4.81	-0.325	430	5	lasso	0.024452	5.61e-04	0.52231	6.01e-01	0.00000	0	0	1	1
NA	/home/cliao15/software/fusion_twas-master/weights/CMC.BRAIN.RNASEQ_SPLICING/CMC.chr10:25755648:25839905:clu_8034.wgt.RDat	GPR158	10	25464289	25891157	0.0492	rs7921396	-2.93	rs2987838	4.71e-02	-5.18	-1.161	504	6	enet	0.035360	4.03e-05	0.56903	5.69e-01	0.00000	0	0	1	1
NA	/home/cliao15/software/fusion_twas-master/weights/CMC.BRAIN.RNASEQ_SPLICING/CMC.chr10:26993670:26994215:clu_8041.wgt.RDat	PDSS1	10	26986594	27035726	0.0813	rs3781116	2.50	rs2489583	9.53e-02	-6.63	-0.152	447	3	lasso	0.086147	1.79e-10	0.07510	9.40e-01	0.00000	0	0	1	1
NA	/home/cliao15/software/fusion_twas-master/weights/CMC.BRAIN.RNASEQ_SPLICING/CMC.chr10:26994323:26998567:clu_8041.wgt.RDat	PDSS1	10	26986594	27035726	0.0797	rs3781116	2.50	rs2489583	9.19e-02	6.51	-0.152	449	2	lasso	0.086129	1.80e-10	0.06244	9.50e-01	0.00000	0	0	1	1
NA	/home/cliao15/software/fusion_twas-master/weights/CMC.BRAIN.RNASEQ_SPLICING/CMC.chr10:27040712:27044584:clu_8046.wgt.RDat	ABI1	10	27035524	27150016	0.0819	rs7073287	-2.22	rs17747622	7.11e-02	5.77	-0.632	447	447	bslmm	0.082486	4.42e-10	-0.75254	4.52e-01	0.00000	0	0	1	1
NA	/home/cliao15/software/fusion_twas-master/weights/CMC.BRAIN.RNASEQ_SPLICING/CMC.chr10:27044670:27054147:clu_8046.wgt.RDat	ABI1	10	27035524	27150016	0.0672	rs7073287	-2.22	rs17747622	1.66e-02	4.57	-0.632	447	3	lasso	0.015314	5.24e-03	-0.46306	6.43e-01	0.00000	0	0	1	1
NA	/home/cliao15/software/fusion_twas-master/weights/CMC.BRAIN.RNASEQ_SPLICING/CMC.chr10:27294652:27295846:clu_8048.wgt.RDat	ANKRD26	10	27293044	27389427	0.0984	rs7087552	-2.94	rs12779247	7.60e-02	-6.17	-0.133	453	6	lasso	0.072880	4.65e-09	0.07471	9.40e-01	0.00000	0	0	1	1
NA	/home/cliao15/software/fusion_twas-master/weights/CMC.BRAIN.RNASEQ_SPLICING/CMC.chr10:27295891:27306431:clu_8049.wgt.RDat	ANKRD26	10	27293044	27389427	0.0412	rs7087552	-2.94	rs10829163	6.20e-02	-5.46	-0.159	452	4	lasso	0.055169	3.42e-07	0.17869	8.58e-01	0.00000	0	0	1	1
NA	/home/cliao15/software/fusion_twas-master/weights/CMC.BRAIN.RNASEQ_SPLICING/CMC.chr10:27303640:27306431:clu_8049.wgt.RDat	ANKRD26	10	27293044	27389427	0.0448	rs7087552	-2.94	rs2800403	1.60e-02	4.45	0.571	446	446	bslmm	0.023855	6.48e-04	0.50474	6.14e-01	0.00000	0	0	1	1
NA	/home/cliao15/software/fusion_twas-master/weights/CMC.BRAIN.RNASEQ_SPLICING/CMC.chr10:27318285:27322154:clu_8050.wgt.RDat	ANKRD26	10	27293044	27389427	0.2570	rs7087552	-2.94	rs1411283	1.32e-01	8.26	-0.393	440	26	enet	0.214097	4.18e-25	-0.49114	6.23e-01	0.00000	0	0	1	1
NA	/home/cliao15/software/fusion_twas-master/weights/CMC.BRAIN.RNASEQ_SPLICING/CMC.chr10:27326252:27326800:clu_8052.wgt.RDat	ANKRD26	10	27293044	27389427	0.0806	rs7087552	-2.94	rs35844030	2.05e-02	4.47	0.017	429	32	enet	0.043489	5.71e-06	-0.48675	6.26e-01	0.00000	0	0	1	1
NA	/home/cliao15/software/fusion_twas-master/weights/CMC.BRAIN.RNASEQ_SPLICING/CMC.chr10:27332496:27335282:clu_8053.wgt.RDat	ANKRD26	10	27293044	27389427	0.1579	rs7087552	-2.94	rs4747583	1.16e-01	7.44	-0.154	430	430	bslmm	0.123608	1.48e-14	-0.10604	9.16e-01	0.00000	0	0	1	1
NA	/home/cliao15/software/fusion_twas-master/weights/CMC.BRAIN.RNASEQ_SPLICING/CMC.chr10:27415715:27420788:clu_8059.wgt.RDat	YME1L1	10	27399039	27443349	0.0389	rs1690690	-3.53	rs11015538	4.05e-03	3.93	0.054	448	35	enet	0.017022	3.44e-03	1.66602	9.57e-02	0.00000	0	0	1	1
NA	/home/cliao15/software/fusion_twas-master/weights/CMC.BRAIN.RNASEQ_SPLICING/CMC.chr10:27423910:27437835:clu_8060.wgt.RDat	YME1L1	10	27399039	27443349	0.0449	rs1690690	-3.53	rs11015538	5.24e-02	5.17	0.054	458	8	lasso	0.034316	5.18e-05	0.03658	9.71e-01	0.00000	0	0	1	1
NA	/home/cliao15/software/fusion_twas-master/weights/CMC.BRAIN.RNASEQ_SPLICING/CMC.chr10:27425314:27437835:clu_8060.wgt.RDat	YME1L1	10	27399039	27443349	0.1085	rs1690690	-3.53	rs10829167	9.28e-02	7.25	-0.109	458	13	lasso	0.095532	1.75e-11	0.02580	9.79e-01	0.00000	0	0	1	1
NA	/home/cliao15/software/fusion_twas-master/weights/CMC.BRAIN.RNASEQ_SPLICING/CMC.chr10:27508786:27512136:clu_8065.wgt.RDat	ACBD5	10	27484142	27531068	0.0476	rs1690690	-3.53	rs10764690	4.16e-02	-4.55	0.601	460	2	lasso	0.025485	4.36e-04	-0.57731	5.64e-01	0.00000	0	0	1	1
NA	/home/cliao15/software/fusion_twas-master/weights/CMC.BRAIN.RNASEQ_SPLICING/CMC.chr10:27508786:27512267:clu_8065.wgt.RDat	ACBD5	10	27484142	27531068	0.0695	rs1690690	-3.53	rs10764690	6.06e-02	5.49	0.601	460	4	lasso	0.038032	2.12e-05	0.55685	5.78e-01	0.00000	0	0	1	1
NA	/home/cliao15/software/fusion_twas-master/weights/CMC.BRAIN.RNASEQ_SPLICING/CMC.chr10:27512168:27512267:clu_8065.wgt.RDat	ACBD5	10	27484142	27531068	0.0299	rs1690690	-3.53	rs10764690	2.82e-03	-4.16	0.601	456	456	blup	0.007861	3.44e-02	0.83934	4.01e-01	0.00000	0	0	1	1
NA	/home/cliao15/software/fusion_twas-master/weights/CMC.BRAIN.RNASEQ_SPLICING/CMC.chr10:27798859:27821436:clu_8069.wgt.RDat	RAB18	10	27793102	27831166	0.0973	rs1690690	-3.53	rs2642273	2.33e-02	4.69	-0.769	453	453	blup	0.049030	1.50e-06	0.16288	8.71e-01	0.00000	0	0	1	1
NA	/home/cliao15/software/fusion_twas-master/weights/CMC.BRAIN.RNASEQ_SPLICING/CMC.chr10:28822963:28824491:clu_8086.wgt.RDat	WAC	10	28821421	28912041	0.2113	rs1249334	2.79	rs11597279	2.51e-01	-10.61	0.777	590	7	lasso	0.249867	1.34e-29	-0.78838	4.30e-01	0.00000	0	0	1	1
NA	/home/cliao15/software/fusion_twas-master/weights/CMC.BRAIN.RNASEQ_SPLICING/CMC.chr10:28823111:28824491:clu_8086.wgt.RDat	WAC	10	28821421	28912041	0.2010	rs1249334	2.79	rs6481534	2.28e-01	10.11	0.697	590	8	lasso	0.226626	1.17e-26	0.69778	4.85e-01	0.00000	0	0	1	1
NA	/home/cliao15/software/fusion_twas-master/weights/CMC.BRAIN.RNASEQ_SPLICING/CMC.chr10:28823275:28824491:clu_8086.wgt.RDat	WAC	10	28821421	28912041	0.1167	rs1249334	2.79	rs11597279	1.02e-01	6.99	0.777	590	10	lasso	0.101064	4.42e-12	0.77893	4.36e-01	0.00000	0	0	1	1
NA	/home/cliao15/software/fusion_twas-master/weights/CMC.BRAIN.RNASEQ_SPLICING/CMC.chr10:30625956:30629155:clu_8105.wgt.RDat	MTPAP	10	30598729	30663377	0.2042	rs1538955	2.64	rs10826790	1.10e-01	-7.28	1.029	586	586	blup	0.125090	1.02e-14	-0.62301	5.33e-01	0.00000	0	0	1	1
NA	/home/cliao15/software/fusion_twas-master/weights/CMC.BRAIN.RNASEQ_SPLICING/CMC.chr10:31197944:31199289:clu_8111.wgt.RDat	ZNF438	10	31133564	31320866	0.0328	rs2050888	2.89	rs2994630	5.41e-02	-5.33	-0.703	461	2	lasso	0.039932	1.34e-05	0.77849	4.36e-01	0.00000	0	0	1	1
NA	/home/cliao15/software/fusion_twas-master/weights/CMC.BRAIN.RNASEQ_SPLICING/CMC.chr10:31197944:31212216:clu_8111.wgt.RDat	ZNF438	10	31133564	31320866	0.0538	rs2050888	2.89	rs2000099	1.40e-02	4.48	1.172	466	466	blup	0.029112	1.82e-04	0.78487	4.33e-01	0.00000	0	0	1	1
NA	/home/cliao15/software/fusion_twas-master/weights/CMC.BRAIN.RNASEQ_SPLICING/CMC.chr10:31197944:31230504:clu_8111.wgt.RDat	ZNF438	10	31133564	31320866	0.0507	rs2050888	2.89	rs2994615	2.38e-02	-4.03	-0.650	467	467	bslmm	0.026222	3.65e-04	0.06831	9.46e-01	0.00000	0	0	1	1
NA	/home/cliao15/software/fusion_twas-master/weights/CMC.BRAIN.RNASEQ_SPLICING/CMC.chr10:31199369:31230504:clu_8111.wgt.RDat	ZNF438	10	31133564	31320866	0.0460	rs2050888	2.89	rs2994613	5.48e-03	-3.92	0.013	465	465	blup	0.010069	1.95e-02	-1.30761	1.91e-01	0.00000	0	0	1	1
NA	/home/cliao15/software/fusion_twas-master/weights/CMC.BRAIN.RNASEQ_SPLICING/CMC.chr10:32128639:32132389:clu_8120.wgt.RDat	ARHGAP12	10	32094325	32217804	0.0655	rs796153	-2.94	rs2808096	6.68e-02	6.30	0.126	352	352	blup	0.068776	1.26e-08	-0.52417	6.00e-01	0.00000	0	0	1	1
NA	/home/cliao15/software/fusion_twas-master/weights/CMC.BRAIN.RNASEQ_SPLICING/CMC.chr10:32132514:32150323:clu_8121.wgt.RDat	ARHGAP12	10	32094325	32217804	0.0672	rs796153	-2.94	rs2799021	-1.45e-03	3.41	0.127	356	356	blup	0.024329	5.77e-04	-0.59902	5.49e-01	0.00000	0	0	1	1
NA	/home/cliao15/software/fusion_twas-master/weights/CMC.BRAIN.RNASEQ_SPLICING/CMC.chr10:32141525:32150323:clu_8121.wgt.RDat	ARHGAP12	10	32094325	32217804	0.0748	rs796153	-2.94	rs2799018	7.70e-02	-6.08	-1.581	355	19	enet	0.063604	4.44e-08	1.74148	8.16e-02	0.00000	0	0	1	1
NA	/home/cliao15/software/fusion_twas-master/weights/CMC.BRAIN.RNASEQ_SPLICING/CMC.chr10:32751631:32761409:clu_8132.wgt.RDat	CCDC7	10	32735040	32863492	0.1003	rs1887531	1.90	rs4587680	6.65e-02	5.67	0.541	329	10	lasso	0.056287	2.61e-07	0.01761	9.86e-01	0.00000	0	0	1	1
NA	/home/cliao15/software/fusion_twas-master/weights/CMC.BRAIN.RNASEQ_SPLICING/CMC.chr10:32762951:32832228:clu_8133.wgt.RDat	CCDC7	10	32735040	32863492	0.2273	rs1887531	1.90	rs41392550	2.20e-01	10.02	0.028	363	363	bslmm	0.223511	2.87e-26	0.28936	7.72e-01	0.00000	0	0	1	1
NA	/home/cliao15/software/fusion_twas-master/weights/CMC.BRAIN.RNASEQ_SPLICING/CMC.chr10:32806903:32807344:clu_8133.wgt.RDat	CCDC7	10	32735040	32863492	0.3176	rs1887531	1.90	rs11594145	3.35e-01	-12.35	0.124	337	337	blup	0.353290	7.03e-44	0.32415	7.46e-01	0.00000	0	0	1	1
NA	/home/cliao15/software/fusion_twas-master/weights/CMC.BRAIN.RNASEQ_SPLICING/CMC.chr10:32806903:32832228:clu_8133.wgt.RDat	CCDC7	10	32735040	32863492	0.2976	rs1887531	1.90	rs41392550	3.43e-01	12.59	0.028	347	5	lasso	0.350250	1.99e-43	0.05425	9.57e-01	0.00000	0	0	1	1
NA	/home/cliao15/software/fusion_twas-master/weights/CMC.BRAIN.RNASEQ_SPLICING/CMC.chr10:32807433:32832228:clu_8133.wgt.RDat	CCDC7	10	32735040	32863492	0.3005	rs1887531	1.90	rs41392550	3.22e-01	-12.19	0.028	347	6	lasso	0.331479	1.09e-40	0.04203	9.66e-01	0.00000	0	0	1	1
NA	/home/cliao15/software/fusion_twas-master/weights/CMC.BRAIN.RNASEQ_SPLICING/CMC.chr10:32854548:32856598:clu_8134.wgt.RDat	CCDC7	10	32735040	32863492	0.1819	rs1887531	1.90	rs11008971	1.57e-01	-8.61	1.359	342	342	bslmm	0.173198	3.34e-20	-0.94763	3.43e-01	0.00000	0	0	1	1
NA	/home/cliao15/software/fusion_twas-master/weights/CMC.BRAIN.RNASEQ_SPLICING/CMC.chr10:32854548:32860787:clu_8134.wgt.RDat	CCDC7	10	32735040	32863492	0.3248	rs1887531	1.90	rs11008971	3.44e-01	12.37	1.359	344	12	lasso	0.339906	6.56e-42	1.29113	1.97e-01	0.00000	0	0	1	1
NA	/home/cliao15/software/fusion_twas-master/weights/CMC.BRAIN.RNASEQ_SPLICING/CMC.chr10:32856819:32860787:clu_8134.wgt.RDat	CCDC7	10	32735040	32863492	0.0361	rs1887531	1.90	rs10763902	1.28e-03	-3.73	1.120	344	344	bslmm	0.022768	8.44e-04	0.51679	6.05e-01	0.00000	0	0	1	1
NA	/home/cliao15/software/fusion_twas-master/weights/CMC.BRAIN.RNASEQ_SPLICING/CMC.chr10:32860821:32863357:clu_8134.wgt.RDat	CCDC7	10	32735040	32863492	0.0707	rs752251	-1.95	rs11008971	3.24e-02	4.71	1.359	342	342	blup	0.039506	1.49e-05	1.28282	2.00e-01	0.00000	0	0	1	1
NA	/home/cliao15/software/fusion_twas-master/weights/CMC.BRAIN.RNASEQ_SPLICING/CMC.chr10:32856819:32871962:clu_8134.wgt.RDat	C10orf68	10	32856597	33171792	0.1916	rs2666279	-2.04	rs7907350	1.41e-01	-8.47	1.337	353	8	lasso	0.172476	4.05e-20	-0.81939	4.13e-01	0.00000	0	0	1	1
NA	/home/cliao15/software/fusion_twas-master/weights/CMC.BRAIN.RNASEQ_SPLICING/CMC.chr10:32856819:32871997:clu_8134.wgt.RDat	C10orf68	10	32856597	33171792	0.1065	rs2666279	-2.04	rs1402185	3.41e-02	-5.52	1.476	353	353	bslmm	0.081782	5.25e-10	-0.71514	4.75e-01	0.00000	0	0	1	1
NA	/home/cliao15/software/fusion_twas-master/weights/CMC.BRAIN.RNASEQ_SPLICING/CMC.chr10:32856819:32872096:clu_8134.wgt.RDat	C10orf68	10	32856597	33171792	0.2566	rs2666279	-2.04	rs12416226	2.51e-01	-10.69	1.496	353	353	blup	0.301934	1.58e-36	-0.93040	3.52e-01	0.00000	0	0	1	1
NA	/home/cliao15/software/fusion_twas-master/weights/CMC.BRAIN.RNASEQ_SPLICING/CMC.chr10:32856819:32873160:clu_8134.wgt.RDat	C10orf68	10	32856597	33171792	0.3992	rs2666279	-2.04	rs1402185	4.46e-01	14.22	1.476	354	354	bslmm	0.449230	2.62e-59	1.45709	1.45e-01	0.00000	0	0	1	1
NA	/home/cliao15/software/fusion_twas-master/weights/CMC.BRAIN.RNASEQ_SPLICING/CMC.chr10:32872235:32873160:clu_8134.wgt.RDat	C10orf68	10	32856597	33171792	0.4147	rs2666279	-2.04	rs1402185	5.29e-01	-15.41	1.476	344	344	bslmm	0.528482	3.21e-74	-1.43522	1.51e-01	0.00000	0	0	1	1
NA	/home/cliao15/software/fusion_twas-master/weights/CMC.BRAIN.RNASEQ_SPLICING/CMC.chr10:32873232:32974898:clu_8135.wgt.RDat	C10orf68	10	32856597	33171792	0.0323	rs2755979	-2.13	rs11009087	-1.69e-03	4.60	-1.297	430	430	bslmm	0.004878	7.58e-02	-0.54566	5.85e-01	0.00000	0	0	1	1
NA	/home/cliao15/software/fusion_twas-master/weights/CMC.BRAIN.RNASEQ_SPLICING/CMC.chr10:32975008:32977981:clu_8136.wgt.RDat	C10orf68	10	32856597	33171792	0.0375	rs2755979	-2.13	rs2488313	-6.35e-04	-3.19	-0.504	365	365	blup	0.008740	2.74e-02	-0.29939	7.65e-01	0.00000	0	0	1	1
NA	/home/cliao15/software/fusion_twas-master/weights/CMC.BRAIN.RNASEQ_SPLICING/CMC.chr10:32975008:33000548:clu_8136.wgt.RDat	C10orf68	10	32856597	33171792	0.0315	rs2755979	-2.13	rs10740865	1.16e-03	-3.83	-0.084	384	384	blup	0.007085	4.21e-02	-0.47453	6.35e-01	0.00000	0	0	1	1
NA	/home/cliao15/software/fusion_twas-master/weights/CMC.BRAIN.RNASEQ_SPLICING/CMC.chr10:34661464:34663802:clu_8152.wgt.RDat	PARD3	10	34398487	35104253	0.0426	rs224714	-2.43	rs3844127	2.77e-02	4.25	1.642	418	2	lasso	0.019233	2.00e-03	1.29508	1.95e-01	0.00000	0	0	1	1
NA	/home/cliao15/software/fusion_twas-master/weights/CMC.BRAIN.RNASEQ_SPLICING/CMC.chr10:35416121:35495823:clu_8162.wgt.RDat	CREM	10	35415768	35501886	0.0225	rs11010056	2.95	rs798459	2.05e-03	-3.25	1.098	336	336	bslmm	0.011610	1.32e-02	-1.74115	8.17e-02	0.00000	0	0	1	1
NA	/home/cliao15/software/fusion_twas-master/weights/CMC.BRAIN.RNASEQ_SPLICING/CMC.chr10:35855113:35857982:clu_8166.wgt.RDat	CCNY	10	35535952	35860847	0.1477	rs2474752	2.86	rs1078942	1.77e-01	-9.31	1.796	334	28	enet	0.174484	2.36e-20	-2.21894	2.65e-02	0.41379	29	NA	1	1
NA	/home/cliao15/software/fusion_twas-master/weights/CMC.BRAIN.RNASEQ_SPLICING/CMC.chr10:35857046:35857982:clu_8166.wgt.RDat	CCNY	10	35535952	35860847	0.1230	rs2474752	2.86	rs11010213	1.27e-01	7.87	2.190	334	8	lasso	0.135643	6.73e-16	2.24701	2.46e-02	0.12245	98	NA	1	1
NA	/home/cliao15/software/fusion_twas-master/weights/CMC.BRAIN.RNASEQ_SPLICING/CMC.chr10:38120240:38121953:clu_8170.wgt.RDat	ZNF248	10	38065453	38146564	0.0556	rs11011247	-2.77	rs17575387	5.36e-02	5.69	-1.812	285	53	enet	0.060119	1.03e-07	-2.02978	4.24e-02	0.70588	17	NA	1	1
NA	/home/cliao15/software/fusion_twas-master/weights/CMC.BRAIN.RNASEQ_SPLICING/CMC.chr10:38127039:38145224:clu_8171.wgt.RDat	ZNF248	10	38065453	38146564	0.0571	rs11011247	-2.77	rs2180704	5.34e-02	5.07	-0.259	289	289	blup	0.048914	1.55e-06	-0.76159	4.46e-01	0.00000	0	0	1	1
NA	/home/cliao15/software/fusion_twas-master/weights/CMC.BRAIN.RNASEQ_SPLICING/CMC.chr10:38246474:38256845:clu_8174.wgt.RDat	ZNF25	10	38238794	38265453	0.1335	rs11011247	-2.77	rs4934899	2.06e-01	9.71	-1.952	265	265	bslmm	0.219333	9.45e-26	-1.66706	9.55e-02	0.00000	0	0	1	1
NA	/home/cliao15/software/fusion_twas-master/weights/CMC.BRAIN.RNASEQ_SPLICING/CMC.chr10:38246474:38260636:clu_8174.wgt.RDat	ZNF25	10	38238794	38265453	0.1365	rs11011247	-2.77	rs4934899	2.11e-01	-9.85	-1.952	265	265	bslmm	0.223364	2.99e-26	1.77453	7.60e-02	0.00000	0	0	1	1
NA	/home/cliao15/software/fusion_twas-master/weights/CMC.BRAIN.RNASEQ_SPLICING/CMC.chr10:38256867:38260636:clu_8174.wgt.RDat	ZNF25	10	38238794	38265453	0.0939	rs11011247	-2.77	rs4934899	1.49e-01	8.41	-1.952	264	264	bslmm	0.147394	3.16e-17	-1.77820	7.54e-02	0.00000	0	0	1	1
NA	/home/cliao15/software/fusion_twas-master/weights/CMC.BRAIN.RNASEQ_SPLICING/CMC.chr10:38260735:38265434:clu_8175.wgt.RDat	ZNF25	10	38238794	38265453	0.0746	rs11011247	-2.77	rs2472160	3.40e-02	-4.88	0.035	263	263	bslmm	0.048922	1.54e-06	-1.52139	1.28e-01	0.00000	0	0	1	1
NA	/home/cliao15/software/fusion_twas-master/weights/CMC.BRAIN.RNASEQ_SPLICING/CMC.chr10:38325660:38343303:clu_8178.wgt.RDat	ZNF33A	10	38299577	38354026	0.0192	rs11011247	-2.77	rs10827867	-1.48e-03	3.26	-2.032	244	244	bslmm	0.004310	8.85e-02	-2.60062	9.31e-03	0.18182	66	NA	1	1
NA	/home/cliao15/software/fusion_twas-master/weights/CMC.BRAIN.RNASEQ_SPLICING/CMC.chr10:38383343:38384466:clu_8179.wgt.RDat	ZNF37A	10	38383263	38412278	0.0591	rs11011346	-2.71	rs1780145	4.56e-02	5.84	-1.073	222	10	lasso	0.056039	2.77e-07	-1.46307	1.43e-01	0.00000	0	0	1	1
NA	/home/cliao15/software/fusion_twas-master/weights/CMC.BRAIN.RNASEQ_SPLICING/CMC.chr10:38383418:38383859:clu_8179.wgt.RDat	ZNF37A	10	38383263	38412278	0.0674	rs11011346	-2.71	rs2472177	4.36e-02	4.87	-1.069	222	9	lasso	0.045439	3.57e-06	-0.58399	5.59e-01	0.00000	0	0	1	1
NA	/home/cliao15/software/fusion_twas-master/weights/CMC.BRAIN.RNASEQ_SPLICING/CMC.chr10:38383418:38384286:clu_8179.wgt.RDat	ZNF37A	10	38383263	38412278	0.1362	rs11011346	-2.71	rs2800485	8.27e-02	-6.54	-0.979	222	9	lasso	0.079279	9.71e-10	1.07649	2.82e-01	0.00000	0	0	1	1
NA	/home/cliao15/software/fusion_twas-master/weights/CMC.BRAIN.RNASEQ_SPLICING/CMC.chr10:38383418:38384466:clu_8179.wgt.RDat	ZNF37A	10	38383263	38412278	0.2705	rs11011346	-2.71	rs2472177	2.49e-01	-10.61	-1.069	222	25	enet	0.253561	4.48e-30	1.16977	2.42e-01	0.00000	0	0	1	1
NA	/home/cliao15/software/fusion_twas-master/weights/CMC.BRAIN.RNASEQ_SPLICING/CMC.chr10:38384152:38384466:clu_8179.wgt.RDat	ZNF37A	10	38383263	38412278	0.0712	rs11011346	-2.71	rs2472177	6.59e-02	5.78	-1.069	221	1	lasso	0.062823	5.37e-08	-1.06900	2.85e-01	0.00000	0	0	1	1
NA	/home/cliao15/software/fusion_twas-master/weights/CMC.BRAIN.RNASEQ_SPLICING/CMC.chr10:38384561:38384672:clu_8180.wgt.RDat	ZNF37A	10	38383263	38412278	0.0222	rs11011346	-2.71	rs4934881	1.73e-02	-4.24	1.315	221	4	lasso	0.011697	1.29e-02	-1.34640	1.78e-01	0.00000	0	0	1	1
NA	/home/cliao15/software/fusion_twas-master/weights/CMC.BRAIN.RNASEQ_SPLICING/CMC.chr10:38406208:38406318:clu_8181.wgt.RDat	ZNF37A	10	38383263	38412278	0.1364	rs11011346	-2.71	rs1344342	-2.22e-03	2.95	-0.387	214	214	bslmm	0.003672	1.06e-01	0.22728	8.20e-01	0.00000	0	0	1	1
NA	/home/cliao15/software/fusion_twas-master/weights/CMC.BRAIN.RNASEQ_SPLICING/CMC.chr10:43019186:43020988:clu_8201.wgt.RDat	ZNF37BP	10	43008960	43048280	0.3468	rs12265862	2.94	rs1147917	4.11e-01	13.70	-0.251	256	6	lasso	0.459813	3.59e-61	-0.39537	6.93e-01	0.00000	0	0	1	1
NA	/home/cliao15/software/fusion_twas-master/weights/CMC.BRAIN.RNASEQ_SPLICING/CMC.chr10:43019186:43046005:clu_8201.wgt.RDat	ZNF37BP	10	43008960	43048280	0.3825	rs12265862	2.94	rs2801952	3.76e-01	-13.58	-0.113	269	6	lasso	0.458469	6.22e-61	0.40923	6.82e-01	0.00000	0	0	1	1
NA	/home/cliao15/software/fusion_twas-master/weights/CMC.BRAIN.RNASEQ_SPLICING/CMC.chr10:43021108:43046005:clu_8201.wgt.RDat	ZNF37BP	10	43008960	43048280	0.4923	rs12265862	2.94	rs1147917	4.90e-01	15.26	-0.251	269	7	lasso	0.578154	6.71e-85	-0.37937	7.04e-01	0.00000	0	0	1	1
NA	/home/cliao15/software/fusion_twas-master/weights/CMC.BRAIN.RNASEQ_SPLICING/CMC.chr10:43046063:43047021:clu_8201.wgt.RDat	ZNF37BP	10	43008960	43048280	0.0692	rs12265862	2.94	rs1255406	9.00e-02	-6.60	-0.626	268	3	lasso	0.077915	1.36e-09	0.63335	5.27e-01	0.00000	0	0	1	1
NA	/home/cliao15/software/fusion_twas-master/weights/CMC.BRAIN.RNASEQ_SPLICING/CMC.chr10:43046063:43047025:clu_8201.wgt.RDat	ZNF37BP	10	43008960	43048280	0.0491	rs12265862	2.94	rs1147917	4.48e-02	-5.97	-0.251	268	5	lasso	0.056220	2.65e-07	0.12718	8.99e-01	0.00000	0	0	1	1
NA	/home/cliao15/software/fusion_twas-master/weights/CMC.BRAIN.RNASEQ_SPLICING/CMC.chr10:43090147:43127377:clu_8205.wgt.RDat	ZNF33B	10	43077041	43133992	0.0326	rs2742234	3.93	rs289183	4.30e-02	-4.61	1.219	317	1	lasso	0.031216	1.09e-04	-1.21900	2.23e-01	0.00000	0	0	1	1
NA	/home/cliao15/software/fusion_twas-master/weights/CMC.BRAIN.RNASEQ_SPLICING/CMC.chr10:43651258:43654163:clu_8214.wgt.RDat	CSGALNACT2	10	43633892	43680754	0.0979	rs12241923	4.18	rs1254968	3.15e-02	5.20	3.713	396	2	lasso	0.046514	2.76e-06	4.14582	3.39e-05	0.00257	4670	NA	1	1
NA	/home/cliao15/software/fusion_twas-master/weights/CMC.BRAIN.RNASEQ_SPLICING/CMC.chr10:43656043:43657648:clu_8214.wgt.RDat	CSGALNACT2	10	43633892	43680754	0.0637	rs12241923	4.18	rs2503853	6.24e-02	5.64	3.428	396	2	lasso	0.046597	2.70e-06	3.42772	6.09e-04	0.09917	121	NA	1	1
NA	/home/cliao15/software/fusion_twas-master/weights/CMC.BRAIN.RNASEQ_SPLICING/CMC.chr10:45467296:45476077:clu_8234.wgt.RDat	RASSF4	10	45455218	45490172	0.3576	rs1936395	2.63	rs11239303	2.25e-01	10.09	0.915	457	11	lasso	0.264042	1.94e-31	0.73148	4.64e-01	0.00000	0	0	1	1
NA	/home/cliao15/software/fusion_twas-master/weights/CMC.BRAIN.RNASEQ_SPLICING/CMC.chr10:45467296:45479470:clu_8234.wgt.RDat	RASSF4	10	45455218	45490172	0.1348	rs1936395	2.63	rs870957	1.01e-01	-6.81	1.069	459	5	lasso	0.098231	8.96e-12	-1.37234	1.70e-01	0.00000	0	0	1	1
NA	/home/cliao15/software/fusion_twas-master/weights/CMC.BRAIN.RNASEQ_SPLICING/CMC.chr10:45476375:45477969:clu_8234.wgt.RDat	RASSF4	10	45455218	45490172	0.4759	rs1936395	2.63	rs3740093	2.45e-01	10.71	0.481	451	11	enet	0.324041	1.26e-39	0.38313	7.02e-01	0.00000	0	0	1	1
NA	/home/cliao15/software/fusion_twas-master/weights/CMC.BRAIN.RNASEQ_SPLICING/CMC.chr10:45478111:45479389:clu_8234.wgt.RDat	RASSF4	10	45455218	45490172	0.3637	rs1936395	2.63	rs871043	2.74e-01	-11.16	1.322	452	452	bslmm	0.261556	4.11e-31	-1.43713	1.51e-01	0.00000	0	0	1	1
NA	/home/cliao15/software/fusion_twas-master/weights/CMC.BRAIN.RNASEQ_SPLICING/CMC.chr10:45478111:45479439:clu_8234.wgt.RDat	RASSF4	10	45455218	45490172	0.0937	rs1936395	2.63	rs871043	1.09e-01	-7.12	1.322	452	6	enet	0.099934	5.86e-12	-1.32521	1.85e-01	0.00000	0	0	1	1
NA	/home/cliao15/software/fusion_twas-master/weights/CMC.BRAIN.RNASEQ_SPLICING/CMC.chr10:45478111:45479470:clu_8234.wgt.RDat	RASSF4	10	45455218	45490172	0.2111	rs1936395	2.63	rs871043	1.68e-01	8.87	1.322	452	452	bslmm	0.176491	1.37e-20	1.48895	1.37e-01	0.00000	0	0	1	1
NA	/home/cliao15/software/fusion_twas-master/weights/CMC.BRAIN.RNASEQ_SPLICING/CMC.chr10:46028737:46089683:clu_8245.wgt.RDat	MARCH8	10	45952816	46090354	0.0544	rs1936395	2.63	rs3824616	2.83e-02	-4.72	0.889	249	249	bslmm	0.033675	6.05e-05	-0.35111	7.26e-01	0.00000	0	0	1	1
NA	/home/cliao15/software/fusion_twas-master/weights/CMC.BRAIN.RNASEQ_SPLICING/CMC.chr10:46089072:46089683:clu_8245.wgt.RDat	MARCH8	10	45952816	46090354	0.4109	rs10751386	2.20	rs3824616	5.09e-01	15.50	0.889	226	22	enet	0.545652	8.85e-78	0.75621	4.50e-01	0.00000	0	0	1	1
NA	/home/cliao15/software/fusion_twas-master/weights/CMC.BRAIN.RNASEQ_SPLICING/CMC.chr10:46246286:46246930:clu_8251.wgt.RDat	FAM21C	10	46222647	46288412	0.0499	rs10751386	2.20	rs7898761	4.94e-02	4.98	-0.815	156	4	lasso	0.046657	2.66e-06	-1.02300	3.06e-01	0.00000	0	0	1	1
NA	/home/cliao15/software/fusion_twas-master/weights/CMC.BRAIN.RNASEQ_SPLICING/CMC.chr10:46247001:46248036:clu_8251.wgt.RDat	FAM21C	10	46222647	46288412	0.0434	rs10751386	2.20	rs17696112	4.00e-02	-4.58	-0.350	156	4	lasso	0.033403	6.46e-05	0.31810	7.50e-01	0.00000	0	0	1	1
NA	/home/cliao15/software/fusion_twas-master/weights/CMC.BRAIN.RNASEQ_SPLICING/CMC.chr10:46252587:46254763:clu_8252.wgt.RDat	FAM21C	10	46222647	46288412	0.2755	rs10751386	2.20	rs4949013	7.91e-02	-7.50	1.351	155	15	enet	0.176321	1.44e-20	-0.79247	4.28e-01	0.00000	0	0	1	1
NA	/home/cliao15/software/fusion_twas-master/weights/CMC.BRAIN.RNASEQ_SPLICING/CMC.chr10:46252587:46258836:clu_8252.wgt.RDat	FAM21C	10	46222647	46288412	0.1041	rs10751386	2.20	rs4948674	4.42e-02	-5.52	1.157	155	7	enet	0.054669	3.86e-07	-0.95677	3.39e-01	0.00000	0	0	1	1
NA	/home/cliao15/software/fusion_twas-master/weights/CMC.BRAIN.RNASEQ_SPLICING/CMC.chr10:46254849:46258836:clu_8252.wgt.RDat	FAM21C	10	46222647	46288412	0.3429	rs10751386	2.20	rs7081687	1.23e-01	8.34	1.276	155	14	enet	0.194833	9.11e-23	0.73878	4.60e-01	0.00000	0	0	1	1
NA	/home/cliao15/software/fusion_twas-master/weights/CMC.BRAIN.RNASEQ_SPLICING/CMC.chr10:49783703:49790998:clu_8300.wgt.RDat	ARHGAP22	10	49654067	49864310	0.0523	rs166817	3.01	rs1867588	3.34e-02	4.78	-1.893	560	560	bslmm	0.030421	1.32e-04	-1.70685	8.79e-02	0.00000	0	0	1	1
NA	/home/cliao15/software/fusion_twas-master/weights/CMC.BRAIN.RNASEQ_SPLICING/CMC.chr10:50960027:50960179:clu_8320.wgt.RDat	OGDHL	10	50942686	50970425	0.1160	rs1917803	3.16	rs7910114	9.12e-02	-7.08	1.031	302	5	lasso	0.097267	1.14e-11	-0.99495	3.20e-01	0.00000	0	0	1	1
NA	/home/cliao15/software/fusion_twas-master/weights/CMC.BRAIN.RNASEQ_SPLICING/CMC.chr10:51130465:51130593:clu_8324.wgt.RDat	PARG	10	51026324	51729967	0.4450	rs1917803	3.16	rs17720205	3.17e-01	-11.87	-0.261	250	8	lasso	0.324327	1.15e-39	0.26585	7.90e-01	0.00000	0	0	1	1
NA	/home/cliao15/software/fusion_twas-master/weights/CMC.BRAIN.RNASEQ_SPLICING/CMC.chr10:51565296:51568294:clu_8328.wgt.RDat	NCOA4	10	51565107	51590734	0.0684	rs10994294	2.83	rs10761581	5.51e-02	5.05	1.149	121	4	lasso	0.043117	6.24e-06	1.36558	1.72e-01	0.00000	0	0	1	1
NA	/home/cliao15/software/fusion_twas-master/weights/CMC.BRAIN.RNASEQ_SPLICING/CMC.chr10:51565296:51580556:clu_8328.wgt.RDat	NCOA4	10	51565107	51590734	0.1858	rs10994294	2.89	rs7922121	1.26e-01	-7.74	1.001	128	1	lasso	0.124784	1.10e-14	-1.00100	3.17e-01	0.00000	0	0	1	1
NA	/home/cliao15/software/fusion_twas-master/weights/CMC.BRAIN.RNASEQ_SPLICING/CMC.chr10:51885939:51886920:clu_8338.wgt.RDat	FAM21A	10	51827683	51893269	0.0807	rs10994294	2.67	rs4576765	8.22e-02	6.28	0.774	302	3	lasso	0.071648	6.28e-09	0.76618	4.44e-01	0.00000	0	0	1	1
NA	/home/cliao15/software/fusion_twas-master/weights/CMC.BRAIN.RNASEQ_SPLICING/CMC.chr10:51885939:51887343:clu_8338.wgt.RDat	FAM21A	10	51827683	51893269	0.1990	rs10994294	2.67	rs2338050	1.21e-01	-7.80	0.670	302	302	bslmm	0.126266	7.52e-15	-0.75357	4.51e-01	0.00000	0	0	1	1
NA	/home/cliao15/software/fusion_twas-master/weights/CMC.BRAIN.RNASEQ_SPLICING/CMC.chr10:52226692:52279591:clu_8342.wgt.RDat	SGMS1	10	52065344	52384923	0.0453	rs6481273	2.27	rs1203375	3.43e-02	4.56	0.421	378	378	blup	0.028119	2.31e-04	-0.25316	8.00e-01	0.00000	0	0	1	1
NA	/home/cliao15/software/fusion_twas-master/weights/CMC.BRAIN.RNASEQ_SPLICING/CMC.chr10:53822391:53893600:clu_8349.wgt.RDat	PRKG1	10	52750910	54058110	0.0830	rs7074329	-3.60	rs4411238	5.79e-03	-4.36	0.675	565	565	blup	0.013716	7.79e-03	-0.99013	3.22e-01	0.00000	0	0	1	1
NA	/home/cliao15/software/fusion_twas-master/weights/CMC.BRAIN.RNASEQ_SPLICING/CMC.chr10:60037082:60042659:clu_8373.wgt.RDat	CISD1	10	60028861	60049019	0.0518	rs13376839	1.93	rs11812882	5.74e-02	5.44	0.927	430	7	enet	0.050530	1.05e-06	1.09552	2.73e-01	0.00000	0	0	1	1
NA	/home/cliao15/software/fusion_twas-master/weights/CMC.BRAIN.RNASEQ_SPLICING/CMC.chr10:60037082:60047321:clu_8373.wgt.RDat	CISD1	10	60028861	60049019	0.0756	rs13376839	1.93	rs11812882	7.80e-02	-6.01	0.927	431	7	lasso	0.072751	4.80e-09	-0.99360	3.20e-01	0.00000	0	0	1	1
NA	/home/cliao15/software/fusion_twas-master/weights/CMC.BRAIN.RNASEQ_SPLICING/CMC.chr10:61012755:61014108:clu_8386.wgt.RDat	FAM13C	10	61005888	61122661	0.0461	rs3125445	-3.02	rs6481467	8.98e-03	-3.65	-0.895	426	426	bslmm	0.005090	7.16e-02	0.78394	4.33e-01	0.00000	0	0	1	1
NA	/home/cliao15/software/fusion_twas-master/weights/CMC.BRAIN.RNASEQ_SPLICING/CMC.chr10:61083866:61087385:clu_8388.wgt.RDat	FAM13C	10	61005888	61122661	0.2998	rs3125445	-3.02	rs284642	2.63e-01	-11.08	-0.359	448	448	bslmm	0.263370	2.38e-31	0.28912	7.72e-01	0.00000	0	0	1	1
NA	/home/cliao15/software/fusion_twas-master/weights/CMC.BRAIN.RNASEQ_SPLICING/CMC.chr10:61083866:61112030:clu_8388.wgt.RDat	FAM13C	10	61005888	61122661	0.2895	rs3125445	-3.02	rs284642	2.98e-01	11.61	-0.359	466	3	lasso	0.292870	2.76e-35	-0.26290	7.93e-01	0.00000	0	0	1	1
NA	/home/cliao15/software/fusion_twas-master/weights/CMC.BRAIN.RNASEQ_SPLICING/CMC.chr10:61087473:61112030:clu_8388.wgt.RDat	FAM13C	10	61005888	61122661	0.1034	rs3125445	-3.02	rs284632	1.13e-01	-7.42	-0.080	465	3	lasso	0.113188	2.10e-13	0.08373	9.33e-01	0.00000	0	0	1	1
NA	/home/cliao15/software/fusion_twas-master/weights/CMC.BRAIN.RNASEQ_SPLICING/CMC.chr10:61802514:61815416:clu_8394.wgt.RDat	ANK3	10	61786055	62493284	0.0920	rs1171655	2.22	rs10821663	5.50e-03	4.51	1.533	600	7	lasso	0.041774	8.62e-06	1.02089	3.07e-01	0.00000	0	0	1	1
NA	/home/cliao15/software/fusion_twas-master/weights/CMC.BRAIN.RNASEQ_SPLICING/CMC.chr10:61802517:61815416:clu_8394.wgt.RDat	ANK3	10	61786055	62493284	0.0791	rs1171655	2.22	rs1340654	4.63e-03	4.60	0.074	600	18	enet	0.045392	3.61e-06	-0.75384	4.51e-01	0.00000	0	0	1	1
NA	/home/cliao15/software/fusion_twas-master/weights/CMC.BRAIN.RNASEQ_SPLICING/CMC.chr10:61898845:61899173:clu_8402.wgt.RDat	ANK3	10	61786055	62493284	0.0325	rs1171655	2.22	rs1972950	-2.25e-03	3.03	-0.211	578	578	blup	0.002777	1.36e-01	0.05570	9.56e-01	0.00000	0	0	1	1
NA	/home/cliao15/software/fusion_twas-master/weights/CMC.BRAIN.RNASEQ_SPLICING/CMC.chr10:63519939:63525697:clu_8421.wgt.RDat	C10orf107	10	63422718	63526091	0.0445	rs7072782	2.85	rs1992625	6.90e-02	5.98	-1.137	451	2	lasso	0.053906	4.64e-07	-1.03391	3.01e-01	0.00000	0	0	1	1
NA	/home/cliao15/software/fusion_twas-master/weights/CMC.BRAIN.RNASEQ_SPLICING/CMC.chr10:63700167:63810647:clu_8423.wgt.RDat	ARID5B	10	63661012	63856707	0.0405	rs2306970	3.16	rs3851252	1.48e-02	-3.86	-0.594	500	2	lasso	0.016975	3.48e-03	0.20893	8.35e-01	0.00000	0	0	1	1
NA	/home/cliao15/software/fusion_twas-master/weights/CMC.BRAIN.RNASEQ_SPLICING/CMC.chr10:64134217:64135940:clu_8432.wgt.RDat	ZNF365	10	64133915	64431771	0.5903	rs2306970	3.16	rs1873687	7.11e-01	17.74	2.416	445	5	lasso	0.710818	4.21e-121	2.35170	1.87e-02	0.18462	65	NA	1	1
NA	/home/cliao15/software/fusion_twas-master/weights/CMC.BRAIN.RNASEQ_SPLICING/CMC.chr10:64136695:64148155:clu_8432.wgt.RDat	ZNF365	10	64133915	64431771	0.5957	rs2306970	3.16	rs1873687	7.03e-01	-17.65	2.416	453	5	lasso	0.702583	2.07e-118	-2.36289	1.81e-02	0.04688	256	NA	1	1
NA	/home/cliao15/software/fusion_twas-master/weights/CMC.BRAIN.RNASEQ_SPLICING/CMC.chr10:64148335:64158499:clu_8433.wgt.RDat	ZNF365	10	64133915	64431771	0.0371	rs2306970	3.16	rs3758490	3.66e-02	4.31	2.793	457	3	lasso	0.016229	4.18e-03	2.77544	5.51e-03	0.02510	478	NA	1	1
NA	/home/cliao15/software/fusion_twas-master/weights/CMC.BRAIN.RNASEQ_SPLICING/CMC.chr10:69571421:69575798:clu_8466.wgt.RDat	DNAJC12	10	69556426	69597937	0.1677	rs17454621	-3.41	rs16924888	1.78e-01	-9.11	1.425	349	7	lasso	0.175596	1.75e-20	-1.37504	1.69e-01	0.00000	0	0	1	1
NA	/home/cliao15/software/fusion_twas-master/weights/CMC.BRAIN.RNASEQ_SPLICING/CMC.chr10:69575891:69583072:clu_8466.wgt.RDat	DNAJC12	10	69556426	69597937	0.0951	rs17454621	-3.40	rs10509292	1.06e-01	-7.15	1.265	350	4	lasso	0.099634	6.31e-12	-1.26515	2.06e-01	0.00000	0	0	1	1
NA	/home/cliao15/software/fusion_twas-master/weights/CMC.BRAIN.RNASEQ_SPLICING/CMC.chr10:69648881:69651160:clu_8468.wgt.RDat	SIRT1	10	69644426	69678147	0.0380	rs17454621	-3.57	rs9299489	2.30e-03	3.30	-0.715	362	362	bslmm	0.008223	3.13e-02	-0.84730	3.97e-01	0.00000	0	0	1	1
NA	/home/cliao15/software/fusion_twas-master/weights/CMC.BRAIN.RNASEQ_SPLICING/CMC.chr10:70091566:70096956:clu_8480.wgt.RDat	HNRNPH3	10	70091767	70102953	0.0456	rs17454621	-3.97	rs6480302	2.04e-04	3.51	-0.547	382	382	bslmm	0.015046	5.60e-03	1.06731	2.86e-01	0.00000	0	0	1	1
NA	/home/cliao15/software/fusion_twas-master/weights/CMC.BRAIN.RNASEQ_SPLICING/CMC.chr10:70276600:70276841:clu_8487.wgt.RDat	SLC25A16	10	70242089	70287280	0.0502	rs11592680	2.56	rs7096613	2.21e-03	-3.07	0.813	398	398	bslmm	0.001960	1.72e-01	-1.89958	5.75e-02	0.00000	0	0	1	1
NA	/home/cliao15/software/fusion_twas-master/weights/CMC.BRAIN.RNASEQ_SPLICING/CMC.chr10:70514584:70515127:clu_8495.wgt.RDat	CCAR1	10	70480970	70551309	0.0451	rs11812911	1.66	rs5030913	4.75e-03	4.21	0.295	399	5	lasso	0.028212	2.26e-04	-0.01064	9.92e-01	0.00000	0	0	1	1
NA	/home/cliao15/software/fusion_twas-master/weights/CMC.BRAIN.RNASEQ_SPLICING/CMC.chr10:70644215:70652345:clu_8497.wgt.RDat	STOX1	10	70587293	70655209	0.0408	rs2102339	1.78	rs2429023	6.03e-03	3.70	-1.118	411	411	bslmm	0.008204	3.15e-02	-0.80335	4.22e-01	0.00000	0	0	1	1
NA	/home/cliao15/software/fusion_twas-master/weights/CMC.BRAIN.RNASEQ_SPLICING/CMC.chr10:70892803:70916763:clu_8506.wgt.RDat	VPS26A	10	70883907	70932616	0.0401	rs7912647	2.77	rs2394525	2.00e-03	3.80	0.187	514	514	bslmm	0.001080	2.25e-01	0.21471	8.30e-01	0.00000	0	0	1	1
NA	/home/cliao15/software/fusion_twas-master/weights/CMC.BRAIN.RNASEQ_SPLICING/CMC.chr10:72061264:72100309:clu_8530.wgt.RDat	LRRC20	10	72058725	72142406	0.1552	rs1904593	2.63	rs12412698	5.28e-02	-5.15	0.715	730	730	blup	0.061419	7.55e-08	-0.81988	4.12e-01	0.00000	0	0	1	1
NA	/home/cliao15/software/fusion_twas-master/weights/CMC.BRAIN.RNASEQ_SPLICING/CMC.chr10:73862170:73887840:clu_8566.wgt.RDat	ASCC1	10	73855789	73976892	0.0496	rs12415269	2.49	rs1668156	1.23e-02	4.03	-1.441	465	19	enet	0.015125	5.49e-03	-0.34129	7.33e-01	0.00000	0	0	1	1
NA	/home/cliao15/software/fusion_twas-master/weights/CMC.BRAIN.RNASEQ_SPLICING/CMC.chr10:74912179:74916033:clu_8585.wgt.RDat	ECD	10	74894281	74927853	0.0182	rs7079772	2.19	rs6480664	1.09e-02	-4.09	0.669	220	6	enet	0.013649	7.92e-03	-1.06409	2.87e-01	0.00000	0	0	1	1
NA	/home/cliao15/software/fusion_twas-master/weights/CMC.BRAIN.RNASEQ_SPLICING/CMC.chr10:74994698:74999070:clu_8593.wgt.RDat	FAM149B1	10	74927876	75001939	0.0268	rs7079772	2.19	rs11000671	2.76e-02	-4.34	1.079	204	2	lasso	0.029268	1.75e-04	-1.26670	2.05e-01	0.00000	0	0	1	1
NA	/home/cliao15/software/fusion_twas-master/weights/CMC.BRAIN.RNASEQ_SPLICING/CMC.chr10:75011781:75012017:clu_8597.wgt.RDat	MRPS16	10	75006445	75012451	0.0195	rs7079772	2.19	rs12258130	5.18e-03	-3.03	0.430	208	208	blup	0.014276	6.78e-03	-0.81649	4.14e-01	0.00000	0	0	1	1
NA	/home/cliao15/software/fusion_twas-master/weights/CMC.BRAIN.RNASEQ_SPLICING/CMC.chr10:75016174:75034191:clu_8599.wgt.RDat	TTC18	10	75013515	75118617	0.0750	rs7079772	2.19	rs16930700	3.45e-03	3.31	-0.208	218	8	enet	0.022274	9.51e-04	-1.09899	2.72e-01	0.00000	0	0	1	1
NA	/home/cliao15/software/fusion_twas-master/weights/CMC.BRAIN.RNASEQ_SPLICING/CMC.chr10:75082785:75090935:clu_8604.wgt.RDat	TTC18	10	75013515	75118617	0.0718	rs7079772	2.19	rs7100001	-1.53e-03	2.94	0.255	212	212	bslmm	0.005680	6.11e-02	1.22873	2.19e-01	0.00000	0	0	1	1
NA	/home/cliao15/software/fusion_twas-master/weights/CMC.BRAIN.RNASEQ_SPLICING/CMC.chr10:75082855:75090935:clu_8604.wgt.RDat	TTC18	10	75013515	75118617	0.0723	rs7079772	2.19	rs7100001	-1.44e-03	-2.97	0.255	212	212	bslmm	0.006524	4.88e-02	-1.18211	2.37e-01	0.00000	0	0	1	1
NA	/home/cliao15/software/fusion_twas-master/weights/CMC.BRAIN.RNASEQ_SPLICING/CMC.chr10:75105002:75107914:clu_8606.wgt.RDat	TTC18	10	75013515	75118617	0.0905	rs7079772	2.19	rs4492736	1.40e-01	8.02	1.049	215	1	lasso	0.139177	2.69e-16	1.04900	2.94e-01	0.00000	0	0	1	1
NA	/home/cliao15/software/fusion_twas-master/weights/CMC.BRAIN.RNASEQ_SPLICING/CMC.chr10:75107993:75108181:clu_8606.wgt.RDat	TTC18	10	75013515	75118617	0.0188	rs7079772	2.19	rs12268338	8.61e-03	3.78	0.805	214	214	bslmm	0.015411	5.11e-03	1.13487	2.56e-01	0.00000	0	0	1	1
NA	/home/cliao15/software/fusion_twas-master/weights/CMC.BRAIN.RNASEQ_SPLICING/CMC.chr10:75108279:75113314:clu_8606.wgt.RDat	TTC18	10	75013515	75118617	0.0575	rs7079772	2.19	rs7899274	4.74e-02	-5.71	1.095	216	216	bslmm	0.065866	2.57e-08	-1.06424	2.87e-01	0.00000	0	0	1	1
NA	/home/cliao15/software/fusion_twas-master/weights/CMC.BRAIN.RNASEQ_SPLICING/CMC.chr10:75290593:75296027:clu_8619.wgt.RDat	USP54	10	75257295	75335433	0.0215	rs2633320	2.28	rs12644	3.23e-03	3.33	1.445	241	241	bslmm	0.011493	1.36e-02	0.88942	3.74e-01	0.00000	0	0	1	1
NA	/home/cliao15/software/fusion_twas-master/weights/CMC.BRAIN.RNASEQ_SPLICING/CMC.chr10:75506762:75519380:clu_8630.wgt.RDat	SEC24C	10	75504130	75531933	0.0596	rs2633320	2.28	rs16930700	6.49e-03	-3.93	-0.208	234	20	enet	0.008561	2.87e-02	-0.13396	8.93e-01	0.00000	0	0	1	1
NA	/home/cliao15/software/fusion_twas-master/weights/CMC.BRAIN.RNASEQ_SPLICING/CMC.chr10:75577312:75581440:clu_8652.wgt.RDat	CAMK2G	10	75572258	75634349	0.0490	rs2633320	2.28	rs7080350	5.69e-02	5.67	1.255	228	3	lasso	0.058549	1.51e-07	1.21427	2.25e-01	0.00000	0	0	1	1
NA	/home/cliao15/software/fusion_twas-master/weights/CMC.BRAIN.RNASEQ_SPLICING/CMC.chr10:75578653:75579290:clu_8652.wgt.RDat	CAMK2G	10	75572258	75634349	0.0383	rs2633320	2.28	rs11000828	3.77e-03	-3.44	-0.243	227	227	bslmm	0.023308	7.40e-04	-0.63688	5.24e-01	0.00000	0	0	1	1
NA	/home/cliao15/software/fusion_twas-master/weights/CMC.BRAIN.RNASEQ_SPLICING/CMC.chr10:75579403:75581440:clu_8652.wgt.RDat	CAMK2G	10	75572258	75634349	0.0438	rs2633320	2.28	rs7080350	4.30e-02	-4.76	1.255	227	2	lasso	0.047428	2.21e-06	-1.31556	1.88e-01	0.00000	0	0	1	1
NA	/home/cliao15/software/fusion_twas-master/weights/CMC.BRAIN.RNASEQ_SPLICING/CMC.chr10:75583842:75597226:clu_8653.wgt.RDat	CAMK2G	10	75572258	75634349	0.0415	rs2633320	2.28	rs4746136	1.13e-02	-3.88	-0.634	231	2	lasso	0.012763	9.88e-03	0.33497	7.38e-01	0.00000	0	0	1	1
NA	/home/cliao15/software/fusion_twas-master/weights/CMC.BRAIN.RNASEQ_SPLICING/CMC.chr10:75597269:75599297:clu_8654.wgt.RDat	CAMK2G	10	75572258	75634349	0.0235	rs2633320	2.28	rs12570126	1.02e-02	-3.98	1.062	227	8	enet	0.011451	1.37e-02	-0.13610	8.92e-01	0.00000	0	0	1	1
NA	/home/cliao15/software/fusion_twas-master/weights/CMC.BRAIN.RNASEQ_SPLICING/CMC.chr10:75597269:75601927:clu_8654.wgt.RDat	CAMK2G	10	75572258	75634349	0.0455	rs2633320	2.28	rs3812635	5.71e-02	5.37	-0.450	230	19	lasso	0.039527	1.48e-05	0.14619	8.84e-01	0.00000	0	0	1	1
NA	/home/cliao15/software/fusion_twas-master/weights/CMC.BRAIN.RNASEQ_SPLICING/CMC.chr10:75599359:75601927:clu_8654.wgt.RDat	CAMK2G	10	75572258	75634349	0.0249	rs2633320	2.28	rs2254266	1.26e-02	-4.14	-0.353	230	6	enet	0.027793	2.50e-04	-0.33734	7.36e-01	0.00000	0	0	1	1
NA	/home/cliao15/software/fusion_twas-master/weights/CMC.BRAIN.RNASEQ_SPLICING/CMC.chr10:76074503:76153899:clu_8664.wgt.RDat	ADK	10	75910942	76469061	0.0271	rs11001078	-2.51	rs3793921	1.13e-02	-3.65	1.911	256	256	blup	0.021687	1.10e-03	-1.60354	1.09e-01	0.00000	0	0	1	1
NA	/home/cliao15/software/fusion_twas-master/weights/CMC.BRAIN.RNASEQ_SPLICING/CMC.chr10:78204474:78316967:clu_8677.wgt.RDat	C10orf11	10	77542518	78317126	0.0905	rs12783257	2.77	rs10824419	1.21e-01	-7.63	1.091	573	5	lasso	0.114364	1.56e-13	-1.23964	2.15e-01	0.00000	0	0	1	1
NA	/home/cliao15/software/fusion_twas-master/weights/CMC.BRAIN.RNASEQ_SPLICING/CMC.chr10:78729825:78771725:clu_8681.wgt.RDat	KCNMA1	10	78629358	79397577	0.0426	rs35787	3.45	rs2209666	1.78e-02	-4.06	0.217	579	9	enet	0.017888	2.78e-03	0.22173	8.25e-01	0.00000	0	0	1	1
NA	/home/cliao15/software/fusion_twas-master/weights/CMC.BRAIN.RNASEQ_SPLICING/CMC.chr10:80878781:80899439:clu_8707.wgt.RDat	ZMIZ1	10	80828791	81076285	0.3037	rs1982196	-2.85	rs4980031	2.27e-01	-10.21	0.076	551	5	lasso	0.226526	1.21e-26	-0.21524	8.30e-01	0.00000	0	0	1	1
NA	/home/cliao15/software/fusion_twas-master/weights/CMC.BRAIN.RNASEQ_SPLICING/CMC.chr10:81932625:81961015:clu_8730.wgt.RDat	ANXA11	10	81914879	81965433	0.0532	rs10887873	-2.67	rs2819939	4.26e-02	-4.98	-0.170	447	4	lasso	0.035694	3.72e-05	0.11935	9.05e-01	0.00000	0	0	1	1
NA	/home/cliao15/software/fusion_twas-master/weights/CMC.BRAIN.RNASEQ_SPLICING/CMC.chr10:81935911:81965099:clu_8730.wgt.RDat	ANXA11	10	81914879	81965433	0.0783	rs10887873	-2.67	rs2573356	5.11e-02	5.53	-0.265	450	450	bslmm	0.049997	1.19e-06	-0.32695	7.44e-01	0.00000	0	0	1	1
NA	/home/cliao15/software/fusion_twas-master/weights/CMC.BRAIN.RNASEQ_SPLICING/CMC.chr10:84733671:84738706:clu_8742.wgt.RDat	NRG3	10	83635069	84746935	0.1586	rs17746747	-2.26	rs4362084	1.06e-01	7.12	-0.174	469	469	bslmm	0.112441	2.53e-13	-0.14878	8.82e-01	0.00000	0	0	1	1
NA	/home/cliao15/software/fusion_twas-master/weights/CMC.BRAIN.RNASEQ_SPLICING/CMC.chr10:85899349:85901218:clu_8746.wgt.RDat	GHITM	10	85899184	85913311	0.1683	rs2505753	-3.07	rs17103143	2.14e-01	-9.78	-0.769	560	560	bslmm	0.213290	5.25e-25	0.85670	3.92e-01	0.00000	0	0	1	1
NA	/home/cliao15/software/fusion_twas-master/weights/CMC.BRAIN.RNASEQ_SPLICING/CMC.chr10:87379790:87406959:clu_8761.wgt.RDat	GRID1	10	87359311	88126250	0.1192	rs11201882	-2.38	rs1876883	9.86e-02	-7.02	-1.663	493	493	bslmm	0.097326	1.12e-11	2.16848	3.01e-02	0.05357	224	NA	1	1
NA	/home/cliao15/software/fusion_twas-master/weights/CMC.BRAIN.RNASEQ_SPLICING/CMC.chr10:90640395:90661413:clu_8808.wgt.RDat	STAMBPL1	10	90639943	90734910	0.0824	rs7083405	3.54	rs11202898	4.86e-02	5.17	0.403	562	12	enet	0.039170	1.61e-05	0.64009	5.22e-01	0.00000	0	0	1	1
NA	/home/cliao15/software/fusion_twas-master/weights/CMC.BRAIN.RNASEQ_SPLICING/CMC.chr10:91007406:91011464:clu_8816.wgt.RDat	LIPA	10	90973325	91174382	0.1066	rs7083405	3.54	rs1412444	1.39e-01	8.06	1.192	551	5	lasso	0.132427	1.54e-15	1.19234	2.33e-01	0.00000	0	0	1	1
NA	/home/cliao15/software/fusion_twas-master/weights/CMC.BRAIN.RNASEQ_SPLICING/CMC.chr10:91007406:91011494:clu_8816.wgt.RDat	LIPA	10	90973325	91174382	0.1045	rs7083405	3.54	rs11203099	4.06e-02	5.93	0.425	551	4	lasso	0.040971	1.05e-05	0.72919	4.66e-01	0.00000	0	0	1	1
NA	/home/cliao15/software/fusion_twas-master/weights/CMC.BRAIN.RNASEQ_SPLICING/CMC.chr10:91038260:91053329:clu_8816.wgt.RDat	LIPA	10	90973325	91174382	0.0643	rs7083405	3.54	rs2095051	4.78e-02	4.89	0.558	552	3	lasso	0.031099	1.13e-04	0.60085	5.48e-01	0.00000	0	0	1	1
NA	/home/cliao15/software/fusion_twas-master/weights/CMC.BRAIN.RNASEQ_SPLICING/CMC.chr10:91095291:91097952:clu_8816.wgt.RDat	LIPA	10	90973325	91174382	0.2035	rs7083405	3.54	rs7916812	1.33e-01	-8.18	-0.134	545	8	lasso	0.127572	5.38e-15	0.07652	9.39e-01	0.00000	0	0	1	1
NA	/home/cliao15/software/fusion_twas-master/weights/CMC.BRAIN.RNASEQ_SPLICING/CMC.chr10:91098092:91102368:clu_8816.wgt.RDat	LIPA	10	90973325	91174382	0.0797	rs7083405	3.54	rs7916812	3.26e-02	-5.44	-0.134	546	546	bslmm	0.028760	1.98e-04	-0.06814	9.46e-01	0.00000	0	0	1	1
NA	/home/cliao15/software/fusion_twas-master/weights/CMC.BRAIN.RNASEQ_SPLICING/CMC.chr10:93240896:93242724:clu_8842.wgt.RDat	HECTD2	10	93170095	93274520	0.0473	rs10881900	-2.72	rs10881886	6.36e-03	-3.32	-1.026	393	393	blup	0.014475	6.45e-03	0.25428	7.99e-01	0.00000	0	0	1	1
NA	/home/cliao15/software/fusion_twas-master/weights/CMC.BRAIN.RNASEQ_SPLICING/CMC.chr10:93576986:93579027:clu_8850.wgt.RDat	TNKS2	10	93558150	93625232	0.0732	rs10881991	2.35	rs1770466	7.70e-02	6.05	-0.578	306	2	lasso	0.073077	4.43e-09	-0.51334	6.08e-01	0.00000	0	0	1	1
NA	/home/cliao15/software/fusion_twas-master/weights/CMC.BRAIN.RNASEQ_SPLICING/CMC.chr10:93588163:93590680:clu_8852.wgt.RDat	TNKS2	10	93558150	93625232	0.0914	rs10881991	2.35	rs3802650	7.42e-02	6.03	-0.449	309	16	enet	0.067323	1.80e-08	-1.23870	2.15e-01	0.00000	0	0	1	1
NA	/home/cliao15/software/fusion_twas-master/weights/CMC.BRAIN.RNASEQ_SPLICING/CMC.chr10:93718911:93719542:clu_8857.wgt.RDat	BTAF1	10	93683735	93790080	0.0301	rs10881991	2.35	rs4642987	2.26e-02	4.38	-1.342	317	6	lasso	0.020089	1.62e-03	-1.32881	1.84e-01	0.00000	0	0	1	1
NA	/home/cliao15/software/fusion_twas-master/weights/CMC.BRAIN.RNASEQ_SPLICING/CMC.chr10:93756327:93756837:clu_8860.wgt.RDat	BTAF1	10	93683735	93790080	0.0764	rs10881991	2.35	rs11819184	7.36e-02	-5.93	-1.261	316	3	lasso	0.068808	1.25e-08	1.05067	2.93e-01	0.00000	0	0	1	1
NA	/home/cliao15/software/fusion_twas-master/weights/CMC.BRAIN.RNASEQ_SPLICING/CMC.chr10:93756327:93757360:clu_8860.wgt.RDat	BTAF1	10	93683735	93790080	0.0754	rs10881991	2.35	rs11819184	7.47e-02	5.99	-1.261	316	3	lasso	0.068871	1.23e-08	-1.07711	2.81e-01	0.00000	0	0	1	1
NA	/home/cliao15/software/fusion_twas-master/weights/CMC.BRAIN.RNASEQ_SPLICING/CMC.chr10:94659401:94669184:clu_8877.wgt.RDat	EXOC6	10	94590934	94819251	0.3644	rs11187279	-2.71	rs10786060	5.55e-01	-15.71	-1.231	494	5	lasso	0.551734	4.51e-79	1.25050	2.11e-01	0.00000	0	0	1	1
NA	/home/cliao15/software/fusion_twas-master/weights/CMC.BRAIN.RNASEQ_SPLICING/CMC.chr10:94733989:94757231:clu_8880.wgt.RDat	EXOC6	10	94590934	94819251	0.0512	rs11187279	-2.71	rs11592067	3.49e-03	3.57	-0.563	536	536	bslmm	0.007955	3.36e-02	-0.84828	3.96e-01	0.00000	0	0	1	1
NA	/home/cliao15/software/fusion_twas-master/weights/CMC.BRAIN.RNASEQ_SPLICING/CMC.chr10:96256929:96259978:clu_8908.wgt.RDat	TBC1D12	10	96162185	96296089	0.0662	rs4918082	-3.82	rs10882422	1.36e-02	-4.91	1.679	343	343	blup	0.025777	4.07e-04	-2.62599	8.64e-03	0.13187	91	NA	1	1
NA	/home/cliao15/software/fusion_twas-master/weights/CMC.BRAIN.RNASEQ_SPLICING/CMC.chr10:97106209:97114639:clu_8924.wgt.RDat	SORBS1	10	97071529	97321171	0.2218	rs1410600	-3.46	rs6583995	1.85e-01	9.65	-1.769	547	12	enet	0.200646	1.82e-23	-1.88770	5.91e-02	0.00000	0	0	1	1
NA	/home/cliao15/software/fusion_twas-master/weights/CMC.BRAIN.RNASEQ_SPLICING/CMC.chr10:97111133:97114639:clu_8924.wgt.RDat	SORBS1	10	97071529	97321171	0.0638	rs1410600	-3.46	rs10748630	1.30e-02	4.01	2.077	544	30	enet	0.029122	1.81e-04	1.16544	2.44e-01	0.00000	0	0	1	1
NA	/home/cliao15/software/fusion_twas-master/weights/CMC.BRAIN.RNASEQ_SPLICING/CMC.chr10:97158946:97170390:clu_8928.wgt.RDat	SORBS1	10	97071529	97321171	0.0924	rs1410600	-3.46	rs11188298	5.95e-02	5.80	1.968	544	4	lasso	0.054685	3.85e-07	1.76116	7.82e-02	0.00000	0	0	1	1
NA	/home/cliao15/software/fusion_twas-master/weights/CMC.BRAIN.RNASEQ_SPLICING/CMC.chr10:97170534:97181718:clu_8929.wgt.RDat	SORBS1	10	97071529	97321171	0.3198	rs1410600	-3.46	rs3193970	6.60e-02	-5.55	-1.963	543	543	bslmm	0.154370	5.06e-18	1.36400	1.73e-01	0.00000	0	0	1	1
NA	/home/cliao15/software/fusion_twas-master/weights/CMC.BRAIN.RNASEQ_SPLICING/CMC.chr10:97174619:97181718:clu_8929.wgt.RDat	SORBS1	10	97071529	97321171	0.2673	rs1410600	-3.46	rs3193970	7.51e-02	5.93	-1.963	543	543	bslmm	0.126902	6.39e-15	-1.27914	2.01e-01	0.00000	0	0	1	1
NA	/home/cliao15/software/fusion_twas-master/weights/CMC.BRAIN.RNASEQ_SPLICING/CMC.chr10:97181973:97192205:clu_8930.wgt.RDat	SORBS1	10	97071529	97321171	0.0719	rs1410600	-3.46	rs12572351	-2.20e-03	3.52	0.028	545	19	enet	0.045062	3.91e-06	-0.40370	6.86e-01	0.00000	0	0	1	1
NA	/home/cliao15/software/fusion_twas-master/weights/CMC.BRAIN.RNASEQ_SPLICING/CMC.chr10:97197312:97200883:clu_8933.wgt.RDat	SORBS1	10	97071529	97321171	0.1028	rs1410600	-3.46	rs10786207	1.09e-01	-7.00	-0.195	546	5	lasso	0.102531	3.06e-12	0.17436	8.62e-01	0.00000	0	0	1	1
NA	/home/cliao15/software/fusion_twas-master/weights/CMC.BRAIN.RNASEQ_SPLICING/CMC.chr10:97250877:97252922:clu_8932.wgt.RDat	SORBS1	10	97071529	97321171	0.0965	rs1410600	-3.46	rs4918940	9.16e-02	-6.57	-0.002	527	5	lasso	0.084998	2.38e-10	0.00298	9.98e-01	0.00000	0	0	1	1
NA	/home/cliao15/software/fusion_twas-master/weights/CMC.BRAIN.RNASEQ_SPLICING/CMC.chr10:97413162:97416203:clu_8937.wgt.RDat	ALDH18A1	10	97365685	97416567	0.0955	rs1410600	-3.46	rs4244315	2.45e-02	4.78	-0.435	513	39	enet	0.080932	6.47e-10	0.64247	5.21e-01	0.00000	0	0	1	1
NA	/home/cliao15/software/fusion_twas-master/weights/CMC.BRAIN.RNASEQ_SPLICING/CMC.chr10:97424057:97442408:clu_8938.wgt.RDat	TCTN3	10	97423152	97453900	0.1648	rs1410600	-3.46	rs11188433	2.29e-01	10.14	-1.691	522	3	lasso	0.227591	8.90e-27	-1.67791	9.34e-02	0.00000	0	0	1	1
NA	/home/cliao15/software/fusion_twas-master/weights/CMC.BRAIN.RNASEQ_SPLICING/CMC.chr10:97515523:97582994:clu_8941.wgt.RDat	ENTPD1	10	97471535	97637023	0.0812	rs1410600	-3.46	rs7085831	2.04e-02	-4.80	-1.137	566	566	bslmm	0.040269	1.24e-05	0.73163	4.64e-01	0.00000	0	0	1	1
NA	/home/cliao15/software/fusion_twas-master/weights/CMC.BRAIN.RNASEQ_SPLICING/CMC.chr10:97599565:97604233:clu_8942.wgt.RDat	ENTPD1	10	97471535	97637023	0.1286	rs17110913	2.91	rs2275759	1.30e-01	-7.82	0.113	527	14	enet	0.135222	7.51e-16	-0.24465	8.07e-01	0.00000	0	0	1	1
NA	/home/cliao15/software/fusion_twas-master/weights/CMC.BRAIN.RNASEQ_SPLICING/CMC.chr10:97915155:97915681:clu_8958.wgt.RDat	ZNF518A	10	97889471	97923517	0.0352	rs7900503	2.98	rs11188664	7.58e-03	-3.90	-1.018	473	473	bslmm	0.011726	1.28e-02	0.71990	4.72e-01	0.00000	0	0	1	1
NA	/home/cliao15/software/fusion_twas-master/weights/CMC.BRAIN.RNASEQ_SPLICING/CMC.chr10:98109583:98118651:clu_8961.wgt.RDat	OPALIN	10	98102974	98119092	0.0584	rs7900503	2.98	rs10748663	-1.76e-03	3.18	-1.122	459	459	bslmm	0.021892	1.04e-03	-1.75148	7.99e-02	0.00000	0	0	1	1
NA	/home/cliao15/software/fusion_twas-master/weights/CMC.BRAIN.RNASEQ_SPLICING/CMC.chr10:98111167:98115012:clu_8961.wgt.RDat	OPALIN	10	98102974	98119092	0.0655	rs7900503	2.98	rs12764493	-1.99e-03	-3.84	-0.731	458	458	bslmm	0.020728	1.39e-03	0.98508	3.25e-01	0.00000	0	0	1	1
NA	/home/cliao15/software/fusion_twas-master/weights/CMC.BRAIN.RNASEQ_SPLICING/CMC.chr10:98287253:98287788:clu_8963.wgt.RDat	TM9SF3	10	98277866	98346809	0.0951	rs7900503	2.98	rs10882811	8.44e-02	6.44	-0.306	459	6	lasso	0.073033	4.48e-09	-0.42263	6.73e-01	0.00000	0	0	1	1
NA	/home/cliao15/software/fusion_twas-master/weights/CMC.BRAIN.RNASEQ_SPLICING/CMC.chr10:98287302:98287788:clu_8963.wgt.RDat	TM9SF3	10	98277866	98346809	0.0863	rs7900503	2.98	rs1018605	6.11e-02	-5.95	-0.424	459	3	lasso	0.055672	3.03e-07	0.37299	7.09e-01	0.00000	0	0	1	1
NA	/home/cliao15/software/fusion_twas-master/weights/CMC.BRAIN.RNASEQ_SPLICING/CMC.chr10:98312816:98321735:clu_8964.wgt.RDat	TM9SF3	10	98277866	98346809	0.1164	rs7900503	2.98	rs4919029	1.30e-01	-7.93	-0.302	475	5	lasso	0.122213	2.12e-14	0.32100	7.48e-01	0.00000	0	0	1	1
NA	/home/cliao15/software/fusion_twas-master/weights/CMC.BRAIN.RNASEQ_SPLICING/CMC.chr10:98709052:98711860:clu_8970.wgt.RDat	LCOR	10	98592016	98742626	0.0903	rs1334891	3.12	rs11188904	1.33e-02	3.77	-0.997	453	453	blup	0.018477	2.40e-03	1.13411	2.57e-01	0.00000	0	0	1	1
NA	/home/cliao15/software/fusion_twas-master/weights/CMC.BRAIN.RNASEQ_SPLICING/CMC.chr10:99220764:99221253:clu_8994.wgt.RDat	MMS19	10	99218080	99258513	0.0442	rs1253027	3.15	rs2152092	4.68e-02	5.42	2.547	508	1	lasso	0.047512	2.17e-06	2.54700	1.09e-02	0.03183	377	NA	1	1
NA	/home/cliao15/software/fusion_twas-master/weights/CMC.BRAIN.RNASEQ_SPLICING/CMC.chr10:99221379:99221585:clu_8994.wgt.RDat	MMS19	10	99218080	99258513	0.0541	rs1253027	3.15	rs2152092	5.14e-02	-5.63	2.547	508	6	enet	0.048266	1.81e-06	-2.57312	1.01e-02	0.03343	359	NA	1	1
NA	/home/cliao15/software/fusion_twas-master/weights/CMC.BRAIN.RNASEQ_SPLICING/CMC.chr10:99238146:99239998:clu_9000.wgt.RDat	MMS19	10	99218080	99258513	0.1575	rs1253027	3.15	rs2152092	1.63e-01	9.17	2.547	504	11	enet	0.169621	8.74e-20	2.69757	6.98e-03	0.02120	566	NA	1	1
NA	/home/cliao15/software/fusion_twas-master/weights/CMC.BRAIN.RNASEQ_SPLICING/CMC.chr10:99238146:99240699:clu_9000.wgt.RDat	MMS19	10	99218080	99258513	0.2311	rs1253027	3.15	rs10786349	2.85e-01	-11.41	2.480	504	9	enet	0.283696	4.80e-34	-2.66249	7.76e-03	0.01685	712	NA	1	1
NA	/home/cliao15/software/fusion_twas-master/weights/CMC.BRAIN.RNASEQ_SPLICING/CMC.chr10:99240114:99240699:clu_9000.wgt.RDat	MMS19	10	99218080	99258513	0.1886	rs1253027	3.15	rs10786349	2.48e-01	10.68	2.480	503	1	lasso	0.252235	6.65e-30	2.48000	1.31e-02	0.02709	443	NA	1	1
NA	/home/cliao15/software/fusion_twas-master/weights/CMC.BRAIN.RNASEQ_SPLICING/CMC.chr10:99439672:99446523:clu_9008.wgt.RDat	AVPI1	10	99437180	99447015	0.3555	rs1253027	3.15	rs11189312	3.49e-01	-12.65	0.634	449	20	enet	0.365775	9.40e-46	-0.74113	4.59e-01	0.00000	0	0	1	1
NA	/home/cliao15/software/fusion_twas-master/weights/CMC.BRAIN.RNASEQ_SPLICING/CMC.chr10:99498431:99508026:clu_9010.wgt.RDat	ZFYVE27	10	99496877	99520664	0.3245	rs1253027	3.15	rs10786370	3.76e-01	13.04	1.223	428	7	lasso	0.377794	1.36e-47	1.06659	2.86e-01	0.00000	0	0	1	1
NA	/home/cliao15/software/fusion_twas-master/weights/CMC.BRAIN.RNASEQ_SPLICING/CMC.chr10:100191048:100193697:clu_9035.wgt.RDat	HPS1	10	100175954	100206704	0.1018	rs11189812	-2.33	rs10786422	6.32e-03	-4.84	0.111	479	24	enet	0.042690	6.92e-06	0.09248	9.26e-01	0.00000	0	0	1	1
NA	/home/cliao15/software/fusion_twas-master/weights/CMC.BRAIN.RNASEQ_SPLICING/CMC.chr10:100193848:100195029:clu_9037.wgt.RDat	HPS1	10	100175954	100206704	0.0691	rs11189812	-2.33	rs11189627	2.46e-02	-4.65	0.604	474	3	lasso	0.027238	2.86e-04	-0.88489	3.76e-01	0.00000	0	0	1	1
NA	/home/cliao15/software/fusion_twas-master/weights/CMC.BRAIN.RNASEQ_SPLICING/CMC.chr10:100193848:100195392:clu_9037.wgt.RDat	HPS1	10	100175954	100206704	0.2041	rs11189812	-2.33	rs3830019	1.13e-01	7.15	1.126	474	9	lasso	0.166415	2.06e-19	0.91110	3.62e-01	0.00000	0	0	1	1
NA	/home/cliao15/software/fusion_twas-master/weights/CMC.BRAIN.RNASEQ_SPLICING/CMC.chr10:101456298:101476105:clu_9052.wgt.RDat	COX15	10	101468504	101492423	0.0886	rs11190351	-2.57	rs11190169	4.08e-02	5.20	-0.661	460	460	blup	0.033933	5.69e-05	-1.39766	1.62e-01	0.00000	0	0	1	1
NA	/home/cliao15/software/fusion_twas-master/weights/CMC.BRAIN.RNASEQ_SPLICING/CMC.chr10:101473236:101476105:clu_9052.wgt.RDat	COX15	10	101468504	101492423	0.0382	rs11190351	-2.57	rs7919027	1.57e-03	-3.55	0.382	454	454	bslmm	0.012641	1.02e-02	-2.08048	3.75e-02	0.00271	4421	NA	1	1
NA	/home/cliao15/software/fusion_twas-master/weights/CMC.BRAIN.RNASEQ_SPLICING/CMC.chr10:101474475:101476105:clu_9052.wgt.RDat	COX15	10	101468504	101492423	0.0593	rs11190351	-2.57	rs6584306	4.99e-02	-5.09	-1.635	454	4	enet	0.042607	7.06e-06	1.65473	9.80e-02	0.00000	0	0	1	1
NA	/home/cliao15/software/fusion_twas-master/weights/CMC.BRAIN.RNASEQ_SPLICING/CMC.chr10:101954278:101959728:clu_9070.wgt.RDat	CHUK	10	101948123	101989344	0.0404	rs11190351	-2.57	rs11190456	2.81e-02	-4.01	0.223	388	4	lasso	0.017419	3.12e-03	-0.20368	8.39e-01	0.00000	0	0	1	1
NA	/home/cliao15/software/fusion_twas-master/weights/CMC.BRAIN.RNASEQ_SPLICING/CMC.chr10:101977887:101978475:clu_9073.wgt.RDat	CHUK	10	101948123	101989344	0.1229	rs11190351	-2.57	rs7893985	7.23e-02	7.04	0.523	385	6	lasso	0.095260	1.88e-11	0.02905	9.77e-01	0.00000	0	0	1	1
NA	/home/cliao15/software/fusion_twas-master/weights/CMC.BRAIN.RNASEQ_SPLICING/CMC.chr10:102108103:102112123:clu_9080.wgt.RDat	SCD	10	102106771	102124588	0.0634	rs11190351	-2.57	rs3829160	4.07e-02	5.05	-0.529	399	5	enet	0.049420	1.37e-06	-0.06505	9.48e-01	0.00000	0	0	1	1
NA	/home/cliao15/software/fusion_twas-master/weights/CMC.BRAIN.RNASEQ_SPLICING/CMC.chr10:102257964:102258917:clu_9088.wgt.RDat	SEC31B	10	102246402	102279595	0.1080	rs17113301	2.55	rs11190540	1.14e-01	7.32	-0.049	405	13	lasso	0.108424	6.97e-13	-0.04431	9.65e-01	0.00000	0	0	1	1
NA	/home/cliao15/software/fusion_twas-master/weights/CMC.BRAIN.RNASEQ_SPLICING/CMC.chr10:102258561:102258917:clu_9088.wgt.RDat	SEC31B	10	102246402	102279595	0.0592	rs17113301	2.55	rs11190540	4.46e-02	-4.90	-0.049	405	405	bslmm	0.048439	1.73e-06	0.40154	6.88e-01	0.00000	0	0	1	1
NA	/home/cliao15/software/fusion_twas-master/weights/CMC.BRAIN.RNASEQ_SPLICING/CMC.chr10:102276717:102286156:clu_9092.wgt.RDat	NDUFB8	10	102283496	102289636	0.0234	rs17113301	2.55	rs2495747	1.58e-02	-3.88	-0.557	418	418	blup	0.007896	3.41e-02	0.27259	7.85e-01	0.00000	0	0	1	1
NA	/home/cliao15/software/fusion_twas-master/weights/CMC.BRAIN.RNASEQ_SPLICING/CMC.chr10:102283686:102286156:clu_9092.wgt.RDat	NDUFB8	10	102283496	102289636	0.0345	rs17113301	2.55	rs2970	-9.23e-04	-3.27	-0.328	417	417	blup	0.001793	1.81e-01	0.73252	4.64e-01	0.00000	0	0	1	1
NA	/home/cliao15/software/fusion_twas-master/weights/CMC.BRAIN.RNASEQ_SPLICING/CMC.chr10:102743574:102743705:clu_9106.wgt.RDat	MRPL43	10	102737578	102747272	0.0667	rs752996	3.73	rs701835	3.44e-02	4.79	-0.828	412	412	blup	0.040052	1.30e-05	1.01612	3.10e-01	0.00000	0	0	1	1
NA	/home/cliao15/software/fusion_twas-master/weights/CMC.BRAIN.RNASEQ_SPLICING/CMC.chr10:102743574:102743791:clu_9106.wgt.RDat	MRPL43	10	102737578	102747272	0.1427	rs752996	3.73	rs2295716	1.59e-01	8.81	-0.790	412	5	lasso	0.156579	2.82e-18	-0.75980	4.47e-01	0.00000	0	0	1	1
NA	/home/cliao15/software/fusion_twas-master/weights/CMC.BRAIN.RNASEQ_SPLICING/CMC.chr10:102743574:102746444:clu_9106.wgt.RDat	MRPL43	10	102737578	102747272	0.0571	rs752996	3.73	rs701835	1.64e-02	-3.88	-0.828	412	18	enet	0.021935	1.03e-03	0.15174	8.79e-01	0.00000	0	0	1	1
NA	/home/cliao15/software/fusion_twas-master/weights/CMC.BRAIN.RNASEQ_SPLICING/CMC.chr10:102743574:102746506:clu_9106.wgt.RDat	MRPL43	10	102737578	102747272	0.4269	rs752996	3.73	rs2295716	5.43e-01	15.60	-0.790	412	4	lasso	0.548499	2.21e-78	-0.79889	4.24e-01	0.00000	0	0	1	1
NA	/home/cliao15/software/fusion_twas-master/weights/CMC.BRAIN.RNASEQ_SPLICING/CMC.chr10:102743574:102746847:clu_9106.wgt.RDat	MRPL43	10	102737578	102747272	0.0410	rs752996	3.73	rs11190786	-2.11e-03	-4.01	-0.819	412	412	bslmm	0.007450	3.83e-02	2.30307	2.13e-02	0.04688	256	NA	1	1
NA	/home/cliao15/software/fusion_twas-master/weights/CMC.BRAIN.RNASEQ_SPLICING/CMC.chr10:102743574:102747070:clu_9106.wgt.RDat	MRPL43	10	102737578	102747272	0.0877	rs752996	3.73	rs11190786	9.38e-02	-6.86	-0.819	412	2	lasso	0.092804	3.45e-11	0.81901	4.13e-01	0.00000	0	0	1	1
NA	/home/cliao15/software/fusion_twas-master/weights/CMC.BRAIN.RNASEQ_SPLICING/CMC.chr10:102743831:102746506:clu_9106.wgt.RDat	MRPL43	10	102737578	102747272	0.2373	rs752996	3.73	rs2295716	2.77e-01	11.15	-0.790	412	3	lasso	0.277373	3.37e-33	-0.79008	4.29e-01	0.00000	0	0	1	1
NA	/home/cliao15/software/fusion_twas-master/weights/CMC.BRAIN.RNASEQ_SPLICING/CMC.chr10:102746329:102746444:clu_9106.wgt.RDat	MRPL43	10	102737578	102747272	0.0849	rs752996	3.73	rs2273654	6.37e-02	6.32	0.202	411	8	lasso	0.087505	1.28e-10	0.51119	6.09e-01	0.00000	0	0	1	1
NA	/home/cliao15/software/fusion_twas-master/weights/CMC.BRAIN.RNASEQ_SPLICING/CMC.chr10:102746329:102746506:clu_9106.wgt.RDat	MRPL43	10	102737578	102747272	0.2926	rs752996	3.73	rs2295716	4.01e-01	13.37	-0.790	411	6	lasso	0.402690	1.62e-51	-0.70987	4.78e-01	0.00000	0	0	1	1
NA	/home/cliao15/software/fusion_twas-master/weights/CMC.BRAIN.RNASEQ_SPLICING/CMC.chr10:102746732:102746847:clu_9106.wgt.RDat	MRPL43	10	102737578	102747272	0.0774	rs752996	3.73	rs701835	8.09e-02	-6.53	-0.828	410	3	lasso	0.074057	3.49e-09	0.83828	4.02e-01	0.00000	0	0	1	1
NA	/home/cliao15/software/fusion_twas-master/weights/CMC.BRAIN.RNASEQ_SPLICING/CMC.chr10:102795424:102795760:clu_9116.wgt.RDat	SFXN3	10	102790995	102800998	0.0981	rs752996	3.73	rs7099531	4.81e-02	-5.60	2.298	405	2	lasso	0.038222	2.03e-05	-2.71637	6.60e-03	0.01186	1012	NA	1	1
NA	/home/cliao15/software/fusion_twas-master/weights/CMC.BRAIN.RNASEQ_SPLICING/CMC.chr10:102797188:102797265:clu_9118.wgt.RDat	SFXN3	10	102790995	102800998	0.1221	rs752996	3.73	rs2275382	1.01e-01	7.91	-1.940	404	4	lasso	0.103902	2.17e-12	-2.07130	3.83e-02	0.08759	137	NA	1	1
NA	/home/cliao15/software/fusion_twas-master/weights/CMC.BRAIN.RNASEQ_SPLICING/CMC.chr10:102797188:102798400:clu_9118.wgt.RDat	SFXN3	10	102790995	102800998	0.1238	rs752996	3.73	rs2275382	1.02e-01	-7.92	-1.940	405	12	enet	0.112706	2.37e-13	2.13966	3.24e-02	0.06091	197	NA	1	1
NA	/home/cliao15/software/fusion_twas-master/weights/CMC.BRAIN.RNASEQ_SPLICING/CMC.chr10:103343438:103347003:clu_9128.wgt.RDat	POLL	10	103338638	103348027	0.1462	rs752996	3.73	rs3730484	1.24e-01	7.58	2.126	302	11	lasso	0.140359	1.98e-16	2.11619	3.43e-02	0.22222	54	NA	1	1
NA	/home/cliao15/software/fusion_twas-master/weights/CMC.BRAIN.RNASEQ_SPLICING/CMC.chr10:103344676:103347003:clu_9128.wgt.RDat	POLL	10	103338638	103348027	0.0589	rs752996	3.73	rs7006	5.31e-02	4.99	1.725	302	302	bslmm	0.048870	1.56e-06	1.87607	6.06e-02	0.00000	0	0	1	1
NA	/home/cliao15/software/fusion_twas-master/weights/CMC.BRAIN.RNASEQ_SPLICING/CMC.chr10:103345913:103347003:clu_9128.wgt.RDat	POLL	10	103338638	103348027	0.0686	rs752996	3.73	rs3730484	8.21e-02	-6.36	2.126	301	6	enet	0.074309	3.28e-09	-2.12263	3.38e-02	0.13333	90	NA	1	1
NA	/home/cliao15/software/fusion_twas-master/weights/CMC.BRAIN.RNASEQ_SPLICING/CMC.chr10:103345913:103347961:clu_9128.wgt.RDat	POLL	10	103338638	103348027	0.0346	rs752996	3.73	rs3127258	4.40e-02	-4.78	2.022	301	2	lasso	0.039212	1.60e-05	-2.02772	4.26e-02	0.23529	51	NA	1	1
NA	/home/cliao15/software/fusion_twas-master/weights/CMC.BRAIN.RNASEQ_SPLICING/CMC.chr10:103354495:103356350:clu_9130.wgt.RDat	DPCD	10	103348088	103369410	0.0976	rs752996	3.73	rs12416466	7.92e-02	-6.11	-1.227	298	6	lasso	0.076792	1.79e-09	1.65181	9.86e-02	0.00000	0	0	1	1
NA	/home/cliao15/software/fusion_twas-master/weights/CMC.BRAIN.RNASEQ_SPLICING/CMC.chr10:103354495:103360495:clu_9130.wgt.RDat	DPCD	10	103348088	103369410	0.1103	rs752996	3.73	rs4919545	6.30e-02	5.64	-1.591	298	8	lasso	0.079181	9.95e-10	-1.22313	2.21e-01	0.00000	0	0	1	1
NA	/home/cliao15/software/fusion_twas-master/weights/CMC.BRAIN.RNASEQ_SPLICING/CMC.chr10:103368694:103369124:clu_9131.wgt.RDat	DPCD	10	103348088	103369410	0.0527	rs752996	3.73	rs10883665	6.04e-02	5.47	1.520	293	1	lasso	0.044530	4.44e-06	1.52000	1.29e-01	0.00000	0	0	1	1
NA	/home/cliao15/software/fusion_twas-master/weights/CMC.BRAIN.RNASEQ_SPLICING/CMC.chr10:103552700:103557737:clu_9138.wgt.RDat	MGEA5	10	103544199	103578222	0.0427	rs752996	3.73	rs10786650	3.39e-02	-4.47	-0.373	265	265	blup	0.027814	2.48e-04	-0.07059	9.44e-01	0.00000	0	0	1	1
NA	/home/cliao15/software/fusion_twas-master/weights/CMC.BRAIN.RNASEQ_SPLICING/CMC.chr10:103588956:103603253:clu_9142.wgt.RDat	KCNIP2	10	103585730	103603677	0.1071	rs11191161	2.99	rs5003331	1.09e-01	7.23	1.750	263	3	lasso	0.109648	5.12e-13	1.65884	9.71e-02	0.00000	0	0	1	1
NA	/home/cliao15/software/fusion_twas-master/weights/CMC.BRAIN.RNASEQ_SPLICING/CMC.chr10:104126263:104126842:clu_9166.wgt.RDat	GBF1	10	104005254	104142656	0.0796	rs11191161	2.99	rs4917985	1.24e-02	-4.45	0.055	336	6	lasso	0.009856	2.06e-02	-0.77137	4.40e-01	0.00000	0	0	1	1
NA	/home/cliao15/software/fusion_twas-master/weights/CMC.BRAIN.RNASEQ_SPLICING/CMC.chr10:104163742:104164340:clu_9171.wgt.RDat	PSD	10	104162373	104179691	0.0914	rs11191161	2.99	rs1044476	7.83e-03	3.97	0.853	348	348	blup	0.014504	6.40e-03	1.08713	2.77e-01	0.00000	0	0	1	1
NA	/home/cliao15/software/fusion_twas-master/weights/CMC.BRAIN.RNASEQ_SPLICING/CMC.chr10:104174986:104175774:clu_9175.wgt.RDat	PSD	10	104162373	104179691	0.5019	rs11191161	2.99	rs2282295	2.96e-01	-11.95	-0.889	348	348	bslmm	0.277165	3.59e-33	0.82601	4.09e-01	0.00000	0	0	1	1
NA	/home/cliao15/software/fusion_twas-master/weights/CMC.BRAIN.RNASEQ_SPLICING/CMC.chr10:104184549:104192283:clu_9181.wgt.RDat	CUEDC2	10	104183001	104192423	0.1069	rs11191161	2.99	rs2145308	1.20e-01	7.51	0.907	349	3	lasso	0.107984	7.79e-13	1.10604	2.69e-01	0.00000	0	0	1	1
NA	/home/cliao15/software/fusion_twas-master/weights/CMC.BRAIN.RNASEQ_SPLICING/CMC.chr10:104184952:104192283:clu_9181.wgt.RDat	CUEDC2	10	104183001	104192423	0.0653	rs11191161	2.99	rs2145308	8.52e-02	-6.61	0.907	349	4	lasso	0.091187	5.16e-11	-0.94917	3.43e-01	0.00000	0	0	1	1
NA	/home/cliao15/software/fusion_twas-master/weights/CMC.BRAIN.RNASEQ_SPLICING/CMC.chr10:104221207:104225739:clu_9183.wgt.RDat	TMEM180	10	104221169	104238858	0.0546	rs11191161	2.99	rs1056738	4.63e-02	6.21	-0.826	342	7	lasso	0.059379	1.24e-07	-1.12845	2.59e-01	0.00000	0	0	1	1
NA	/home/cliao15/software/fusion_twas-master/weights/CMC.BRAIN.RNASEQ_SPLICING/CMC.chr10:104221207:104228712:clu_9183.wgt.RDat	TMEM180	10	104221169	104238858	0.0798	rs11191161	2.99	rs1056738	9.12e-02	-7.34	-0.826	345	5	lasso	0.116158	9.88e-14	0.37190	7.10e-01	0.00000	0	0	1	1
NA	/home/cliao15/software/fusion_twas-master/weights/CMC.BRAIN.RNASEQ_SPLICING/CMC.chr10:104225844:104228044:clu_9183.wgt.RDat	TMEM180	10	104221169	104238858	0.0383	rs11191161	2.99	rs1056738	3.74e-02	5.30	-0.826	343	343	blup	0.037543	2.39e-05	-1.13738	2.55e-01	0.00000	0	0	1	1
NA	/home/cliao15/software/fusion_twas-master/weights/CMC.BRAIN.RNASEQ_SPLICING/CMC.chr10:104866463:104899163:clu_9211.wgt.RDat	NT5C2	10	104847773	104953063	0.0259	rs2986047	2.82	rs12246739	2.77e-02	4.29	1.438	369	369	blup	0.013730	7.76e-03	1.36017	1.74e-01	0.00000	0	0	1	1
NA	/home/cliao15/software/fusion_twas-master/weights/CMC.BRAIN.RNASEQ_SPLICING/CMC.chr10:104934739:104940942:clu_9212.wgt.RDat	NT5C2	10	104847773	104953063	0.1090	rs2986047	2.82	rs11191514	5.63e-02	-6.37	-2.016	352	352	blup	0.083737	3.25e-10	1.53137	1.26e-01	0.00000	0	0	1	1
NA	/home/cliao15/software/fusion_twas-master/weights/CMC.BRAIN.RNASEQ_SPLICING/CMC.chr10:104934739:104952993:clu_9212.wgt.RDat	NT5C2	10	104847773	104953063	0.0856	rs2986047	2.82	rs11191514	4.08e-02	4.83	-2.016	354	354	blup	0.051764	7.78e-07	-2.05439	3.99e-02	0.01246	963	NA	1	1
NA	/home/cliao15/software/fusion_twas-master/weights/CMC.BRAIN.RNASEQ_SPLICING/CMC.chr10:105152223:105153956:clu_9219.wgt.RDat	USMG5	10	105148808	105156270	0.5212	rs2986047	2.82	rs7911488	6.76e-01	17.30	-0.761	349	3	lasso	0.674353	1.02e-109	-0.65608	5.12e-01	0.00000	0	0	1	1
NA	/home/cliao15/software/fusion_twas-master/weights/CMC.BRAIN.RNASEQ_SPLICING/CMC.chr10:105152223:105155503:clu_9219.wgt.RDat	USMG5	10	105148808	105156270	0.0520	rs2986047	2.82	rs11191642	3.55e-02	-5.39	-0.587	351	11	enet	0.039440	1.51e-05	1.18174	2.37e-01	0.00000	0	0	1	1
NA	/home/cliao15/software/fusion_twas-master/weights/CMC.BRAIN.RNASEQ_SPLICING/CMC.chr10:105152223:105156166:clu_9219.wgt.RDat	USMG5	10	105148808	105156270	0.1184	rs2986047	2.82	rs2271751	1.67e-01	-8.83	-0.806	351	3	lasso	0.161142	8.41e-19	0.75915	4.48e-01	0.00000	0	0	1	1
NA	/home/cliao15/software/fusion_twas-master/weights/CMC.BRAIN.RNASEQ_SPLICING/CMC.chr10:105154151:105156166:clu_9219.wgt.RDat	USMG5	10	105148808	105156270	0.5120	rs2986047	2.82	rs7911488	6.81e-01	17.38	-0.761	351	3	lasso	0.680523	1.49e-111	-0.69017	4.90e-01	0.00000	0	0	1	1
NA	/home/cliao15/software/fusion_twas-master/weights/CMC.BRAIN.RNASEQ_SPLICING/CMC.chr10:105891954:105893378:clu_9248.wgt.RDat	WDR96	10	105889645	105992120	0.0926	rs911546	-2.67	rs1338777	1.56e-01	8.40	-0.191	422	1	lasso	0.153980	5.60e-18	-0.19100	8.49e-01	0.00000	0	0	1	1
NA	/home/cliao15/software/fusion_twas-master/weights/CMC.BRAIN.RNASEQ_SPLICING/CMC.chr10:106019556:106022737:clu_9263.wgt.RDat	GSTO1	10	106013951	106027222	0.4439	rs12256390	-3.65	rs11509438	3.50e-01	12.49	-0.196	424	6	lasso	0.466051	2.76e-62	-0.35707	7.21e-01	0.00000	0	0	1	1
NA	/home/cliao15/software/fusion_twas-master/weights/CMC.BRAIN.RNASEQ_SPLICING/CMC.chr10:106019556:106025842:clu_9263.wgt.RDat	GSTO1	10	106013951	106027222	0.0870	rs12256390	-3.65	rs157081	9.40e-02	7.05	0.605	424	5	lasso	0.097417	1.10e-11	0.64812	5.17e-01	0.00000	0	0	1	1
NA	/home/cliao15/software/fusion_twas-master/weights/CMC.BRAIN.RNASEQ_SPLICING/CMC.chr10:106022835:106025842:clu_9263.wgt.RDat	GSTO1	10	106013951	106027222	0.4231	rs12256390	-3.65	rs11509438	3.49e-01	-12.47	-0.196	422	6	lasso	0.427416	1.41e-55	0.39454	6.93e-01	0.00000	0	0	1	1
NA	/home/cliao15/software/fusion_twas-master/weights/CMC.BRAIN.RNASEQ_SPLICING/CMC.chr10:106037874:106039128:clu_9264.wgt.RDat	GSTO2	10	106028630	106059176	0.2354	rs12256390	-3.65	rs156697	3.13e-01	11.81	0.506	423	3	lasso	0.313333	4.11e-38	0.52727	5.98e-01	0.00000	0	0	1	1
NA	/home/cliao15/software/fusion_twas-master/weights/CMC.BRAIN.RNASEQ_SPLICING/CMC.chr10:106037874:106057336:clu_9264.wgt.RDat	GSTO2	10	106028630	106059176	0.2480	rs12256390	-3.65	rs156697	3.14e-01	-11.82	0.506	435	3	lasso	0.308901	1.71e-37	-0.50795	6.11e-01	0.00000	0	0	1	1
NA	/home/cliao15/software/fusion_twas-master/weights/CMC.BRAIN.RNASEQ_SPLICING/CMC.chr10:106037874:106058886:clu_9264.wgt.RDat	GSTO2	10	106028630	106059176	0.0719	rs12256390	-3.65	rs156697	8.93e-02	-6.48	0.506	437	3	lasso	0.082925	3.96e-10	-0.52288	6.01e-01	0.00000	0	0	1	1
NA	/home/cliao15/software/fusion_twas-master/weights/CMC.BRAIN.RNASEQ_SPLICING/CMC.chr10:106039229:106057336:clu_9264.wgt.RDat	GSTO2	10	106028630	106059176	0.1466	rs12256390	-3.65	rs156697	1.68e-01	9.22	0.506	435	9	enet	0.179931	5.40e-21	0.61280	5.40e-01	0.00000	0	0	1	1
NA	/home/cliao15/software/fusion_twas-master/weights/CMC.BRAIN.RNASEQ_SPLICING/CMC.chr10:111674857:111683160:clu_9279.wgt.RDat	XPNPEP1	10	111624523	111683311	0.0392	rs4918489	-3.00	rs17127145	1.61e-02	-3.53	0.395	322	322	bslmm	0.003607	1.08e-01	-0.89447	3.71e-01	0.00000	0	0	1	1
NA	/home/cliao15/software/fusion_twas-master/weights/CMC.BRAIN.RNASEQ_SPLICING/CMC.chr10:111765905:111860383:clu_9281.wgt.RDat	ADD3	10	111756107	111895323	0.0980	rs4918489	-3.00	rs2488939	7.92e-03	3.58	0.151	364	364	bslmm	0.039621	1.45e-05	-0.19620	8.44e-01	0.00000	0	0	1	1
NA	/home/cliao15/software/fusion_twas-master/weights/CMC.BRAIN.RNASEQ_SPLICING/CMC.chr10:111768057:111860383:clu_9281.wgt.RDat	ADD3	10	111756107	111895323	0.0651	rs4918489	-3.00	rs12268910	3.75e-03	-2.97	-0.791	364	364	bslmm	0.018157	2.60e-03	-0.04793	9.62e-01	0.00000	0	0	1	1
NA	/home/cliao15/software/fusion_twas-master/weights/CMC.BRAIN.RNASEQ_SPLICING/CMC.chr10:111890244:111892063:clu_9285.wgt.RDat	ADD3	10	111756107	111895323	0.0202	rs4918489	-3.00	rs7083193	2.41e-04	3.48	0.730	346	346	blup	0.007241	4.04e-02	0.18891	8.50e-01	0.00000	0	0	1	1
NA	/home/cliao15/software/fusion_twas-master/weights/CMC.BRAIN.RNASEQ_SPLICING/CMC.chr10:111890244:111893084:clu_9285.wgt.RDat	ADD3	10	111756107	111895323	0.0277	rs4918489	-3.00	rs629146	1.88e-02	4.46	0.315	346	16	enet	0.032273	8.48e-05	0.36090	7.18e-01	0.00000	0	0	1	1
NA	/home/cliao15/software/fusion_twas-master/weights/CMC.BRAIN.RNASEQ_SPLICING/CMC.chr10:114186117:114186976:clu_9306.wgt.RDat	ACSL5	10	114133915	114188138	0.2720	rs9645551	-2.82	rs4917633	1.80e-01	9.44	-1.531	450	450	bslmm	0.204093	6.95e-24	-1.66330	9.63e-02	0.00000	0	0	1	1
NA	/home/cliao15/software/fusion_twas-master/weights/CMC.BRAIN.RNASEQ_SPLICING/CMC.chr10:114190665:114191998:clu_9305.wgt.RDat	ZDHHC6	10	114190057	114206672	0.1452	rs9645551	-2.82	rs2419627	3.97e-02	-5.64	-0.068	449	29	enet	0.075992	2.17e-09	-0.75356	4.51e-01	0.00000	0	0	1	1
NA	/home/cliao15/software/fusion_twas-master/weights/CMC.BRAIN.RNASEQ_SPLICING/CMC.chr10:114198147:114200292:clu_9308.wgt.RDat	ZDHHC6	10	114190057	114206672	0.0776	rs9645551	-2.82	rs4918748	3.25e-02	-4.88	-0.037	442	442	bslmm	0.025739	4.10e-04	-0.33805	7.35e-01	0.00000	0	0	1	1
NA	/home/cliao15/software/fusion_twas-master/weights/CMC.BRAIN.RNASEQ_SPLICING/CMC.chr10:114200453:114201950:clu_9308.wgt.RDat	ZDHHC6	10	114190057	114206672	0.0862	rs9645551	-2.82	rs4918748	4.38e-02	5.33	-0.037	440	6	lasso	0.035563	3.84e-05	0.07152	9.43e-01	0.00000	0	0	1	1
NA	/home/cliao15/software/fusion_twas-master/weights/CMC.BRAIN.RNASEQ_SPLICING/CMC.chr10:114286923:114293289:clu_9313.wgt.RDat	VTI1A	10	114206755	114578504	0.0797	rs9645551	-2.82	rs12354968	2.35e-03	3.97	1.087	444	444	bslmm	0.012513	1.05e-02	1.75065	8.00e-02	0.00000	0	0	1	1
NA	/home/cliao15/software/fusion_twas-master/weights/CMC.BRAIN.RNASEQ_SPLICING/CMC.chr10:114293309:114298005:clu_9313.wgt.RDat	VTI1A	10	114206755	114578504	0.0980	rs9645551	-2.82	rs12354968	7.09e-02	6.08	1.087	444	2	lasso	0.056915	2.24e-07	0.99941	3.18e-01	0.00000	0	0	1	1
NA	/home/cliao15/software/fusion_twas-master/weights/CMC.BRAIN.RNASEQ_SPLICING/CMC.chr10:114296460:114298005:clu_9313.wgt.RDat	VTI1A	10	114206755	114578504	0.3462	rs9645551	-2.82	rs12354968	2.99e-01	-11.56	1.087	443	8	lasso	0.321733	2.69e-39	-0.92938	3.53e-01	0.00000	0	0	1	1
NA	/home/cliao15/software/fusion_twas-master/weights/CMC.BRAIN.RNASEQ_SPLICING/CMC.chr10:115469205:115480791:clu_9327.wgt.RDat	CASP7	10	115438920	115490668	0.0607	rs6585251	3.03	rs3127084	9.48e-03	-4.02	0.003	605	605	bslmm	0.024856	5.08e-04	1.02876	3.04e-01	0.00000	0	0	1	1
NA	/home/cliao15/software/fusion_twas-master/weights/CMC.BRAIN.RNASEQ_SPLICING/CMC.chr10:115923088:115933774:clu_9334.wgt.RDat	C10orf118	10	115881973	115934364	0.0805	rs6585251	3.03	rs7899113	7.90e-02	-6.15	0.337	499	2	lasso	0.064993	3.17e-08	-0.41937	6.75e-01	0.00000	0	0	1	1
NA	/home/cliao15/software/fusion_twas-master/weights/CMC.BRAIN.RNASEQ_SPLICING/CMC.chr10:116060118:116061113:clu_9343.wgt.RDat	AFAP1L2	10	116054582	116164515	0.0582	rs6585251	3.03	rs1468500	4.84e-02	-5.04	-0.699	464	3	lasso	0.045707	3.35e-06	0.71284	4.76e-01	0.00000	0	0	1	1
NA	/home/cliao15/software/fusion_twas-master/weights/CMC.BRAIN.RNASEQ_SPLICING/CMC.chr10:116060121:116061113:clu_9343.wgt.RDat	AFAP1L2	10	116054582	116164515	0.0778	rs6585251	3.03	rs3750821	4.75e-03	-3.89	-0.915	464	11	lasso	0.010767	1.63e-02	1.16660	2.43e-01	0.00000	0	0	1	1
NA	/home/cliao15/software/fusion_twas-master/weights/CMC.BRAIN.RNASEQ_SPLICING/CMC.chr10:116083020:116085641:clu_9347.wgt.RDat	AFAP1L2	10	116054582	116164515	0.2749	rs6585251	3.03	rs2286397	1.17e-01	7.30	-1.768	466	10	lasso	0.143691	8.33e-17	-2.56561	1.03e-02	0.01805	665	NA	1	1
NA	/home/cliao15/software/fusion_twas-master/weights/CMC.BRAIN.RNASEQ_SPLICING/CMC.chr10:116881576:116887357:clu_9357.wgt.RDat	ATRNL1	10	116853123	117708496	0.0394	rs11197000	2.50	rs1264781	3.52e-02	-4.46	0.522	273	273	blup	0.020832	1.35e-03	1.31238	1.89e-01	0.00000	0	0	1	1
NA	/home/cliao15/software/fusion_twas-master/weights/CMC.BRAIN.RNASEQ_SPLICING/CMC.chr10:116975638:117024670:clu_9360.wgt.RDat	ATRNL1	10	116853123	117708496	0.0622	rs11197000	2.50	rs589508	5.84e-02	5.78	1.114	276	5	lasso	0.055445	3.20e-07	1.20670	2.28e-01	0.00000	0	0	1	1
NA	/home/cliao15/software/fusion_twas-master/weights/CMC.BRAIN.RNASEQ_SPLICING/CMC.chr10:120082709:120085666:clu_9388.wgt.RDat	FAM204A	10	120068571	120101839	0.1599	rs4752136	2.95	rs10886222	1.47e-01	8.13	-0.209	522	1	lasso	0.144439	6.85e-17	-0.20900	8.34e-01	0.00000	0	0	1	1
NA	/home/cliao15/software/fusion_twas-master/weights/CMC.BRAIN.RNASEQ_SPLICING/CMC.chr10:120095935:120096742:clu_9391.wgt.RDat	FAM204A	10	120068571	120101839	0.1845	rs12412410	2.92	rs1935917	1.61e-01	8.65	-0.549	522	522	bslmm	0.167558	1.52e-19	-0.03982	9.68e-01	0.00000	0	0	1	1
NA	/home/cliao15/software/fusion_twas-master/weights/CMC.BRAIN.RNASEQ_SPLICING/CMC.chr10:120095935:120101239:clu_9391.wgt.RDat	FAM204A	10	120068571	120101839	0.0952	rs12412410	2.92	rs10886222	6.60e-02	-6.21	-0.209	523	3	lasso	0.068442	1.37e-08	0.37159	7.10e-01	0.00000	0	0	1	1
NA	/home/cliao15/software/fusion_twas-master/weights/CMC.BRAIN.RNASEQ_SPLICING/CMC.chr10:120096920:120101239:clu_9391.wgt.RDat	FAM204A	10	120068571	120101839	0.2406	rs12412410	2.92	rs1935917	1.86e-01	9.19	-0.549	523	6	lasso	0.181598	3.43e-21	-0.46377	6.43e-01	0.00000	0	0	1	1
NA	/home/cliao15/software/fusion_twas-master/weights/CMC.BRAIN.RNASEQ_SPLICING/CMC.chr10:120920481:120921852:clu_9404.wgt.RDat	SFXN4	10	120900424	120925204	0.3220	rs10510053	2.44	rs10749291	3.23e-01	12.02	1.199	486	14	enet	0.312881	4.76e-38	1.20965	2.26e-01	0.00000	0	0	1	1
NA	/home/cliao15/software/fusion_twas-master/weights/CMC.BRAIN.RNASEQ_SPLICING/CMC.chr10:121693297:121700098:clu_9431.wgt.RDat	SEC23IP	10	121652084	121704170	0.1571	rs978484	2.62	rs12772503	1.90e-01	9.51	-0.194	497	497	bslmm	0.184153	1.71e-21	-0.45264	6.51e-01	0.00000	0	0	1	1
NA	/home/cliao15/software/fusion_twas-master/weights/CMC.BRAIN.RNASEQ_SPLICING/CMC.chr10:121693299:121700098:clu_9431.wgt.RDat	SEC23IP	10	121652084	121704170	0.1432	rs978484	2.62	rs12772503	1.65e-01	-9.00	-0.194	497	497	bslmm	0.160579	9.77e-19	0.52435	6.00e-01	0.00000	0	0	1	1
NA	/home/cliao15/software/fusion_twas-master/weights/CMC.BRAIN.RNASEQ_SPLICING/CMC.chr10:122334813:122348815:clu_9434.wgt.RDat	PPAPDC1A	10	122216465	122349367	0.0949	rs2244544	2.78	rs2420698	-1.38e-03	3.97	0.011	626	626	blup	0.025932	3.92e-04	0.10334	9.18e-01	0.00000	0	0	1	1
NA	/home/cliao15/software/fusion_twas-master/weights/CMC.BRAIN.RNASEQ_SPLICING/CMC.chr10:122612147:122618155:clu_9437.wgt.RDat	WDR11	10	122610686	122669038	0.0803	rs2244544	2.78	rs11199598	7.21e-02	5.86	-1.960	629	14	lasso	0.057735	1.84e-07	-2.00750	4.47e-02	0.07362	163	NA	1	1
NA	/home/cliao15/software/fusion_twas-master/weights/CMC.BRAIN.RNASEQ_SPLICING/CMC.chr10:122615642:122618155:clu_9437.wgt.RDat	WDR11	10	122610686	122669038	0.0970	rs2244544	2.78	rs11199598	8.38e-02	-6.20	-1.960	627	4	lasso	0.081414	5.75e-10	2.26430	2.36e-02	0.01392	862	NA	1	1
NA	/home/cliao15/software/fusion_twas-master/weights/CMC.BRAIN.RNASEQ_SPLICING/CMC.chr10:122637971:122640338:clu_9440.wgt.RDat	WDR11	10	122610686	122669038	0.1012	rs10886929	2.84	rs11199598	9.60e-02	6.81	-1.960	628	628	bslmm	0.094752	2.13e-11	-1.99424	4.61e-02	0.11111	108	NA	1	1
NA	/home/cliao15/software/fusion_twas-master/weights/CMC.BRAIN.RNASEQ_SPLICING/CMC.chr10:122637971:122643292:clu_9440.wgt.RDat	WDR11	10	122610686	122669038	0.0766	rs10886929	2.84	rs2289336	3.65e-03	4.20	-1.902	629	629	bslmm	0.031149	1.11e-04	-2.12304	3.38e-02	0.03409	352	NA	1	1
NA	/home/cliao15/software/fusion_twas-master/weights/CMC.BRAIN.RNASEQ_SPLICING/CMC.chr10:122640413:122643292:clu_9440.wgt.RDat	WDR11	10	122610686	122669038	0.0942	rs10886929	2.84	rs11199598	1.02e-01	-7.00	-1.960	627	14	lasso	0.099947	5.84e-12	1.96455	4.95e-02	0.10811	111	NA	1	1
NA	/home/cliao15/software/fusion_twas-master/weights/CMC.BRAIN.RNASEQ_SPLICING/CMC.chr10:123276977:123278196:clu_9448.wgt.RDat	FGFR2	10	123237843	123357972	0.0806	rs1909669	-3.46	rs10437462	4.62e-03	4.07	-2.411	545	545	blup	0.011486	1.36e-02	-2.13823	3.25e-02	0.11765	102	NA	1	1
NA	/home/cliao15/software/fusion_twas-master/weights/CMC.BRAIN.RNASEQ_SPLICING/CMC.chr10:123629553:123670421:clu_9453.wgt.RDat	ATE1	10	123502624	123688217	0.0621	rs1909669	-3.46	rs4752595	3.60e-04	3.26	-0.472	662	662	bslmm	0.023158	7.67e-04	-1.12093	2.62e-01	0.00000	0	0	1	1
NA	/home/cliao15/software/fusion_twas-master/weights/CMC.BRAIN.RNASEQ_SPLICING/CMC.chr10:123670666:123673305:clu_9454.wgt.RDat	ATE1	10	123502624	123688217	0.1636	rs1909669	-3.46	rs7917343	1.28e-01	-7.63	0.027	636	636	bslmm	0.128208	4.57e-15	-0.02296	9.82e-01	0.00000	0	0	1	1
NA	/home/cliao15/software/fusion_twas-master/weights/CMC.BRAIN.RNASEQ_SPLICING/CMC.chr10:123670666:123681864:clu_9454.wgt.RDat	ATE1	10	123502624	123688217	0.4053	rs1909669	-3.46	rs7917343	4.43e-01	14.09	0.027	638	638	bslmm	0.445772	1.05e-58	-0.01733	9.86e-01	0.00000	0	0	1	1
NA	/home/cliao15/software/fusion_twas-master/weights/CMC.BRAIN.RNASEQ_SPLICING/CMC.chr10:123673408:123681864:clu_9454.wgt.RDat	ATE1	10	123502624	123688217	0.0688	rs1909669	-3.46	rs4752606	5.10e-02	-5.43	-0.062	636	19	enet	0.044812	4.15e-06	0.15122	8.80e-01	0.00000	0	0	1	1
NA	/home/cliao15/software/fusion_twas-master/weights/CMC.BRAIN.RNASEQ_SPLICING/CMC.chr10:124187832:124189140:clu_9469.wgt.RDat	PLEKHA1	10	124134093	124191871	0.1222	rs7098767	-2.54	rs2421016	1.22e-01	7.80	-0.606	601	5	lasso	0.113480	1.95e-13	-0.62399	5.33e-01	0.00000	0	0	1	1
NA	/home/cliao15/software/fusion_twas-master/weights/CMC.BRAIN.RNASEQ_SPLICING/CMC.chr10:124740211:124742788:clu_9479.wgt.RDat	PSTK	10	124739555	124749923	0.0826	rs1106056	3.06	rs4980169	7.32e-02	6.20	-0.757	548	5	lasso	0.069099	1.17e-08	-0.68399	4.94e-01	0.00000	0	0	1	1
NA	/home/cliao15/software/fusion_twas-master/weights/CMC.BRAIN.RNASEQ_SPLICING/CMC.chr10:124746478:124746850:clu_9480.wgt.RDat	PSTK	10	124739555	124749923	0.0638	rs1106056	3.06	rs10902900	2.07e-02	-4.05	-0.574	546	546	bslmm	0.030254	1.38e-04	0.85037	3.95e-01	0.00000	0	0	1	1
NA	/home/cliao15/software/fusion_twas-master/weights/CMC.BRAIN.RNASEQ_SPLICING/CMC.chr10:124768583:124793872:clu_9484.wgt.RDat	ACADSB	10	124768428	124817806	0.0595	rs1106056	3.06	rs12263012	2.24e-02	-4.40	0.577	573	2	lasso	0.022460	9.09e-04	-0.68620	4.93e-01	0.00000	0	0	1	1
NA	/home/cliao15/software/fusion_twas-master/weights/CMC.BRAIN.RNASEQ_SPLICING/CMC.chr10:124787108:124793872:clu_9484.wgt.RDat	ACADSB	10	124768428	124817806	0.0995	rs1106056	3.06	rs13328826	4.48e-02	5.69	2.182	567	3	lasso	0.069305	1.11e-08	1.54768	1.22e-01	0.00000	0	0	1	1
NA	/home/cliao15/software/fusion_twas-master/weights/CMC.BRAIN.RNASEQ_SPLICING/CMC.chr10:126692061:126694116:clu_9511.wgt.RDat	CTBP2	10	126676417	126849624	0.1057	rs11245450	-2.66	rs10794201	5.14e-03	-4.12	0.022	536	536	blup	0.040642	1.13e-05	0.11188	9.11e-01	0.00000	0	0	1	1
NA	/home/cliao15/software/fusion_twas-master/weights/CMC.BRAIN.RNASEQ_SPLICING/CMC.chr10:126727724:126776760:clu_9511.wgt.RDat	CTBP2	10	126676417	126849624	0.4039	rs11245450	-2.66	rs17152617	3.29e-01	12.34	-0.648	562	562	bslmm	0.330546	1.48e-40	-0.68342	4.94e-01	0.00000	0	0	1	1
NA	/home/cliao15/software/fusion_twas-master/weights/CMC.BRAIN.RNASEQ_SPLICING/CMC.chr10:126776888:126799559:clu_9511.wgt.RDat	CTBP2	10	126676417	126849624	0.2950	rs11245450	-2.66	rs17152614	2.13e-01	9.95	-0.617	522	1	lasso	0.207131	2.97e-24	-0.61700	5.37e-01	0.00000	0	0	1	1
NA	/home/cliao15/software/fusion_twas-master/weights/CMC.BRAIN.RNASEQ_SPLICING/CMC.chr10:127474408:127483449:clu_9523.wgt.RDat	UROS	10	127477146	127511837	0.2540	rs1278272	-2.51	rs12251135	2.54e-01	-11.36	-0.006	566	4	lasso	0.343185	2.18e-42	0.18019	8.57e-01	0.00000	0	0	1	1
NA	/home/cliao15/software/fusion_twas-master/weights/CMC.BRAIN.RNASEQ_SPLICING/CMC.chr10:127477574:127483449:clu_9523.wgt.RDat	UROS	10	127477146	127511837	0.0998	rs1278272	-2.51	rs10751533	1.46e-01	-8.58	0.994	565	565	bslmm	0.151405	1.10e-17	-0.98463	3.25e-01	0.00000	0	0	1	1
NA	/home/cliao15/software/fusion_twas-master/weights/CMC.BRAIN.RNASEQ_SPLICING/CMC.chr10:127482957:127483449:clu_9523.wgt.RDat	UROS	10	127477146	127511837	0.1686	rs1278272	-2.51	rs10901432	2.15e-01	10.09	1.122	564	6	lasso	0.217557	1.57e-25	1.11385	2.65e-01	0.00000	0	0	1	1
NA	/home/cliao15/software/fusion_twas-master/weights/CMC.BRAIN.RNASEQ_SPLICING/CMC.chr10:127500857:127505006:clu_9525.wgt.RDat	UROS	10	127477146	127511837	0.0519	rs1278272	-2.51	rs11244755	6.60e-03	3.66	1.824	576	576	bslmm	0.009388	2.32e-02	1.31408	1.89e-01	0.00000	0	0	1	1
NA	/home/cliao15/software/fusion_twas-master/weights/CMC.BRAIN.RNASEQ_SPLICING/CMC.chr10:128351668:128358810:clu_9544.wgt.RDat	C10orf90	10	128113573	128359079	0.1382	rs2842158	-3.47	rs4962352	1.21e-01	-7.44	0.853	578	13	enet	0.119163	4.61e-14	-0.88358	3.77e-01	0.00000	0	0	1	1
NA	/home/cliao15/software/fusion_twas-master/weights/CMC.BRAIN.RNASEQ_SPLICING/CMC.chr10:131334641:131506159:clu_9563.wgt.RDat	MGMT	10	131265453	131565783	0.1314	rs7087131	3.65	rs11016853	1.03e-01	-7.19	0.467	662	20	enet	0.097758	1.01e-11	-0.72542	4.68e-01	0.00000	0	0	1	1
NA	/home/cliao15/software/fusion_twas-master/weights/CMC.BRAIN.RNASEQ_SPLICING/CMC.chr10:133748059:133753535:clu_9583.wgt.RDat	PPP2R2D	10	133747959	133770053	0.0899	rs10781564	3.16	rs7077744	1.53e-02	-4.77	3.030	503	503	blup	0.024916	5.01e-04	-0.52621	5.99e-01	0.00000	0	0	1	1
NA	/home/cliao15/software/fusion_twas-master/weights/CMC.BRAIN.RNASEQ_SPLICING/CMC.chr10:133748510:133753535:clu_9583.wgt.RDat	PPP2R2D	10	133747959	133770053	0.0961	rs10781564	3.16	rs7077744	1.31e-02	4.70	3.030	502	502	bslmm	0.015680	4.78e-03	1.06520	2.87e-01	0.00000	0	0	1	1
NA	/home/cliao15/software/fusion_twas-master/weights/CMC.BRAIN.RNASEQ_SPLICING/CMC.chr10:134004339:134006162:clu_9595.wgt.RDat	DPYSL4	10	134000413	134019280	0.0566	rs10781564	3.16	rs7096307	9.29e-03	4.09	-1.496	450	450	blup	0.018745	2.25e-03	0.08320	9.34e-01	0.00000	0	0	1	1
NA	/home/cliao15/software/fusion_twas-master/weights/CMC.BRAIN.RNASEQ_SPLICING/CMC.chr10:134006024:134006162:clu_9595.wgt.RDat	DPYSL4	10	134000413	134019280	0.0938	rs10781564	3.16	rs7094598	5.06e-02	-5.17	-1.443	449	17	enet	0.077068	1.67e-09	0.46283	6.43e-01	0.00000	0	0	1	1
NA	/home/cliao15/software/fusion_twas-master/weights/CMC.BRAIN.RNASEQ_SPLICING/CMC.chr10:134022605:134036145:clu_9599.wgt.RDat	STK32C	10	134020995	134145356	0.0795	rs10781564	3.16	rs2637629	2.29e-03	-3.97	-1.386	447	447	blup	0.032212	8.60e-05	-0.71737	4.73e-01	0.00000	0	0	1	1
NA	/home/cliao15/software/fusion_twas-master/weights/CMC.BRAIN.RNASEQ_SPLICING/CMC.chr10:134022868:134036145:clu_9599.wgt.RDat	STK32C	10	134020995	134145356	0.0744	rs10781564	3.16	rs9419167	2.18e-03	3.90	0.338	447	447	bslmm	0.029032	1.85e-04	0.79423	4.27e-01	0.00000	0	0	1	1
NA	/home/cliao15/software/fusion_twas-master/weights/CMC.BRAIN.RNASEQ_SPLICING/CMC.chr10:134059459:134120426:clu_9600.wgt.RDat	STK32C	10	134020995	134145356	0.0507	rs10781564	3.16	rs12247439	4.55e-02	4.86	0.070	474	12	enet	0.036327	3.20e-05	0.29553	7.68e-01	0.00000	0	0	1	1
NA	/home/cliao15/software/fusion_twas-master/weights/CMC.BRAIN.RNASEQ_SPLICING/CMC.chr10:134059459:134144940:clu_9600.wgt.RDat	STK32C	10	134020995	134145356	0.0513	rs9665659	3.19	rs4522089	4.24e-02	-4.65	1.645	487	6	enet	0.044388	4.60e-06	-1.62642	1.04e-01	0.00000	0	0	1	1
NA	/home/cliao15/software/fusion_twas-master/weights/CMC.BRAIN.RNASEQ_SPLICING/CMC.chr10:134143500:134144940:clu_9600.wgt.RDat	STK32C	10	134020995	134145356	0.1031	rs9665659	3.19	rs1052281	6.01e-02	-5.43	1.644	448	4	lasso	0.048189	1.84e-06	-1.69174	9.07e-02	0.00000	0	0	1	1
NA	/home/cliao15/software/fusion_twas-master/weights/CMC.BRAIN.RNASEQ_SPLICING/CMC.chr10:134143989:134144940:clu_9600.wgt.RDat	STK32C	10	134020995	134145356	0.0761	rs9665659	3.19	rs7922627	4.42e-02	-4.73	1.972	448	4	lasso	0.039690	1.42e-05	-1.96476	4.94e-02	0.15385	78	NA	1	1
NA	/home/cliao15/software/fusion_twas-master/weights/CMC.BRAIN.RNASEQ_SPLICING/CMC.chr10:134161860:134162467:clu_9606.wgt.RDat	LRRC27	10	134145613	134195010	0.1806	rs7100632	3.28	rs2295273	1.20e-01	7.55	0.639	443	4	lasso	0.123689	1.45e-14	0.92128	3.57e-01	0.00000	0	0	1	1
NA	/home/cliao15/software/fusion_twas-master/weights/CMC.BRAIN.RNASEQ_SPLICING/CMC.chr10:134161860:134165111:clu_9606.wgt.RDat	LRRC27	10	134145613	134195010	0.2420	rs7100632	3.28	rs2295273	1.79e-01	-9.00	0.639	445	3	lasso	0.196589	5.61e-23	-0.95357	3.40e-01	0.00000	0	0	1	1
NA	/home/cliao15/software/fusion_twas-master/weights/CMC.BRAIN.RNASEQ_SPLICING/CMC.chr10:134162561:134165111:clu_9606.wgt.RDat	LRRC27	10	134145613	134195010	0.1076	rs7100632	3.28	rs2295273	5.93e-02	6.36	0.639	445	3	lasso	0.088899	9.08e-11	1.04373	2.97e-01	0.00000	0	0	1	1
NA	/home/cliao15/software/fusion_twas-master/weights/CMC.BRAIN.RNASEQ_SPLICING/CMC.chr10:134165257:134166410:clu_9607.wgt.RDat	LRRC27	10	134145613	134195010	0.1848	rs7100632	3.28	rs12269628	8.79e-02	7.16	1.288	445	4	lasso	0.129805	3.03e-15	1.28730	1.98e-01	0.00000	0	0	1	1
NA	/home/cliao15/software/fusion_twas-master/weights/CMC.BRAIN.RNASEQ_SPLICING/CMC.chr10:134165257:134166542:clu_9607.wgt.RDat	LRRC27	10	134145613	134195010	0.3013	rs7100632	3.28	rs2295273	2.40e-01	10.35	0.639	446	446	bslmm	0.238247	4.07e-28	0.53896	5.90e-01	0.00000	0	0	1	1
NA	/home/cliao15/software/fusion_twas-master/weights/CMC.BRAIN.RNASEQ_SPLICING/CMC.chr10:134165257:134169294:clu_9607.wgt.RDat	LRRC27	10	134145613	134195010	0.2754	rs7100632	3.28	rs2295273	2.14e-01	-9.79	0.639	448	4	lasso	0.250189	1.22e-29	-1.13152	2.58e-01	0.00000	0	0	1	1
NA	/home/cliao15/software/fusion_twas-master/weights/CMC.BRAIN.RNASEQ_SPLICING/CMC.chr10:134912267:134916201:clu_9631.wgt.RDat	GPR123	10	134884432	134945179	0.0540	rs7894111	3.40	rs2803994	-1.69e-03	3.85	0.079	445	445	blup	0.003247	1.19e-01	-2.21824	2.65e-02	0.20690	58	NA	1	1
NA	/home/cliao15/software/fusion_twas-master/weights/CMC.BRAIN.RNASEQ_SPLICING/CMC.chr10:134981816:134992339:clu_9633.wgt.RDat	KNDC1	10	134973970	135039916	0.1148	rs7894111	3.40	rs3008302	5.06e-02	-5.04	-0.833	447	4	lasso	0.039873	1.36e-05	0.92913	3.53e-01	0.00000	0	0	1	1
NA	/home/cliao15/software/fusion_twas-master/weights/CMC.BRAIN.RNASEQ_SPLICING/CMC.chr10:134981816:134996848:clu_9633.wgt.RDat	KNDC1	10	134973970	135039916	0.0747	rs7894111	3.40	rs3008302	2.27e-02	4.96	-0.833	447	3	lasso	0.035003	4.39e-05	-1.38250	1.67e-01	0.00000	0	0	1	1
NA	/home/cliao15/software/fusion_twas-master/weights/CMC.BRAIN.RNASEQ_SPLICING/CMC.chr10:135114051:135116296:clu_9647.wgt.RDat	TUBGCP2	10	135092133	135125841	0.0959	rs7894111	3.40	rs3008354	1.76e-02	4.46	1.410	395	39	enet	0.040846	1.08e-05	0.76521	4.44e-01	0.00000	0	0	1	1
NA	/home/cliao15/software/fusion_twas-master/weights/CMC.BRAIN.RNASEQ_SPLICING/CMC.chr10:135139624:135140382:clu_9650.wgt.RDat	CALY	10	135138927	135150475	0.0894	rs7894111	3.40	rs2275723	6.35e-02	6.15	1.767	380	380	bslmm	0.054683	3.85e-07	1.57750	1.15e-01	0.00000	0	0	1	1
NA	/home/cliao15/software/fusion_twas-master/weights/CMC.BRAIN.RNASEQ_SPLICING/CMC.chr10:135139784:135140382:clu_9650.wgt.RDat	CALY	10	135138927	135150475	0.0891	rs7894111	3.40	rs2275723	7.42e-02	-6.18	1.767	380	380	bslmm	0.057141	2.12e-07	-1.76579	7.74e-02	0.00000	0	0	1	1
NA	/home/cliao15/software/fusion_twas-master/weights/CMC.BRAIN.RNASEQ_SPLICING/CMC.chr10:135142513:135150338:clu_9652.wgt.RDat	CALY	10	135138927	135150475	0.0676	rs7894111	3.40	rs4838728	1.61e-02	-3.96	0.183	380	12	enet	0.014413	6.55e-03	1.00971	3.13e-01	0.00000	0	0	1	1
NA	/home/cliao15/software/fusion_twas-master/weights/CMC.BRAIN.RNASEQ_SPLICING/CMC.chr10:135345238:135346196:clu_9672.wgt.RDat	CYP2E1	10	135345079	135374724	0.0801	rs7894111	3.40	rs10857733	6.81e-03	4.10	2.820	286	286	bslmm	0.027814	2.49e-04	0.62999	5.29e-01	0.00000	0	0	1	1
NA	/home/cliao15/software/fusion_twas-master/weights/CMC.BRAIN.RNASEQ_SPLICING/CMC.chr10:135345788:135346196:clu_9672.wgt.RDat	CYP2E1	10	135345079	135374724	0.0506	rs7894111	3.40	rs2031920	-1.51e-03	-3.48	2.919	286	21	enet	0.002832	1.34e-01	-2.07778	3.77e-02	0.08759	137	NA	1	1
PANEL	FILE	ID	CHR	P0	P1	HSQ	BEST.GWAS.ID	BEST.GWAS.Z	EQTL.ID	EQTL.R2	EQTL.Z	EQTL.GWAS.Z	NSNP	NWGT	MODEL	MODELCV.R2	MODELCV.PV	TWAS.Z	TWAS.P	PERM.PV	PERM.N	PERM.ANL_PV	1	1
NA	/home/cliao15/software/fusion_twas-master/weights/CMC.BRAIN.RNASEQ_SPLICING/CMC.chr11:180404:205611:clu_5166.wgt.RDat	BET1L	11	202923	207422	0.0821	rs7936397	3.07	rs10081	0.021645	4.71	1.277	282	5	lasso	0.03225	8.52e-05	0.63492	0.52548	0.0000	0	0.0000	1	1
NA	/home/cliao15/software/fusion_twas-master/weights/CMC.BRAIN.RNASEQ_SPLICING/CMC.chr11:208938:209175:clu_5168.wgt.RDat	RIC8A	11	208529	215110	0.0303	rs7936397	3.07	rs7936397	0.038762	4.30	3.074	282	1	lasso	0.03321	6.77e-05	3.07400	0.00211	0.0000	10000	0.0156	1	1
NA	/home/cliao15/software/fusion_twas-master/weights/CMC.BRAIN.RNASEQ_SPLICING/CMC.chr11:224239:225673:clu_5174.wgt.RDat	SIRT3	11	215029	236931	0.1929	rs7936397	3.07	rs7946716	0.178292	9.23	0.429	292	292	bslmm	0.17237	4.17e-20	0.36755	0.71321	0.0000	0	0.0000	1	1
NA	/home/cliao15/software/fusion_twas-master/weights/CMC.BRAIN.RNASEQ_SPLICING/CMC.chr11:224239:230452:clu_5174.wgt.RDat	SIRT3	11	215029	236931	0.2278	rs7936397	3.07	rs11246020	0.218200	-9.88	0.355	294	9	enet	0.23762	4.89e-28	-1.13930	0.25458	0.0000	0	0.0000	1	1
NA	/home/cliao15/software/fusion_twas-master/weights/CMC.BRAIN.RNASEQ_SPLICING/CMC.chr11:226081:230452:clu_5174.wgt.RDat	SIRT3	11	215029	236931	0.2080	rs7936397	3.07	rs11246020	0.172028	8.83	0.355	294	7	lasso	0.17363	2.97e-20	0.94911	0.34257	0.0000	0	0.0000	1	1
NA	/home/cliao15/software/fusion_twas-master/weights/CMC.BRAIN.RNASEQ_SPLICING/CMC.chr11:237144:238998:clu_5177.wgt.RDat	PSMD13	11	236807	252984	0.0954	rs7936397	3.07	rs2272563	0.117116	-7.44	0.945	297	7	lasso	0.11175	3.02e-13	-0.94506	0.34463	0.0000	0	0.0000	1	1
NA	/home/cliao15/software/fusion_twas-master/weights/CMC.BRAIN.RNASEQ_SPLICING/CMC.chr11:239076:244041:clu_5177.wgt.RDat	PSMD13	11	236807	252984	0.0977	rs7936397	3.07	rs2272563	0.114640	7.37	0.945	299	8	lasso	0.10900	6.03e-13	0.97740	0.32837	0.0000	0	0.0000	1	1
NA	/home/cliao15/software/fusion_twas-master/weights/CMC.BRAIN.RNASEQ_SPLICING/CMC.chr11:250865:252505:clu_5178.wgt.RDat	PSMD13	11	236807	252984	0.1566	rs7936397	3.07	rs7948797	0.059982	7.69	0.744	302	5	lasso	0.13185	1.79e-15	1.81375	0.06972	0.0000	0	0.0000	1	1
NA	/home/cliao15/software/fusion_twas-master/weights/CMC.BRAIN.RNASEQ_SPLICING/CMC.chr11:308438:314922:clu_5181.wgt.RDat	IFITM2	11	308106	309410	0.1312	rs3895063	-3.31	rs3809112	0.030851	-5.42	0.114	330	330	bslmm	0.05640	2.54e-07	0.16322	0.87035	0.0000	0	0.0000	1	1
NA	/home/cliao15/software/fusion_twas-master/weights/CMC.BRAIN.RNASEQ_SPLICING/CMC.chr11:502181:504427:clu_5197.wgt.RDat	RNH1	11	494511	507283	0.1544	rs3895063	-3.31	rs7114673	0.085113	6.50	0.480	421	421	bslmm	0.09795	9.60e-12	0.32456	0.74552	0.0000	0	0.0000	1	1
NA	/home/cliao15/software/fusion_twas-master/weights/CMC.BRAIN.RNASEQ_SPLICING/CMC.chr11:502181:504824:clu_5197.wgt.RDat	RNH1	11	494511	507283	0.0422	rs3895063	-3.31	rs12418639	0.026363	-4.79	2.505	421	5	lasso	0.03131	1.07e-04	-2.58843	0.00964	0.0179	672	NA	1	1
NA	/home/cliao15/software/fusion_twas-master/weights/CMC.BRAIN.RNASEQ_SPLICING/CMC.chr11:502181:506609:clu_5197.wgt.RDat	RNH1	11	494511	507283	0.3355	rs3895063	-3.31	rs17584	0.358200	12.76	0.408	423	5	lasso	0.36003	6.91e-45	0.40900	0.68254	0.0000	0	0.0000	1	1
NA	/home/cliao15/software/fusion_twas-master/weights/CMC.BRAIN.RNASEQ_SPLICING/CMC.chr11:502181:507113:clu_5197.wgt.RDat	RNH1	11	494511	507283	0.4606	rs3895063	-3.31	rs12420868	0.498881	14.95	0.437	423	5	lasso	0.51127	8.83e-71	0.45153	0.65161	0.0000	0	0.0000	1	1
NA	/home/cliao15/software/fusion_twas-master/weights/CMC.BRAIN.RNASEQ_SPLICING/CMC.chr11:502249:504824:clu_5197.wgt.RDat	RNH1	11	494511	507283	0.2301	rs3895063	-3.31	rs12420868	0.281691	-11.42	0.437	421	421	bslmm	0.30949	1.41e-37	-0.45960	0.64581	0.0000	0	0.0000	1	1
NA	/home/cliao15/software/fusion_twas-master/weights/CMC.BRAIN.RNASEQ_SPLICING/CMC.chr11:502249:507113:clu_5197.wgt.RDat	RNH1	11	494511	507283	0.0643	rs3895063	-3.31	rs11246212	0.032569	-4.69	0.504	423	423	bslmm	0.03419	5.35e-05	0.41038	0.68152	0.0000	0	0.0000	1	1
NA	/home/cliao15/software/fusion_twas-master/weights/CMC.BRAIN.RNASEQ_SPLICING/CMC.chr11:504996:506609:clu_5197.wgt.RDat	RNH1	11	494511	507283	0.4471	rs3895063	-3.31	rs12420868	0.455422	-14.33	0.437	423	21	enet	0.47582	4.64e-64	-0.10800	0.91399	0.0000	0	0.0000	1	1
NA	/home/cliao15/software/fusion_twas-master/weights/CMC.BRAIN.RNASEQ_SPLICING/CMC.chr11:504996:507113:clu_5197.wgt.RDat	RNH1	11	494511	507283	0.2779	rs3895063	-3.31	rs12420868	0.251521	-10.73	0.437	423	3	lasso	0.24911	1.68e-29	-0.43082	0.66660	0.0000	0	0.0000	1	1
NA	/home/cliao15/software/fusion_twas-master/weights/CMC.BRAIN.RNASEQ_SPLICING/CMC.chr11:505001:506609:clu_5197.wgt.RDat	RNH1	11	494511	507283	0.1378	rs3895063	-3.31	rs7114673	0.062875	-5.62	0.480	423	423	bslmm	0.04679	2.58e-06	0.27177	0.78580	0.0000	0	0.0000	1	1
NA	/home/cliao15/software/fusion_twas-master/weights/CMC.BRAIN.RNASEQ_SPLICING/CMC.chr11:697999:706572:clu_5217.wgt.RDat	DEAF1	11	644224	695740	0.0613	rs3895063	-3.31	rs7482162	0.035758	-4.43	0.288	481	3	lasso	0.02180	1.07e-03	-0.49322	0.62186	0.0000	0	0.0000	1	1
NA	/home/cliao15/software/fusion_twas-master/weights/CMC.BRAIN.RNASEQ_SPLICING/CMC.chr11:767373:771333:clu_5227.wgt.RDat	PDDC1	11	767222	777487	0.1103	rs3895063	-3.31	rs12223324	0.102035	-7.07	1.737	433	16	enet	0.12787	4.98e-15	-1.79740	0.07227	0.0000	0	0.0000	1	1
NA	/home/cliao15/software/fusion_twas-master/weights/CMC.BRAIN.RNASEQ_SPLICING/CMC.chr11:774113:777399:clu_5230.wgt.RDat	PDDC1	11	767222	777487	0.1310	rs3895063	-3.31	rs7942564	0.109968	7.36	1.746	426	13	enet	0.09811	9.22e-12	2.12597	0.03351	0.0674	178	NA	1	1
NA	/home/cliao15/software/fusion_twas-master/weights/CMC.BRAIN.RNASEQ_SPLICING/CMC.chr11:775142:777399:clu_5230.wgt.RDat	PDDC1	11	767222	777487	0.0932	rs3895063	-3.31	rs11246306	0.051447	5.01	-0.484	425	3	lasso	0.04510	3.88e-06	-0.49292	0.62207	0.0000	0	0.0000	1	1
NA	/home/cliao15/software/fusion_twas-master/weights/CMC.BRAIN.RNASEQ_SPLICING/CMC.chr11:810039:810234:clu_5241.wgt.RDat	RPLP2	11	809935	812876	0.7254	rs3895063	-3.31	rs10902222	0.615715	-16.51	-0.004	416	60	enet	0.63128	8.29e-98	0.19210	0.84767	0.0000	0	0.0000	1	1
NA	/home/cliao15/software/fusion_twas-master/weights/CMC.BRAIN.RNASEQ_SPLICING/CMC.chr11:810039:811597:clu_5241.wgt.RDat	RPLP2	11	809935	812876	0.0741	rs3895063	-3.31	rs10902222	0.032542	-5.05	-0.004	416	3	lasso	0.02538	4.47e-04	0.07837	0.93754	0.0000	0	0.0000	1	1
NA	/home/cliao15/software/fusion_twas-master/weights/CMC.BRAIN.RNASEQ_SPLICING/CMC.chr11:810357:811597:clu_5241.wgt.RDat	RPLP2	11	809935	812876	0.7306	rs3895063	-3.31	rs10902222	0.614873	16.50	-0.004	416	50	enet	0.62734	8.68e-97	-0.18956	0.84965	0.0000	0	0.0000	1	1
NA	/home/cliao15/software/fusion_twas-master/weights/CMC.BRAIN.RNASEQ_SPLICING/CMC.chr11:833026:836063:clu_5244.wgt.RDat	CD151	11	832951	838835	0.0440	rs3895063	-3.31	rs34956804	0.022806	4.40	-1.715	423	423	blup	0.02583	4.01e-04	-1.32487	0.18521	0.0000	0	0.0000	1	1
NA	/home/cliao15/software/fusion_twas-master/weights/CMC.BRAIN.RNASEQ_SPLICING/CMC.chr11:834591:836063:clu_5244.wgt.RDat	CD151	11	832951	838835	0.1042	rs3895063	-3.31	rs7947690	0.115589	-7.73	-0.935	423	3	lasso	0.12135	2.64e-14	1.24264	0.21400	0.0000	0	0.0000	1	1
NA	/home/cliao15/software/fusion_twas-master/weights/CMC.BRAIN.RNASEQ_SPLICING/CMC.chr11:1480469:1481778:clu_5265.wgt.RDat	BRSK2	11	1411128	1483919	0.0793	rs1489945	-2.71	rs629781	0.003494	3.47	-0.249	401	401	bslmm	0.02497	4.94e-04	-0.08371	0.93329	0.0000	0	0.0000	1	1
NA	/home/cliao15/software/fusion_twas-master/weights/CMC.BRAIN.RNASEQ_SPLICING/CMC.chr11:3000467:3010359:clu_5299.wgt.RDat	NAP1L4	11	2965659	3013607	0.2405	rs10741735	3.07	rs16928841	0.235552	10.36	0.548	465	465	bslmm	0.22888	6.15e-27	0.59808	0.54979	0.0000	0	0.0000	1	1
NA	/home/cliao15/software/fusion_twas-master/weights/CMC.BRAIN.RNASEQ_SPLICING/CMC.chr11:3000467:3013024:clu_5299.wgt.RDat	NAP1L4	11	2965659	3013607	0.0806	rs10741735	3.07	rs2583435	0.020509	4.57	0.117	465	465	bslmm	0.03413	5.42e-05	-0.27863	0.78053	0.0000	0	0.0000	1	1
NA	/home/cliao15/software/fusion_twas-master/weights/CMC.BRAIN.RNASEQ_SPLICING/CMC.chr11:3000467:3013484:clu_5299.wgt.RDat	NAP1L4	11	2965659	3013607	0.1017	rs10741735	3.07	rs11026691	0.001139	3.92	1.903	465	465	bslmm	0.03397	5.64e-05	0.70232	0.48248	0.0000	0	0.0000	1	1
NA	/home/cliao15/software/fusion_twas-master/weights/CMC.BRAIN.RNASEQ_SPLICING/CMC.chr11:3061161:3062126:clu_5303.wgt.RDat	CARS	11	3022151	3078681	0.1124	rs10741735	3.07	rs406598	0.072263	5.78	0.186	439	439	blup	0.07067	7.97e-09	-0.34600	0.72934	0.0000	0	0.0000	1	1
NA	/home/cliao15/software/fusion_twas-master/weights/CMC.BRAIN.RNASEQ_SPLICING/CMC.chr11:3061811:3062126:clu_5303.wgt.RDat	CARS	11	3022151	3078681	0.1229	rs10741735	3.07	rs406598	0.074153	-5.84	0.186	439	4	lasso	0.07241	5.21e-09	-0.07910	0.93696	0.0000	0	0.0000	1	1
NA	/home/cliao15/software/fusion_twas-master/weights/CMC.BRAIN.RNASEQ_SPLICING/CMC.chr11:3390085:3392205:clu_5307.wgt.RDat	ZNF195	11	3379156	3400452	0.1094	rs10741735	3.07	rs10833820	0.089888	-6.66	0.713	416	4	lasso	0.08855	9.90e-11	-0.50578	0.61301	0.0000	0	0.0000	1	1
NA	/home/cliao15/software/fusion_twas-master/weights/CMC.BRAIN.RNASEQ_SPLICING/CMC.chr11:3392933:3400268:clu_5308.wgt.RDat	ZNF195	11	3379156	3400452	0.0725	rs10741735	3.07	rs2157763	0.042355	5.34	0.665	419	419	bslmm	0.04298	6.44e-06	0.59262	0.55344	0.0000	0	0.0000	1	1
NA	/home/cliao15/software/fusion_twas-master/weights/CMC.BRAIN.RNASEQ_SPLICING/CMC.chr11:5717885:5719545:clu_5338.wgt.RDat	TRIM22	11	5710816	5821759	0.0807	rs10839441	3.84	rs7935564	0.053335	-5.06	1.616	821	3	lasso	0.04686	2.53e-06	-1.77589	0.07575	0.0000	0	0.0000	1	1
NA	/home/cliao15/software/fusion_twas-master/weights/CMC.BRAIN.RNASEQ_SPLICING/CMC.chr11:6413426:6414847:clu_5348.wgt.RDat	SMPD1	11	6411643	6416228	0.0779	rs10839441	3.84	rs3864882	0.001432	-3.58	-0.781	633	633	bslmm	0.01635	4.05e-03	0.16643	0.86782	0.0000	0	0.0000	1	1
NA	/home/cliao15/software/fusion_twas-master/weights/CMC.BRAIN.RNASEQ_SPLICING/CMC.chr11:6415271:6415408:clu_5350.wgt.RDat	SMPD1	11	6411643	6416228	0.1581	rs10839441	3.84	rs11601088	0.111939	7.33	0.044	635	635	bslmm	0.10969	5.07e-13	-0.26297	0.79258	0.0000	0	0.0000	1	1
NA	/home/cliao15/software/fusion_twas-master/weights/CMC.BRAIN.RNASEQ_SPLICING/CMC.chr11:6416509:6417016:clu_5351.wgt.RDat	APBB1	11	6416354	6440644	0.4778	rs10839441	3.84	rs1800606	0.434836	13.98	-0.366	635	635	bslmm	0.42623	2.23e-55	-0.33015	0.74129	0.0000	0	0.0000	1	1
NA	/home/cliao15/software/fusion_twas-master/weights/CMC.BRAIN.RNASEQ_SPLICING/CMC.chr11:6416931:6417016:clu_5351.wgt.RDat	APBB1	11	6416354	6440644	0.2099	rs10839441	3.84	rs1800606	0.176684	-9.06	-0.366	635	3	lasso	0.16048	1.00e-18	0.37230	0.70967	0.0000	0	0.0000	1	1
NA	/home/cliao15/software/fusion_twas-master/weights/CMC.BRAIN.RNASEQ_SPLICING/CMC.chr11:6622005:6624634:clu_5370.wgt.RDat	RRP8	11	6621143	6624880	0.1265	rs1462983	3.64	rs11040930	0.100693	-7.11	-0.717	633	10	enet	0.11038	4.26e-13	0.62618	0.53119	0.0000	0	0.0000	1	1
NA	/home/cliao15/software/fusion_twas-master/weights/CMC.BRAIN.RNASEQ_SPLICING/CMC.chr11:7024086:7040914:clu_5389.wgt.RDat	ZNF214	11	7020548	7041586	0.0782	rs7949140	2.31	rs7945640	-0.001323	-3.45	1.205	688	688	blup	0.02197	1.02e-03	0.18432	0.85376	0.0000	0	0.0000	1	1
NA	/home/cliao15/software/fusion_twas-master/weights/CMC.BRAIN.RNASEQ_SPLICING/CMC.chr11:7441866:7488023:clu_5393.wgt.RDat	SYT9	11	7273180	7490276	0.3066	rs6578894	2.56	rs4312043	0.267835	-11.32	0.864	680	8	lasso	0.28642	2.06e-34	-0.81048	0.41767	0.0000	0	0.0000	1	1
NA	/home/cliao15/software/fusion_twas-master/weights/CMC.BRAIN.RNASEQ_SPLICING/CMC.chr11:7472869:7488023:clu_5393.wgt.RDat	SYT9	11	7273180	7490276	0.2850	rs6578894	2.56	rs4312043	0.236419	10.75	0.864	656	6	enet	0.25424	3.66e-30	0.91297	0.36126	0.0000	0	0.0000	1	1
NA	/home/cliao15/software/fusion_twas-master/weights/CMC.BRAIN.RNASEQ_SPLICING/CMC.chr11:8148351:8149766:clu_5410.wgt.RDat	RIC3	11	8127596	8190590	0.0716	rs4244804	-2.91	rs1528133	0.052315	5.13	0.083	633	4	lasso	0.02993	1.49e-04	-0.00145	0.99884	0.0000	0	0.0000	1	1
NA	/home/cliao15/software/fusion_twas-master/weights/CMC.BRAIN.RNASEQ_SPLICING/CMC.chr11:8161740:8174922:clu_5410.wgt.RDat	RIC3	11	8127596	8190590	0.2182	rs4244804	-2.91	rs10431029	0.209546	-9.95	-0.704	633	633	bslmm	0.21835	1.25e-25	0.91045	0.36259	0.0000	0	0.0000	1	1
NA	/home/cliao15/software/fusion_twas-master/weights/CMC.BRAIN.RNASEQ_SPLICING/CMC.chr11:8174970:8190413:clu_5410.wgt.RDat	RIC3	11	8127596	8190590	0.1692	rs10840103	2.98	rs10431029	0.160841	-8.80	-0.704	620	18	enet	0.15431	5.13e-18	0.71823	0.47262	0.0000	0	0.0000	1	1
NA	/home/cliao15/software/fusion_twas-master/weights/CMC.BRAIN.RNASEQ_SPLICING/CMC.chr11:8455790:8457041:clu_5415.wgt.RDat	STK33	11	8413417	8615775	0.0633	rs10840103	2.98	rs12362755	0.053404	5.24	1.496	552	3	lasso	0.04461	4.36e-06	1.50995	0.13106	0.0000	0	0.0000	1	1
NA	/home/cliao15/software/fusion_twas-master/weights/CMC.BRAIN.RNASEQ_SPLICING/CMC.chr11:8747756:8772168:clu_5428.wgt.RDat	ST5	11	8714898	8932498	0.0242	rs2291839	3.13	rs11042077	0.012615	-4.21	0.805	484	484	blup	0.01121	1.46e-02	-0.80478	0.42095	0.0000	0	0.0000	1	1
NA	/home/cliao15/software/fusion_twas-master/weights/CMC.BRAIN.RNASEQ_SPLICING/CMC.chr11:8936477:8938834:clu_5432.wgt.RDat	AKIP1	11	8932700	8941626	0.0453	rs10840052	3.18	rs2653559	0.021760	-4.65	0.510	367	3	lasso	0.02046	1.48e-03	-0.86515	0.38695	0.0000	0	0.0000	1	1
NA	/home/cliao15/software/fusion_twas-master/weights/CMC.BRAIN.RNASEQ_SPLICING/CMC.chr11:8936477:8940884:clu_5432.wgt.RDat	AKIP1	11	8932700	8941626	0.5073	rs10840052	3.17	rs1883097	0.381393	13.07	0.319	368	8	enet	0.40811	2.16e-52	0.77548	0.43806	0.0000	0	0.0000	1	1
NA	/home/cliao15/software/fusion_twas-master/weights/CMC.BRAIN.RNASEQ_SPLICING/CMC.chr11:8938914:8940884:clu_5432.wgt.RDat	AKIP1	11	8932700	8941626	0.0977	rs10840052	3.21	rs1883097	0.042361	-5.93	0.319	367	2	lasso	0.05286	5.97e-07	-0.11393	0.90929	0.0000	0	0.0000	1	1
NA	/home/cliao15/software/fusion_twas-master/weights/CMC.BRAIN.RNASEQ_SPLICING/CMC.chr11:8977845:8983639:clu_5434.wgt.RDat	TMEM9B	11	8968839	8986481	0.0390	rs10840052	3.40	rs2653569	-0.001862	4.23	0.629	365	365	blup	0.01203	1.19e-02	-0.22379	0.82292	0.0000	0	0.0000	1	1
NA	/home/cliao15/software/fusion_twas-master/weights/CMC.BRAIN.RNASEQ_SPLICING/CMC.chr11:8983730:8985756:clu_5434.wgt.RDat	TMEM9B	11	8968839	8986481	0.0670	rs2291839	3.13	rs2653569	0.004248	-4.40	0.629	363	363	blup	0.02185	1.05e-03	-0.18737	0.85137	0.0000	0	0.0000	1	1
NA	/home/cliao15/software/fusion_twas-master/weights/CMC.BRAIN.RNASEQ_SPLICING/CMC.chr11:9228329:9228720:clu_5445.wgt.RDat	DENND5A	11	9160374	9286873	0.0543	rs2291839	3.13	rs4282978	0.020100	-4.86	-0.312	358	4	lasso	0.03306	7.01e-05	-0.54084	0.58862	0.0000	0	0.0000	1	1
NA	/home/cliao15/software/fusion_twas-master/weights/CMC.BRAIN.RNASEQ_SPLICING/CMC.chr11:9228755:9229108:clu_5445.wgt.RDat	DENND5A	11	9160374	9286873	0.0675	rs2291839	3.13	rs4282978	0.054849	-5.48	-0.312	358	2	lasso	0.05323	5.46e-07	-0.57727	0.56376	0.0000	0	0.0000	1	1
NA	/home/cliao15/software/fusion_twas-master/weights/CMC.BRAIN.RNASEQ_SPLICING/CMC.chr11:9482623:9492849:clu_5450.wgt.RDat	ZNF143	11	9482511	9550071	0.0357	rs2291839	3.13	rs7927350	0.020558	-3.89	-1.056	393	393	blup	0.01577	4.68e-03	0.59293	0.55323	0.0000	0	0.0000	1	1
NA	/home/cliao15/software/fusion_twas-master/weights/CMC.BRAIN.RNASEQ_SPLICING/CMC.chr11:9483487:9492849:clu_5450.wgt.RDat	ZNF143	11	9482511	9550071	0.0561	rs2291839	3.13	rs11042366	0.065397	5.59	-1.004	392	7	enet	0.05221	6.98e-07	-0.95746	0.33833	0.0000	0	0.0000	1	1
NA	/home/cliao15/software/fusion_twas-master/weights/CMC.BRAIN.RNASEQ_SPLICING/CMC.chr11:10011142:10014537:clu_5462.wgt.RDat	SBF2	11	9800213	10315754	0.0634	rs1435463	-2.79	rs1580004	0.032263	-4.72	-0.860	419	419	blup	0.02777	2.51e-04	0.67105	0.50219	0.0000	0	0.0000	1	1
NA	/home/cliao15/software/fusion_twas-master/weights/CMC.BRAIN.RNASEQ_SPLICING/CMC.chr11:10210016:10215449:clu_5465.wgt.RDat	SBF2	11	9800213	10315754	0.0281	rs11042892	-2.88	rs2957661	-0.002019	3.19	-0.224	494	494	blup	0.00463	8.11e-02	0.25629	0.79772	0.0000	0	0.0000	1	1
NA	/home/cliao15/software/fusion_twas-master/weights/CMC.BRAIN.RNASEQ_SPLICING/CMC.chr11:10645403:10649263:clu_5481.wgt.RDat	MRVI1	11	10594637	10715535	0.0569	rs17333828	3.51	rs1531479	0.030335	4.52	1.417	573	4	lasso	0.01216	1.15e-02	1.24005	0.21496	0.0000	0	0.0000	1	1
NA	/home/cliao15/software/fusion_twas-master/weights/CMC.BRAIN.RNASEQ_SPLICING/CMC.chr11:10655618:10673572:clu_5484.wgt.RDat	MRVI1	11	10594637	10715535	0.1376	rs17333828	3.51	rs11042902	0.172309	-8.83	1.123	586	586	bslmm	0.17456	2.31e-20	-1.17447	0.24021	0.0000	0	0.0000	1	1
NA	/home/cliao15/software/fusion_twas-master/weights/CMC.BRAIN.RNASEQ_SPLICING/CMC.chr11:10655618:10709056:clu_5484.wgt.RDat	MRVI1	11	10594637	10715535	0.1307	rs17333828	3.51	rs11042920	0.100286	6.97	0.087	617	5	lasso	0.12520	9.88e-15	0.05605	0.95530	0.0000	0	0.0000	1	1
NA	/home/cliao15/software/fusion_twas-master/weights/CMC.BRAIN.RNASEQ_SPLICING/CMC.chr11:10655618:10711812:clu_5484.wgt.RDat	MRVI1	11	10594637	10715535	0.4373	rs17333828	3.51	rs11042902	0.321713	-12.48	1.123	621	33	enet	0.37474	4.03e-47	-0.83479	0.40384	0.0000	0	0.0000	1	1
NA	/home/cliao15/software/fusion_twas-master/weights/CMC.BRAIN.RNASEQ_SPLICING/CMC.chr11:10655618:10715083:clu_5484.wgt.RDat	MRVI1	11	10594637	10715535	0.3718	rs17333828	3.51	rs1863244	0.247134	-11.30	0.712	622	20	enet	0.39501	2.74e-50	-1.00921	0.31288	0.0000	0	0.0000	1	1
NA	/home/cliao15/software/fusion_twas-master/weights/CMC.BRAIN.RNASEQ_SPLICING/CMC.chr11:10655618:10715367:clu_5484.wgt.RDat	MRVI1	11	10594637	10715535	0.1640	rs17333828	3.51	rs11042902	0.015408	-4.32	1.123	622	622	bslmm	0.04953	1.33e-06	0.40060	0.68871	0.0000	0	0.0000	1	1
NA	/home/cliao15/software/fusion_twas-master/weights/CMC.BRAIN.RNASEQ_SPLICING/CMC.chr11:10655621:10673572:clu_5484.wgt.RDat	MRVI1	11	10594637	10715535	0.7239	rs17333828	3.51	rs11042902	0.721429	17.89	1.123	586	8	lasso	0.74767	3.63e-134	1.07027	0.28450	0.0000	0	0.0000	1	1
NA	/home/cliao15/software/fusion_twas-master/weights/CMC.BRAIN.RNASEQ_SPLICING/CMC.chr11:10673729:10711812:clu_5484.wgt.RDat	MRVI1	11	10594637	10715535	0.2423	rs17333828	3.51	rs4442541	0.149414	8.44	0.599	617	617	bslmm	0.17850	7.97e-21	0.89696	0.36974	0.0000	0	0.0000	1	1
NA	/home/cliao15/software/fusion_twas-master/weights/CMC.BRAIN.RNASEQ_SPLICING/CMC.chr11:10673729:10715083:clu_5484.wgt.RDat	MRVI1	11	10594637	10715535	0.2410	rs17333828	3.51	rs2052690	0.152525	8.35	0.889	618	8	lasso	0.24388	7.83e-29	-0.02649	0.97886	0.0000	0	0.0000	1	1
NA	/home/cliao15/software/fusion_twas-master/weights/CMC.BRAIN.RNASEQ_SPLICING/CMC.chr11:10673729:10715367:clu_5484.wgt.RDat	MRVI1	11	10594637	10715535	0.0782	rs17333828	3.51	rs2052691	0.027407	4.77	0.925	618	4	lasso	0.06036	9.75e-08	0.74815	0.45437	0.0000	0	0.0000	1	1
NA	/home/cliao15/software/fusion_twas-master/weights/CMC.BRAIN.RNASEQ_SPLICING/CMC.chr11:10709324:10711812:clu_5484.wgt.RDat	MRVI1	11	10594637	10715535	0.2108	rs17333828	3.51	rs11042920	0.189574	9.25	0.087	608	13	enet	0.18608	1.01e-21	0.46030	0.64530	0.0000	0	0.0000	1	1
NA	/home/cliao15/software/fusion_twas-master/weights/CMC.BRAIN.RNASEQ_SPLICING/CMC.chr11:10711916:10715009:clu_5484.wgt.RDat	MRVI1	11	10594637	10715535	0.1710	rs17333828	3.51	rs7114199	0.087095	-6.50	-0.746	606	606	bslmm	0.10654	1.12e-12	1.30456	0.19204	0.0000	0	0.0000	1	1
NA	/home/cliao15/software/fusion_twas-master/weights/CMC.BRAIN.RNASEQ_SPLICING/CMC.chr11:12132273:12150903:clu_5506.wgt.RDat	MICAL2	11	12115542	12285329	0.2161	rs11022346	3.07	rs1485957	0.142453	8.32	-0.027	740	5	lasso	0.16764	1.49e-19	0.09048	0.92791	0.0000	0	0.0000	1	1
NA	/home/cliao15/software/fusion_twas-master/weights/CMC.BRAIN.RNASEQ_SPLICING/CMC.chr11:12151001:12159937:clu_5506.wgt.RDat	MICAL2	11	12115542	12285329	0.3828	rs11022346	3.07	rs12269907	0.307605	11.79	-0.142	730	11	enet	0.33887	9.29e-42	0.04878	0.96109	0.0000	0	0.0000	1	1
NA	/home/cliao15/software/fusion_twas-master/weights/CMC.BRAIN.RNASEQ_SPLICING/CMC.chr11:12151001:12183626:clu_5506.wgt.RDat	MICAL2	11	12115542	12285329	0.2431	rs11022346	3.07	rs12269907	0.133995	7.83	-0.142	738	2	lasso	0.14178	1.37e-16	-0.02922	0.97669	0.0000	0	0.0000	1	1
NA	/home/cliao15/software/fusion_twas-master/weights/CMC.BRAIN.RNASEQ_SPLICING/CMC.chr11:12160011:12183626:clu_5506.wgt.RDat	MICAL2	11	12115542	12285329	0.0851	rs11022346	3.07	rs901285	0.058380	-5.41	0.652	730	730	bslmm	0.04797	1.94e-06	-1.41131	0.15815	0.0000	0	0.0000	1	1
NA	/home/cliao15/software/fusion_twas-master/weights/CMC.BRAIN.RNASEQ_SPLICING/CMC.chr11:12248678:12260983:clu_5507.wgt.RDat	MICAL2	11	12115542	12285329	0.0985	rs11022346	3.07	rs2010576	0.041916	4.60	-1.024	701	1	lasso	0.02069	1.40e-03	-1.02400	0.30584	0.0000	0	0.0000	1	1
NA	/home/cliao15/software/fusion_twas-master/weights/CMC.BRAIN.RNASEQ_SPLICING/CMC.chr11:13381971:13387047:clu_5520.wgt.RDat	ARNTL	11	13299324	13408812	0.0579	rs12808129	3.14	rs17452383	-0.002267	3.11	0.763	557	557	bslmm	0.01894	2.15e-03	0.09218	0.92656	0.0000	0	0.0000	1	1
NA	/home/cliao15/software/fusion_twas-master/weights/CMC.BRAIN.RNASEQ_SPLICING/CMC.chr11:14520531:14521253:clu_5533.wgt.RDat	COPB1	11	14479048	14521441	0.0399	rs12283049	3.15	rs2597217	0.007266	-4.63	-1.177	335	24	enet	0.03320	6.78e-05	0.18954	0.84967	0.0000	0	0.0000	1	1
NA	/home/cliao15/software/fusion_twas-master/weights/CMC.BRAIN.RNASEQ_SPLICING/CMC.chr11:14520531:14521288:clu_5533.wgt.RDat	COPB1	11	14479048	14521441	0.0660	rs12283049	3.15	rs2597217	0.061316	5.91	-1.177	335	3	lasso	0.05709	2.15e-07	-1.04338	0.29677	0.0000	0	0.0000	1	1
NA	/home/cliao15/software/fusion_twas-master/weights/CMC.BRAIN.RNASEQ_SPLICING/CMC.chr11:14810788:14825490:clu_5537.wgt.RDat	PDE3B	11	14665268	14893604	0.0384	rs12283049	3.15	rs4757268	0.005894	3.96	-0.831	345	345	blup	0.00717	4.12e-02	-1.54589	0.12213	0.0000	0	0.0000	1	1
NA	/home/cliao15/software/fusion_twas-master/weights/CMC.BRAIN.RNASEQ_SPLICING/CMC.chr11:17290878:17304336:clu_5562.wgt.RDat	NUCB2	11	17298285	17353070	0.0518	rs12574348	-2.93	rs1488933	0.000746	3.80	-1.109	550	550	blup	0.01798	2.71e-03	0.74417	0.45677	0.0000	0	0.0000	1	1
NA	/home/cliao15/software/fusion_twas-master/weights/CMC.BRAIN.RNASEQ_SPLICING/CMC.chr11:17298642:17304336:clu_5562.wgt.RDat	NUCB2	11	17298285	17353070	0.0648	rs12574348	-2.95	rs2052188	0.002071	-3.48	-0.534	548	548	blup	0.01346	8.29e-03	1.04316	0.29688	0.0000	0	0.0000	1	1
NA	/home/cliao15/software/fusion_twas-master/weights/CMC.BRAIN.RNASEQ_SPLICING/CMC.chr11:17304490:17308181:clu_5562.wgt.RDat	NUCB2	11	17298285	17353070	0.0444	rs12574348	-2.90	rs1330	0.021391	-4.30	0.870	544	544	blup	0.01410	7.08e-03	0.00325	0.99740	0.0000	0	0.0000	1	1
NA	/home/cliao15/software/fusion_twas-master/weights/CMC.BRAIN.RNASEQ_SPLICING/CMC.chr11:17333667:17351674:clu_5564.wgt.RDat	NUCB2	11	17298285	17353070	0.0577	rs12574348	-2.98	rs16933952	0.035317	-4.62	-1.465	561	5	lasso	0.01940	1.91e-03	1.31916	0.18711	0.0000	0	0.0000	1	1
NA	/home/cliao15/software/fusion_twas-master/weights/CMC.BRAIN.RNASEQ_SPLICING/CMC.chr11:17352530:17352959:clu_5565.wgt.RDat	NUCB2	11	17298285	17353070	0.0575	rs12574348	-2.89	rs757110	0.031091	4.68	0.966	544	9	lasso	0.03525	4.14e-05	1.71065	0.08715	0.0000	0	0.0000	1	1
NA	/home/cliao15/software/fusion_twas-master/weights/CMC.BRAIN.RNASEQ_SPLICING/CMC.chr11:17359081:17370892:clu_5565.wgt.RDat	NUCB2	11	17298285	17353070	0.0812	rs12574348	-2.90	rs9645621	0.087024	6.74	-2.463	541	5	lasso	0.08267	4.22e-10	-2.45774	0.01398	0.0168	716	NA	1	1
NA	/home/cliao15/software/fusion_twas-master/weights/CMC.BRAIN.RNASEQ_SPLICING/CMC.chr11:17899791:17981017:clu_5593.wgt.RDat	SERGEF	11	17809596	18034637	0.1331	rs28724581	-3.22	rs1800532	0.093722	-6.76	1.700	600	5	lasso	0.09333	3.03e-11	-1.15473	0.24820	0.0000	0	0.0000	1	1
NA	/home/cliao15/software/fusion_twas-master/weights/CMC.BRAIN.RNASEQ_SPLICING/CMC.chr11:17899791:18010144:clu_5593.wgt.RDat	SERGEF	11	17809596	18034637	0.2099	rs16935005	3.21	rs2237917	0.250406	10.85	1.844	612	1	lasso	0.25064	1.07e-29	1.84400	0.06518	0.0000	0	0.0000	1	1
NA	/home/cliao15/software/fusion_twas-master/weights/CMC.BRAIN.RNASEQ_SPLICING/CMC.chr11:17981183:18010144:clu_5593.wgt.RDat	SERGEF	11	17809596	18034637	0.2114	rs16935005	3.21	rs211096	0.206530	-9.89	1.850	534	41	enet	0.20298	9.49e-24	-1.11276	0.26581	0.0000	0	0.0000	1	1
NA	/home/cliao15/software/fusion_twas-master/weights/CMC.BRAIN.RNASEQ_SPLICING/CMC.chr11:18010302:18014478:clu_5593.wgt.RDat	SERGEF	11	17809596	18034637	0.0704	rs16935005	3.21	rs211141	0.026800	5.30	1.874	516	7	enet	0.02684	3.15e-04	1.61541	0.10622	0.0000	0	0.0000	1	1
NA	/home/cliao15/software/fusion_twas-master/weights/CMC.BRAIN.RNASEQ_SPLICING/CMC.chr11:18014540:18017117:clu_5594.wgt.RDat	SERGEF	11	17809596	18034637	0.1095	rs16935005	3.21	rs11024433	0.035368	4.84	-2.059	505	5	lasso	0.06191	6.70e-08	-2.00422	0.04505	0.1081	111	NA	1	1
NA	/home/cliao15/software/fusion_twas-master/weights/CMC.BRAIN.RNASEQ_SPLICING/CMC.chr11:18014540:18017343:clu_5594.wgt.RDat	SERGEF	11	17809596	18034637	0.1668	rs16935005	3.21	rs3993323	0.051985	6.36	0.806	505	505	bslmm	0.10899	6.04e-13	1.47685	0.13972	0.0000	0	0.0000	1	1
NA	/home/cliao15/software/fusion_twas-master/weights/CMC.BRAIN.RNASEQ_SPLICING/CMC.chr11:18017215:18017343:clu_5594.wgt.RDat	SERGEF	11	17809596	18034637	0.0932	rs16935005	3.21	rs211134	0.024826	-4.44	0.707	500	500	bslmm	0.02670	3.25e-04	-0.51919	0.60363	0.0000	0	0.0000	1	1
NA	/home/cliao15/software/fusion_twas-master/weights/CMC.BRAIN.RNASEQ_SPLICING/CMC.chr11:18017456:18021041:clu_5595.wgt.RDat	SERGEF	11	17809596	18034637	0.0696	rs16935005	3.21	rs10444225	0.059340	5.64	-0.225	499	2	lasso	0.04866	1.64e-06	-0.27597	0.78257	0.0000	0	0.0000	1	1
NA	/home/cliao15/software/fusion_twas-master/weights/CMC.BRAIN.RNASEQ_SPLICING/CMC.chr11:18017456:18022044:clu_5595.wgt.RDat	SERGEF	11	17809596	18034637	0.1364	rs16935005	3.21	rs10444225	0.115622	-7.36	-0.225	500	5	lasso	0.10700	9.98e-13	0.14548	0.88433	0.0000	0	0.0000	1	1
NA	/home/cliao15/software/fusion_twas-master/weights/CMC.BRAIN.RNASEQ_SPLICING/CMC.chr11:18021119:18022044:clu_5595.wgt.RDat	SERGEF	11	17809596	18034637	0.1044	rs16935005	3.21	rs1079785	0.071983	5.98	-0.163	495	3	lasso	0.05818	1.65e-07	0.13353	0.89377	0.0000	0	0.0000	1	1
NA	/home/cliao15/software/fusion_twas-master/weights/CMC.BRAIN.RNASEQ_SPLICING/CMC.chr11:18029623:18034398:clu_5597.wgt.RDat	SERGEF	11	17809596	18034637	0.0736	rs16935005	3.21	rs4757603	0.027428	5.06	-2.786	492	492	bslmm	0.03584	3.60e-05	-1.26467	0.20599	0.0000	0	0.0000	1	1
NA	/home/cliao15/software/fusion_twas-master/weights/CMC.BRAIN.RNASEQ_SPLICING/CMC.chr11:18418515:18422384:clu_5613.wgt.RDat	LDHA	11	18415935	18429765	0.1971	rs16935005	3.21	rs1830426	0.145498	8.25	-1.109	447	447	bslmm	0.16188	6.91e-19	-1.09919	0.27169	0.0000	0	0.0000	1	1
NA	/home/cliao15/software/fusion_twas-master/weights/CMC.BRAIN.RNASEQ_SPLICING/CMC.chr11:18787430:18813072:clu_5633.wgt.RDat	PTPN5	11	18749474	18814268	0.1489	rs15790	-2.72	rs4075663	0.090756	6.85	0.164	475	475	bslmm	0.08969	7.48e-11	0.59380	0.55265	0.0000	0	0.0000	1	1
NA	/home/cliao15/software/fusion_twas-master/weights/CMC.BRAIN.RNASEQ_SPLICING/CMC.chr11:19138823:19167728:clu_5634.wgt.RDat	ZDHHC13	11	19138691	19197967	0.0715	rs4756995	-3.00	rs1393957	0.032218	-4.85	-0.308	566	2	lasso	0.02676	3.21e-04	0.31917	0.74960	0.0000	0	0.0000	1	1
NA	/home/cliao15/software/fusion_twas-master/weights/CMC.BRAIN.RNASEQ_SPLICING/CMC.chr11:26656617:26660691:clu_5682.wgt.RDat	ANO3	11	26210828	26684836	0.1468	rs3105884	-3.32	rs7943086	0.193850	-9.37	-0.514	509	3	lasso	0.19178	2.11e-22	0.51406	0.60721	0.0000	0	0.0000	1	1
NA	/home/cliao15/software/fusion_twas-master/weights/CMC.BRAIN.RNASEQ_SPLICING/CMC.chr11:27063025:27076940:clu_5684.wgt.RDat	BBOX1	11	27062508	27149354	0.3255	rs3105884	-3.32	rs2305095	0.163265	-8.70	0.887	505	3	lasso	0.27633	4.64e-33	-1.32496	0.18518	0.0000	0	0.0000	1	1
NA	/home/cliao15/software/fusion_twas-master/weights/CMC.BRAIN.RNASEQ_SPLICING/CMC.chr11:27063025:27076943:clu_5684.wgt.RDat	BBOX1	11	27062508	27149354	0.4682	rs3105884	-3.32	rs2305095	0.234054	10.38	0.887	505	4	lasso	0.36692	6.30e-46	1.29345	0.19586	0.0000	0	0.0000	1	1
NA	/home/cliao15/software/fusion_twas-master/weights/CMC.BRAIN.RNASEQ_SPLICING/CMC.chr11:28135151:28232609:clu_5696.wgt.RDat	METTL15	11	28129797	28355054	0.0768	rs1525704	-3.51	rs1483858	0.078952	6.64	-0.061	336	5	lasso	0.07021	8.92e-09	-0.05389	0.95702	0.0000	0	0.0000	1	1
NA	/home/cliao15/software/fusion_twas-master/weights/CMC.BRAIN.RNASEQ_SPLICING/CMC.chr11:31392406:31436358:clu_5722.wgt.RDat	DNAJC24	11	31391376	31454382	0.0515	rs3026390	-1.97	rs4244477	0.065410	-5.66	-0.311	270	7	lasso	0.06279	5.41e-08	0.30728	0.75863	0.0000	0	0.0000	1	1
NA	/home/cliao15/software/fusion_twas-master/weights/CMC.BRAIN.RNASEQ_SPLICING/CMC.chr11:31392406:31447834:clu_5722.wgt.RDat	DNAJC24	11	31391376	31454382	0.0414	rs3026390	-1.97	rs17632324	0.072985	5.81	-0.299	278	3	lasso	0.05867	1.47e-07	-0.32101	0.74820	0.0000	0	0.0000	1	1
NA	/home/cliao15/software/fusion_twas-master/weights/CMC.BRAIN.RNASEQ_SPLICING/CMC.chr11:31417941:31436358:clu_5722.wgt.RDat	DNAJC24	11	31391376	31454382	0.0659	rs3026390	-1.97	rs11031254	0.019653	4.51	0.282	262	3	lasso	0.03244	8.14e-05	0.02052	0.98363	0.0000	0	0.0000	1	1
NA	/home/cliao15/software/fusion_twas-master/weights/CMC.BRAIN.RNASEQ_SPLICING/CMC.chr11:31447902:31451818:clu_5723.wgt.RDat	DNAJC24	11	31391376	31454382	0.0704	rs3026390	-1.97	rs2973129	0.041520	-4.79	0.957	259	259	bslmm	0.03697	2.73e-05	-0.90038	0.36792	0.0000	0	0.0000	1	1
NA	/home/cliao15/software/fusion_twas-master/weights/CMC.BRAIN.RNASEQ_SPLICING/CMC.chr11:31448027:31451818:clu_5723.wgt.RDat	DNAJC24	11	31391376	31454382	0.0652	rs3026390	-1.97	rs10835818	0.000774	3.86	0.855	259	259	bslmm	0.02961	1.61e-04	0.44347	0.65742	0.0000	0	0.0000	1	1
NA	/home/cliao15/software/fusion_twas-master/weights/CMC.BRAIN.RNASEQ_SPLICING/CMC.chr11:31455117:31477807:clu_5724.wgt.RDat	IMMP1L	11	31453948	31531169	0.0258	rs224604	2.53	rs2180950	0.015874	-4.06	0.981	262	262	bslmm	0.02550	4.35e-04	-0.74135	0.45848	0.0000	0	0.0000	1	1
NA	/home/cliao15/software/fusion_twas-master/weights/CMC.BRAIN.RNASEQ_SPLICING/CMC.chr11:31455117:31531066:clu_5724.wgt.RDat	IMMP1L	11	31453948	31531169	0.0428	rs224604	2.53	rs12789808	0.007727	3.64	1.050	282	20	enet	0.02457	5.44e-04	0.37193	0.70994	0.0000	0	0.0000	1	1
NA	/home/cliao15/software/fusion_twas-master/weights/CMC.BRAIN.RNASEQ_SPLICING/CMC.chr11:31477933:31484719:clu_5724.wgt.RDat	IMMP1L	11	31453948	31531169	0.0496	rs224604	2.53	rs10835816	0.009235	-4.30	1.039	263	263	bslmm	0.03310	6.95e-05	-0.83812	0.40196	0.0000	0	0.0000	1	1
NA	/home/cliao15/software/fusion_twas-master/weights/CMC.BRAIN.RNASEQ_SPLICING/CMC.chr11:31477933:31531066:clu_5724.wgt.RDat	IMMP1L	11	31453948	31531169	0.0274	rs224604	2.53	rs2862189	0.031952	4.13	0.670	280	1	lasso	0.01896	2.13e-03	0.67000	0.50286	0.0000	0	0.0000	1	1
NA	/home/cliao15/software/fusion_twas-master/weights/CMC.BRAIN.RNASEQ_SPLICING/CMC.chr11:32605475:32611093:clu_5739.wgt.RDat	EIF3M	11	32605312	32624037	0.0908	rs764669	3.72	rs201905	0.051453	-6.01	-0.297	412	17	lasso	0.08069	6.86e-10	0.14965	0.88104	0.0000	0	0.0000	1	1
NA	/home/cliao15/software/fusion_twas-master/weights/CMC.BRAIN.RNASEQ_SPLICING/CMC.chr11:33061748:33065296:clu_5745.wgt.RDat	TCP11L1	11	33080504	33127488	0.0394	rs7929907	2.56	rs7926030	0.029761	3.88	0.065	311	311	blup	0.02233	9.38e-04	-0.85833	0.39071	0.0000	0	0.0000	1	1
NA	/home/cliao15/software/fusion_twas-master/weights/CMC.BRAIN.RNASEQ_SPLICING/CMC.chr11:33061752:33065296:clu_5745.wgt.RDat	TCP11L1	11	33080504	33127488	0.1481	rs7929907	2.56	rs7926030	0.246162	10.60	0.065	311	8	lasso	0.24611	4.07e-29	-0.23010	0.81801	0.0000	0	0.0000	1	1
NA	/home/cliao15/software/fusion_twas-master/weights/CMC.BRAIN.RNASEQ_SPLICING/CMC.chr11:33065482:33078661:clu_5745.wgt.RDat	TCP11L1	11	33080504	33127488	0.0975	rs7929907	2.56	rs2273544	0.050803	5.20	-0.599	312	5	lasso	0.04365	5.49e-06	-0.60415	0.54574	0.0000	0	0.0000	1	1
NA	/home/cliao15/software/fusion_twas-master/weights/CMC.BRAIN.RNASEQ_SPLICING/CMC.chr11:33078269:33078661:clu_5745.wgt.RDat	TCP11L1	11	33080504	33127488	0.3160	rs7929907	2.56	rs2273549	0.123304	-8.57	1.846	309	12	enet	0.26256	3.04e-31	-1.53538	0.12469	0.0000	0	0.0000	1	1
NA	/home/cliao15/software/fusion_twas-master/weights/CMC.BRAIN.RNASEQ_SPLICING/CMC.chr11:34478364:34485652:clu_5767.wgt.RDat	CAT	11	34460471	34493607	0.0473	rs7944397	3.56	rs2284369	0.007633	4.39	1.031	612	612	blup	0.01612	4.29e-03	2.45304	0.01417	0.0902	133	NA	1	1
NA	/home/cliao15/software/fusion_twas-master/weights/CMC.BRAIN.RNASEQ_SPLICING/CMC.chr11:34912099:34916557:clu_5770.wgt.RDat	APIP	11	34896713	34937939	0.4440	rs7944397	3.56	rs1117050	0.578153	-16.01	0.771	706	12	lasso	0.57471	4.04e-84	-0.78638	0.43165	0.0000	0	0.0000	1	1
NA	/home/cliao15/software/fusion_twas-master/weights/CMC.BRAIN.RNASEQ_SPLICING/CMC.chr11:34912099:34937775:clu_5770.wgt.RDat	APIP	11	34896713	34937939	0.6220	rs7944397	3.56	rs1117050	0.781330	18.59	0.771	713	13	lasso	0.78040	1.77e-147	0.88029	0.37870	0.0000	0	0.0000	1	1
NA	/home/cliao15/software/fusion_twas-master/weights/CMC.BRAIN.RNASEQ_SPLICING/CMC.chr11:34916657:34918308:clu_5770.wgt.RDat	APIP	11	34896713	34937939	0.2698	rs7944397	3.56	rs2288667	0.307295	-11.70	0.382	706	14	lasso	0.36942	2.62e-46	0.19972	0.84170	0.0000	0	0.0000	1	1
NA	/home/cliao15/software/fusion_twas-master/weights/CMC.BRAIN.RNASEQ_SPLICING/CMC.chr11:34916657:34937775:clu_5770.wgt.RDat	APIP	11	34896713	34937939	0.3205	rs7944397	3.56	rs1117050	0.358658	-12.74	0.771	712	712	bslmm	0.44604	9.42e-59	-0.53896	0.58992	0.0000	0	0.0000	1	1
NA	/home/cliao15/software/fusion_twas-master/weights/CMC.BRAIN.RNASEQ_SPLICING/CMC.chr11:34918402:34937775:clu_5770.wgt.RDat	APIP	11	34896713	34937939	0.2159	rs7944397	3.56	rs2986429	0.275897	-11.10	-0.185	709	10	lasso	0.35666	2.22e-44	0.54802	0.58368	0.0000	0	0.0000	1	1
NA	/home/cliao15/software/fusion_twas-master/weights/CMC.BRAIN.RNASEQ_SPLICING/CMC.chr11:34938033:34952951:clu_5771.wgt.RDat	PDHX	11	34937676	35017675	0.0975	rs7944397	3.56	rs1117050	0.043171	5.10	0.771	699	27	enet	0.06238	5.98e-08	0.10718	0.91464	0.0000	0	0.0000	1	1
NA	/home/cliao15/software/fusion_twas-master/weights/CMC.BRAIN.RNASEQ_SPLICING/CMC.chr11:34953031:34969053:clu_5771.wgt.RDat	PDHX	11	34937676	35017675	0.0657	rs7944397	3.56	rs2915214	0.053940	-5.50	-0.086	692	7	lasso	0.04873	1.61e-06	0.08602	0.93145	0.0000	0	0.0000	1	1
NA	/home/cliao15/software/fusion_twas-master/weights/CMC.BRAIN.RNASEQ_SPLICING/CMC.chr11:35013926:35016461:clu_5773.wgt.RDat	PDHX	11	34937676	35017675	0.0402	rs10768085	2.50	rs11539202	0.009575	3.62	0.362	662	662	blup	0.00820	3.15e-02	0.36839	0.71258	0.0000	0	0.0000	1	1
NA	/home/cliao15/software/fusion_twas-master/weights/CMC.BRAIN.RNASEQ_SPLICING/CMC.chr11:35308498:35323066:clu_5776.wgt.RDat	SLC1A2	11	35272751	35441610	0.0655	rs12803861	-2.61	rs2421765	0.067047	-5.85	-0.993	630	4	lasso	0.06111	8.14e-08	0.89165	0.37258	0.0000	0	0.0000	1	1
NA	/home/cliao15/software/fusion_twas-master/weights/CMC.BRAIN.RNASEQ_SPLICING/CMC.chr11:36631789:36669566:clu_5791.wgt.RDat	C11orf74	11	36616042	36696390	0.0586	rs11033549	3.20	rs10836576	0.002600	-3.70	2.349	603	603	bslmm	0.00774	3.55e-02	-0.96752	0.33328	0.0000	0	0.0000	1	1
NA	/home/cliao15/software/fusion_twas-master/weights/CMC.BRAIN.RNASEQ_SPLICING/CMC.chr11:40137884:40341178:clu_5799.wgt.RDat	LRRC4C	11	40135750	41481186	0.0609	rs4586125	2.65	rs12272323	0.022306	4.15	-0.042	523	523	bslmm	0.01766	2.93e-03	-0.77310	0.43946	0.0000	0	0.0000	1	1
NA	/home/cliao15/software/fusion_twas-master/weights/CMC.BRAIN.RNASEQ_SPLICING/CMC.chr11:43380663:43400783:clu_5807.wgt.RDat	TTC17	11	43380434	43516483	0.1095	rs1001459	3.00	rs11827196	0.066052	-5.75	0.880	474	14	enet	0.04863	1.65e-06	-1.29254	0.19617	0.0000	0	0.0000	1	1
NA	/home/cliao15/software/fusion_twas-master/weights/CMC.BRAIN.RNASEQ_SPLICING/CMC.chr11:43419041:43419524:clu_5810.wgt.RDat	TTC17	11	43380434	43516483	0.1252	rs1001459	3.00	rs7119153	0.010822	-4.30	0.086	467	467	bslmm	0.03310	6.94e-05	1.59318	0.11112	0.0000	0	0.0000	1	1
NA	/home/cliao15/software/fusion_twas-master/weights/CMC.BRAIN.RNASEQ_SPLICING/CMC.chr11:43419041:43419575:clu_5810.wgt.RDat	TTC17	11	43380434	43516483	0.1435	rs1001459	3.00	rs7119153	0.025677	4.51	0.086	467	467	bslmm	0.04495	4.02e-06	-1.14558	0.25197	0.0000	0	0.0000	1	1
NA	/home/cliao15/software/fusion_twas-master/weights/CMC.BRAIN.RNASEQ_SPLICING/CMC.chr11:43775671:43776423:clu_5815.wgt.RDat	HSD17B12	11	43702142	43878169	0.1558	rs1001459	3.00	rs4643069	0.196947	9.38	-0.633	465	6	lasso	0.19547	7.64e-23	-0.60056	0.54814	0.0000	0	0.0000	1	1
NA	/home/cliao15/software/fusion_twas-master/weights/CMC.BRAIN.RNASEQ_SPLICING/CMC.chr11:43902729:43904133:clu_5816.wgt.RDat	ALKBH3	11	43902356	43941825	0.1144	rs12576917	3.39	rs7926534	0.064874	5.81	1.042	507	507	bslmm	0.07339	4.11e-09	-0.32881	0.74230	0.0000	0	0.0000	1	1
NA	/home/cliao15/software/fusion_twas-master/weights/CMC.BRAIN.RNASEQ_SPLICING/CMC.chr11:43902996:43904133:clu_5816.wgt.RDat	ALKBH3	11	43902356	43941825	0.0578	rs12576917	3.39	rs7926534	0.053874	-5.38	1.042	507	4	lasso	0.05906	1.34e-07	0.49755	0.61880	0.0000	0	0.0000	1	1
NA	/home/cliao15/software/fusion_twas-master/weights/CMC.BRAIN.RNASEQ_SPLICING/CMC.chr11:44148505:44193161:clu_5824.wgt.RDat	EXT2	11	44097075	44266980	0.1681	rs11038079	3.59	rs11037881	0.211242	10.31	-0.730	578	8	enet	0.21924	9.70e-26	-0.77500	0.43834	0.0000	0	0.0000	1	1
NA	/home/cliao15/software/fusion_twas-master/weights/CMC.BRAIN.RNASEQ_SPLICING/CMC.chr11:44639915:44640599:clu_5828.wgt.RDat	CD82	11	44587140	44641315	0.0767	rs357936	-3.15	rs2303861	-0.002217	-3.52	1.641	583	583	bslmm	0.01123	1.45e-02	-0.15471	0.87705	0.0000	0	0.0000	1	1
NA	/home/cliao15/software/fusion_twas-master/weights/CMC.BRAIN.RNASEQ_SPLICING/CMC.chr11:45672515:45673543:clu_5843.wgt.RDat	CHST1	11	45669238	45687206	0.1003	rs12420703	-2.74	rs4148901	0.069471	6.16	-2.675	438	4	lasso	0.07621	2.06e-09	-2.20529	0.02743	0.0375	320	NA	1	1
NA	/home/cliao15/software/fusion_twas-master/weights/CMC.BRAIN.RNASEQ_SPLICING/CMC.chr11:45674217:45686728:clu_5844.wgt.RDat	CHST1	11	45669238	45687206	0.0507	rs12420703	-2.74	rs2277272	0.003523	4.39	1.852	442	442	blup	0.01090	1.58e-02	1.61370	0.10659	0.0000	0	0.0000	1	1
NA	/home/cliao15/software/fusion_twas-master/weights/CMC.BRAIN.RNASEQ_SPLICING/CMC.chr11:46105853:46110117:clu_5858.wgt.RDat	PHF21A	11	45950869	46142985	0.0499	rs12420703	-2.74	rs12365345	0.028506	4.28	0.817	307	7	enet	0.02320	7.60e-04	1.31578	0.18825	0.0000	0	0.0000	1	1
NA	/home/cliao15/software/fusion_twas-master/weights/CMC.BRAIN.RNASEQ_SPLICING/CMC.chr11:46391100:46392863:clu_5867.wgt.RDat	DGKZ	11	46354454	46402104	0.0601	rs7926726	-2.44	rs7951870	0.059700	-5.73	0.269	244	244	blup	0.07890	1.06e-09	0.43434	0.66405	0.0000	0	0.0000	1	1
NA	/home/cliao15/software/fusion_twas-master/weights/CMC.BRAIN.RNASEQ_SPLICING/CMC.chr11:46958402:47073939:clu_5898.wgt.RDat	C11orf49	11	46958239	47185931	0.0232	rs4647731	2.86	rs11039119	0.003154	3.45	-0.417	307	307	bslmm	0.00495	7.44e-02	-0.73922	0.45977	0.0000	0	0.0000	1	1
NA	/home/cliao15/software/fusion_twas-master/weights/CMC.BRAIN.RNASEQ_SPLICING/CMC.chr11:47159111:47159196:clu_5898.wgt.RDat	C11orf49	11	46958239	47185931	0.0865	rs4647731	2.86	rs10838663	0.129771	8.03	-0.415	288	10	lasso	0.11400	1.71e-13	-0.46080	0.64494	0.0000	0	0.0000	1	1
NA	/home/cliao15/software/fusion_twas-master/weights/CMC.BRAIN.RNASEQ_SPLICING/CMC.chr11:47270550:47280731:clu_5912.wgt.RDat	NR1H3	11	47269850	47290584	0.0281	rs4647731	2.86	rs3740689	0.013872	-4.01	1.639	304	304	blup	0.02133	1.20e-03	-0.95072	0.34175	0.0000	0	0.0000	1	1
NA	/home/cliao15/software/fusion_twas-master/weights/CMC.BRAIN.RNASEQ_SPLICING/CMC.chr11:47270550:47281342:clu_5912.wgt.RDat	NR1H3	11	47269850	47290584	0.0484	rs4647731	2.86	rs10838681	0.040124	-5.06	0.558	306	306	blup	0.04198	8.20e-06	0.20535	0.83730	0.0000	0	0.0000	1	1
NA	/home/cliao15/software/fusion_twas-master/weights/CMC.BRAIN.RNASEQ_SPLICING/CMC.chr11:47281530:47281960:clu_5912.wgt.RDat	NR1H3	11	47269850	47290584	0.0342	rs4647731	2.86	rs4752839	0.028334	-4.47	0.518	304	2	lasso	0.02507	4.82e-04	-0.43071	0.66668	0.0000	0	0.0000	1	1
NA	/home/cliao15/software/fusion_twas-master/weights/CMC.BRAIN.RNASEQ_SPLICING/CMC.chr11:47304520:47305926:clu_5917.wgt.RDat	MADD	11	47290926	47351582	0.0304	rs4647731	2.86	rs4752936	0.007953	3.93	-0.014	305	5	lasso	0.01394	7.37e-03	0.84829	0.39628	0.0000	0	0.0000	1	1
NA	/home/cliao15/software/fusion_twas-master/weights/CMC.BRAIN.RNASEQ_SPLICING/CMC.chr11:47306616:47307002:clu_5918.wgt.RDat	MADD	11	47290926	47351582	0.2668	rs4647731	2.86	rs11570115	0.037162	6.20	-1.551	303	303	bslmm	0.10185	3.63e-12	-0.83412	0.40422	0.0000	0	0.0000	1	1
NA	/home/cliao15/software/fusion_twas-master/weights/CMC.BRAIN.RNASEQ_SPLICING/CMC.chr11:47306745:47307002:clu_5918.wgt.RDat	MADD	11	47290926	47351582	0.2763	rs4647731	2.86	rs11570115	0.038712	-6.21	-1.551	303	303	bslmm	0.10295	2.76e-12	0.84769	0.39661	0.0000	0	0.0000	1	1
NA	/home/cliao15/software/fusion_twas-master/weights/CMC.BRAIN.RNASEQ_SPLICING/CMC.chr11:47346128:47346813:clu_5924.wgt.RDat	MADD	11	47290926	47351582	0.0465	rs4647731	2.86	rs11606287	0.008706	-3.67	-1.770	298	298	bslmm	0.01399	7.27e-03	1.38834	0.16503	0.0000	0	0.0000	1	1
NA	/home/cliao15/software/fusion_twas-master/weights/CMC.BRAIN.RNASEQ_SPLICING/CMC.chr11:47348358:47350209:clu_5924.wgt.RDat	MADD	11	47290926	47351582	0.0165	rs4647731	2.86	rs898604	0.002163	3.29	-0.307	298	298	bslmm	0.00156	1.94e-01	0.39424	0.69340	0.0000	0	0.0000	1	1
NA	/home/cliao15/software/fusion_twas-master/weights/CMC.BRAIN.RNASEQ_SPLICING/CMC.chr11:47433590:47435148:clu_5928.wgt.RDat	SLC39A13	11	47377000	47438045	0.0348	rs4647731	2.86	rs6485795	0.013995	-4.44	-0.739	293	3	lasso	0.01786	2.80e-03	0.71255	0.47613	0.0000	0	0.0000	1	1
NA	/home/cliao15/software/fusion_twas-master/weights/CMC.BRAIN.RNASEQ_SPLICING/CMC.chr11:47434018:47435148:clu_5928.wgt.RDat	SLC39A13	11	47377000	47438045	0.2733	rs4647731	2.86	rs2293576	0.289903	-11.38	-1.942	293	8	lasso	0.29405	1.90e-35	1.63361	0.10234	0.0000	0	0.0000	1	1
NA	/home/cliao15/software/fusion_twas-master/weights/CMC.BRAIN.RNASEQ_SPLICING/CMC.chr11:47510576:47586826:clu_5937.wgt.RDat	CELF1	11	47487488	47574792	0.0369	rs4647731	2.86	rs10742816	0.016208	4.41	0.383	293	293	blup	0.03517	4.22e-05	-0.40589	0.68482	0.0000	0	0.0000	1	1
NA	/home/cliao15/software/fusion_twas-master/weights/CMC.BRAIN.RNASEQ_SPLICING/CMC.chr11:47640471:47644253:clu_5942.wgt.RDat	MTCH2	11	47638857	47664206	0.0594	rs4647731	2.86	rs10838738	0.061108	5.85	-0.705	290	16	enet	0.05832	1.60e-07	-0.92505	0.35494	0.0000	0	0.0000	1	1
NA	/home/cliao15/software/fusion_twas-master/weights/CMC.BRAIN.RNASEQ_SPLICING/CMC.chr11:47640471:47647226:clu_5942.wgt.RDat	MTCH2	11	47638857	47664206	0.0403	rs4647731	2.86	rs2290850	0.038304	4.77	-0.792	293	293	bslmm	0.03271	7.63e-05	-0.60043	0.54822	0.0000	0	0.0000	1	1
NA	/home/cliao15/software/fusion_twas-master/weights/CMC.BRAIN.RNASEQ_SPLICING/CMC.chr11:47647293:47648632:clu_5942.wgt.RDat	MTCH2	11	47638857	47664206	0.0671	rs4647731	2.86	rs34958982	0.046879	-6.59	-0.820	290	290	blup	0.08273	4.16e-10	1.28637	0.19831	0.0000	0	0.0000	1	1
NA	/home/cliao15/software/fusion_twas-master/weights/CMC.BRAIN.RNASEQ_SPLICING/CMC.chr11:49204794:49207221:clu_5967.wgt.RDat	FOLH1	11	49168186	49230222	0.0633	rs7479914	3.55	rs660439	0.078143	6.26	2.238	168	168	blup	0.07213	5.58e-09	2.15646	0.03105	1.0000	12	NA	1	1
NA	/home/cliao15/software/fusion_twas-master/weights/CMC.BRAIN.RNASEQ_SPLICING/CMC.chr11:49204794:49208196:clu_5967.wgt.RDat	FOLH1	11	49168186	49230222	0.1458	rs7479914	3.55	rs660439	0.222865	-10.03	2.238	169	3	lasso	0.21497	3.26e-25	-2.32021	0.02033	0.3529	34	NA	1	1
NA	/home/cliao15/software/fusion_twas-master/weights/CMC.BRAIN.RNASEQ_SPLICING/CMC.chr11:57472107:57472191:clu_6001.wgt.RDat	MED19	11	57471181	57479673	0.0326	rs1940145	2.81	rs7117205	0.000501	-3.15	1.027	385	385	bslmm	0.00813	3.21e-02	-1.47659	0.13978	0.0000	0	0.0000	1	1
NA	/home/cliao15/software/fusion_twas-master/weights/CMC.BRAIN.RNASEQ_SPLICING/CMC.chr11:58317619:58318538:clu_6013.wgt.RDat	LPXN	11	58294343	58345693	0.0458	rs3829218	-2.78	rs2154631	0.020800	-4.52	-1.093	435	435	bslmm	0.01775	2.88e-03	1.62362	0.10446	0.0000	0	0.0000	1	1
NA	/home/cliao15/software/fusion_twas-master/weights/CMC.BRAIN.RNASEQ_SPLICING/CMC.chr11:58377807:58378423:clu_6017.wgt.RDat	ZFP91	11	58346586	58389023	0.0434	rs3829218	-2.78	rs2298608	0.015581	4.29	0.938	419	419	blup	0.01692	3.53e-03	1.08538	0.27775	0.0000	0	0.0000	1	1
NA	/home/cliao15/software/fusion_twas-master/weights/CMC.BRAIN.RNASEQ_SPLICING/CMC.chr11:60150761:60152561:clu_6046.wgt.RDat	MS4A7	11	60145957	60163426	0.1414	rs480081	-3.12	rs950802	0.131525	-7.77	-0.688	444	5	lasso	0.14917	1.99e-17	0.62841	0.52974	0.0000	0	0.0000	1	1
NA	/home/cliao15/software/fusion_twas-master/weights/CMC.BRAIN.RNASEQ_SPLICING/CMC.chr11:60150761:60154190:clu_6046.wgt.RDat	MS4A7	11	60145957	60163426	0.0889	rs480081	-3.12	rs2233252	0.059904	-5.73	-0.132	444	4	lasso	0.07435	3.24e-09	-0.29279	0.76968	0.0000	0	0.0000	1	1
NA	/home/cliao15/software/fusion_twas-master/weights/CMC.BRAIN.RNASEQ_SPLICING/CMC.chr11:60152695:60154190:clu_6046.wgt.RDat	MS4A7	11	60145957	60163426	0.1768	rs480081	-3.12	rs950802	0.109458	-7.39	-0.688	444	13	enet	0.13718	4.52e-16	0.62144	0.53431	0.0000	0	0.0000	1	1
NA	/home/cliao15/software/fusion_twas-master/weights/CMC.BRAIN.RNASEQ_SPLICING/CMC.chr11:60681740:60687158:clu_6051.wgt.RDat	TMEM109	11	60681370	60690915	0.0402	rs480081	-3.12	rs12422164	0.012170	-3.85	0.794	380	380	blup	0.01668	3.74e-03	-0.67686	0.49850	0.0000	0	0.0000	1	1
NA	/home/cliao15/software/fusion_twas-master/weights/CMC.BRAIN.RNASEQ_SPLICING/CMC.chr11:60699356:60701014:clu_6054.wgt.RDat	TMEM132A	11	60691912	60704631	0.0958	rs480081	-3.12	rs3794042	0.059817	-5.83	2.100	364	364	blup	0.05687	2.27e-07	-1.33890	0.18060	0.0000	0	0.0000	1	1
NA	/home/cliao15/software/fusion_twas-master/weights/CMC.BRAIN.RNASEQ_SPLICING/CMC.chr11:61133688:61140515:clu_6075.wgt.RDat	TMEM138	11	61129472	61136975	0.0717	rs628632	-2.97	rs175119	0.000301	3.43	0.416	344	344	bslmm	0.03643	3.12e-05	-0.59794	0.54988	0.0000	0	0.0000	1	1
NA	/home/cliao15/software/fusion_twas-master/weights/CMC.BRAIN.RNASEQ_SPLICING/CMC.chr11:61496480:61498789:clu_6098.wgt.RDat	DAGLA	11	61447904	61514474	0.1428	rs1628349	2.75	rs198430	0.096803	-6.68	0.740	368	2	lasso	0.07008	9.20e-09	-0.75095	0.45268	0.0000	0	0.0000	1	1
NA	/home/cliao15/software/fusion_twas-master/weights/CMC.BRAIN.RNASEQ_SPLICING/CMC.chr11:61632749:61633110:clu_6111.wgt.RDat	FADS2	11	61583727	61634825	0.1036	rs1628349	2.75	rs482548	0.045364	-5.65	-0.577	424	6	lasso	0.08254	4.36e-10	1.04319	0.29686	0.0000	0	0.0000	1	1
NA	/home/cliao15/software/fusion_twas-master/weights/CMC.BRAIN.RNASEQ_SPLICING/CMC.chr11:61646106:61646218:clu_6115.wgt.RDat	FADS3	11	61640997	61659006	0.0463	rs1628349	2.75	rs3781969	-0.002251	3.33	-0.452	426	426	bslmm	0.00715	4.14e-02	-1.04503	0.29601	0.0000	0	0.0000	1	1
NA	/home/cliao15/software/fusion_twas-master/weights/CMC.BRAIN.RNASEQ_SPLICING/CMC.chr11:61657875:61658641:clu_6117.wgt.RDat	FADS3	11	61640997	61659006	0.1196	rs1628349	2.75	rs174454	0.097565	6.69	-0.898	427	5	lasso	0.07792	1.35e-09	-0.76815	0.44240	0.0000	0	0.0000	1	1
NA	/home/cliao15/software/fusion_twas-master/weights/CMC.BRAIN.RNASEQ_SPLICING/CMC.chr11:61717899:61719243:clu_6119.wgt.RDat	BEST1	11	61717355	61731935	0.0963	rs1628349	2.75	rs2736597	0.036904	5.26	1.546	452	20	enet	0.05165	8.00e-07	1.43266	0.15195	0.0000	0	0.0000	1	1
NA	/home/cliao15/software/fusion_twas-master/weights/CMC.BRAIN.RNASEQ_SPLICING/CMC.chr11:62105046:62105362:clu_6127.wgt.RDat	ASRGL1	11	62104773	62160887	0.2142	rs11231212	3.30	rs2513749	0.181645	9.26	0.804	423	423	bslmm	0.19498	8.75e-23	0.68415	0.49388	0.0000	0	0.0000	1	1
NA	/home/cliao15/software/fusion_twas-master/weights/CMC.BRAIN.RNASEQ_SPLICING/CMC.chr11:62105046:62105439:clu_6127.wgt.RDat	ASRGL1	11	62104773	62160887	0.1676	rs11231212	3.30	rs2513749	0.151623	-8.46	0.804	423	423	bslmm	0.14927	1.93e-17	-0.71531	0.47442	0.0000	0	0.0000	1	1
NA	/home/cliao15/software/fusion_twas-master/weights/CMC.BRAIN.RNASEQ_SPLICING/CMC.chr11:62105639:62124459:clu_6128.wgt.RDat	ASRGL1	11	62104773	62160887	0.0720	rs11231212	3.30	rs1528730	0.013144	-3.98	0.493	428	428	bslmm	0.03734	2.51e-05	0.46396	0.64268	0.0000	0	0.0000	1	1
NA	/home/cliao15/software/fusion_twas-master/weights/CMC.BRAIN.RNASEQ_SPLICING/CMC.chr11:62124616:62149269:clu_6129.wgt.RDat	ASRGL1	11	62104773	62160887	0.1670	rs11231212	3.30	rs11605965	0.200585	9.50	-1.283	427	1	lasso	0.19955	2.46e-23	-1.28300	0.19949	0.0000	0	0.0000	1	1
NA	/home/cliao15/software/fusion_twas-master/weights/CMC.BRAIN.RNASEQ_SPLICING/CMC.chr11:62124616:62156605:clu_6129.wgt.RDat	ASRGL1	11	62104773	62160887	0.1342	rs11231212	3.30	rs11605965	0.156347	-8.38	-1.283	430	1	lasso	0.15596	3.32e-18	1.28300	0.19949	0.0000	0	0.0000	1	1
NA	/home/cliao15/software/fusion_twas-master/weights/CMC.BRAIN.RNASEQ_SPLICING/CMC.chr11:62383271:62383978:clu_6153.wgt.RDat	B3GAT3	11	62382767	62389647	0.4410	rs11231212	3.30	rs693698	0.535485	-15.42	0.582	379	6	lasso	0.56981	5.08e-83	-0.87827	0.37980	0.0000	0	0.0000	1	1
NA	/home/cliao15/software/fusion_twas-master/weights/CMC.BRAIN.RNASEQ_SPLICING/CMC.chr11:62383712:62383978:clu_6153.wgt.RDat	B3GAT3	11	62382767	62389647	0.4182	rs11231212	3.30	rs3809079	0.491367	14.97	0.641	379	6	lasso	0.52919	2.30e-74	0.81584	0.41459	0.0000	0	0.0000	1	1
NA	/home/cliao15/software/fusion_twas-master/weights/CMC.BRAIN.RNASEQ_SPLICING/CMC.chr11:62530338:62532654:clu_6175.wgt.RDat	POLR2G	11	62529010	62534187	0.0717	rs11231212	3.30	rs7941706	0.035060	5.25	2.184	330	5	lasso	0.03088	1.19e-04	2.31190	0.02078	0.0465	258	NA	1	1
NA	/home/cliao15/software/fusion_twas-master/weights/CMC.BRAIN.RNASEQ_SPLICING/CMC.chr11:62530498:62532654:clu_6175.wgt.RDat	POLR2G	11	62529010	62534187	0.0775	rs11231212	3.30	rs7941706	0.034850	-5.15	2.184	330	7	lasso	0.02851	2.10e-04	-2.26099	0.02376	0.1053	114	NA	1	1
NA	/home/cliao15/software/fusion_twas-master/weights/CMC.BRAIN.RNASEQ_SPLICING/CMC.chr11:62623853:62638217:clu_6200.wgt.RDat	SLC3A2	11	62623483	62656355	0.2807	rs11231212	3.30	rs498751	0.258412	10.83	2.301	322	7	lasso	0.27866	2.27e-33	2.34862	0.01884	0.0429	280	NA	1	1
NA	/home/cliao15/software/fusion_twas-master/weights/CMC.BRAIN.RNASEQ_SPLICING/CMC.chr11:62623853:62639049:clu_6200.wgt.RDat	SLC3A2	11	62623483	62656355	0.2598	rs11231212	3.30	rs498751	0.252626	-10.68	2.301	323	6	lasso	0.25701	1.60e-30	-2.17665	0.02951	0.0663	181	NA	1	1
NA	/home/cliao15/software/fusion_twas-master/weights/CMC.BRAIN.RNASEQ_SPLICING/CMC.chr11:62623853:62648491:clu_6200.wgt.RDat	SLC3A2	11	62623483	62656355	0.1015	rs11231212	3.30	rs3763851	0.012080	-4.98	2.044	326	326	bslmm	0.04741	2.22e-06	-1.43219	0.15209	0.0000	0	0.0000	1	1
NA	/home/cliao15/software/fusion_twas-master/weights/CMC.BRAIN.RNASEQ_SPLICING/CMC.chr11:62638309:62639049:clu_6200.wgt.RDat	SLC3A2	11	62623483	62656355	0.3150	rs11231212	3.30	rs498751	0.244761	10.56	2.301	322	31	enet	0.29862	4.52e-36	2.07020	0.03843	0.0952	126	NA	1	1
NA	/home/cliao15/software/fusion_twas-master/weights/CMC.BRAIN.RNASEQ_SPLICING/CMC.chr11:62639141:62648491:clu_6200.wgt.RDat	SLC3A2	11	62623483	62656355	0.0529	rs11231212	3.30	rs489381	0.002754	-3.37	-1.251	325	325	bslmm	0.02810	2.32e-04	-1.62320	0.10455	0.0000	0	0.0000	1	1
NA	/home/cliao15/software/fusion_twas-master/weights/CMC.BRAIN.RNASEQ_SPLICING/CMC.chr11:62905350:62921979:clu_6207.wgt.RDat	SLC22A10	11	62921978	63137190	0.0532	rs11231212	3.30	rs12283804	0.009885	-4.28	0.395	305	13	enet	0.02136	1.19e-03	-0.70685	0.47966	0.0000	0	0.0000	1	1
NA	/home/cliao15/software/fusion_twas-master/weights/CMC.BRAIN.RNASEQ_SPLICING/CMC.chr11:62922023:62934337:clu_6207.wgt.RDat	SLC22A10	11	62921978	63137190	0.0871	rs11231212	3.30	rs4297470	0.091051	6.78	1.663	305	305	bslmm	0.08615	1.79e-10	1.80403	0.07123	0.0000	0	0.0000	1	1
NA	/home/cliao15/software/fusion_twas-master/weights/CMC.BRAIN.RNASEQ_SPLICING/CMC.chr11:63066515:63066986:clu_6207.wgt.RDat	SLC22A10	11	62921978	63137190	0.0329	rs953894	-2.82	rs4109879	0.025352	-4.10	1.929	287	3	lasso	0.01823	2.55e-03	-1.86194	0.06261	0.0000	0	0.0000	1	1
NA	/home/cliao15/software/fusion_twas-master/weights/CMC.BRAIN.RNASEQ_SPLICING/CMC.chr11:63066515:63129852:clu_6207.wgt.RDat	SLC22A10	11	62921978	63137190	0.0453	rs953894	-2.82	rs4963252	0.014310	-4.56	0.111	309	11	lasso	0.02983	1.53e-04	-0.97658	0.32878	0.0000	0	0.0000	1	1
NA	/home/cliao15/software/fusion_twas-master/weights/CMC.BRAIN.RNASEQ_SPLICING/CMC.chr11:63067101:63069801:clu_6207.wgt.RDat	SLC22A10	11	62921978	63137190	0.0406	rs953894	-2.82	rs3891629	0.019825	4.08	-0.126	287	287	blup	0.03091	1.18e-04	-1.13419	0.25671	0.0000	0	0.0000	1	1
NA	/home/cliao15/software/fusion_twas-master/weights/CMC.BRAIN.RNASEQ_SPLICING/CMC.chr11:63069876:63071580:clu_6207.wgt.RDat	SLC22A10	11	62921978	63137190	0.0312	rs953894	-2.82	rs1193789	0.017557	4.08	-0.851	286	286	bslmm	0.01266	1.01e-02	-0.69936	0.48433	0.0000	0	0.0000	1	1
NA	/home/cliao15/software/fusion_twas-master/weights/CMC.BRAIN.RNASEQ_SPLICING/CMC.chr11:63072361:63129852:clu_6207.wgt.RDat	SLC22A10	11	62921978	63137190	0.0635	rs953894	-2.82	rs4963405	0.047911	5.26	-1.001	308	308	blup	0.03397	5.64e-05	-1.33550	0.18171	0.0000	0	0.0000	1	1
NA	/home/cliao15/software/fusion_twas-master/weights/CMC.BRAIN.RNASEQ_SPLICING/CMC.chr11:63129975:63137095:clu_6207.wgt.RDat	SLC22A10	11	62921978	63137190	0.0249	rs953894	-2.82	rs12364655	0.017161	-4.16	0.514	289	3	lasso	0.02364	6.83e-04	0.02745	0.97810	0.0000	0	0.0000	1	1
NA	/home/cliao15/software/fusion_twas-master/weights/CMC.BRAIN.RNASEQ_SPLICING/CMC.chr11:63357840:63365533:clu_6213.wgt.RDat	PLA2G16	11	63341943	63381941	0.0459	rs2005261	-3.50	rs604285	0.009189	-3.60	-0.062	291	291	blup	0.01379	7.64e-03	-1.22692	0.21985	0.0000	0	0.0000	1	1
NA	/home/cliao15/software/fusion_twas-master/weights/CMC.BRAIN.RNASEQ_SPLICING/CMC.chr11:63365635:63381472:clu_6213.wgt.RDat	PLA2G16	11	63341943	63381941	0.0482	rs2005261	-3.50	rs510713	0.015072	3.62	0.576	305	305	blup	0.01738	3.15e-03	1.25786	0.20844	0.0000	0	0.0000	1	1
NA	/home/cliao15/software/fusion_twas-master/weights/CMC.BRAIN.RNASEQ_SPLICING/CMC.chr11:63403062:63403679:clu_6214.wgt.RDat	ATL3	11	63396436	63439444	0.0449	rs947939	-3.71	rs503341	-0.000508	3.74	-0.319	302	10	enet	0.00989	2.04e-02	1.22853	0.21925	0.0000	0	0.0000	1	1
NA	/home/cliao15/software/fusion_twas-master/weights/CMC.BRAIN.RNASEQ_SPLICING/CMC.chr11:63488504:63493622:clu_6218.wgt.RDat	RTN3	11	63448921	63527363	0.0465	rs2096706	-3.76	rs7943981	0.035785	-4.45	-0.637	306	2	lasso	0.02375	6.64e-04	0.63700	0.52412	0.0000	0	0.0000	1	1
NA	/home/cliao15/software/fusion_twas-master/weights/CMC.BRAIN.RNASEQ_SPLICING/CMC.chr11:63514496:63517463:clu_6218.wgt.RDat	RTN3	11	63448921	63527363	0.0667	rs2096706	-3.76	rs2840079	0.001225	3.38	1.438	313	313	bslmm	0.02474	5.23e-04	1.52255	0.12787	0.0000	0	0.0000	1	1
NA	/home/cliao15/software/fusion_twas-master/weights/CMC.BRAIN.RNASEQ_SPLICING/CMC.chr11:63953742:63960616:clu_6240.wgt.RDat	STIP1	11	63953586	63972020	0.0398	rs2096706	-3.76	rs2318126	0.005802	3.56	1.335	339	339	blup	0.01670	3.72e-03	1.55125	0.12084	0.0000	0	0.0000	1	1
NA	/home/cliao15/software/fusion_twas-master/weights/CMC.BRAIN.RNASEQ_SPLICING/CMC.chr11:63991439:63991757:clu_6243.wgt.RDat	TRPT1	11	63991270	63993726	0.4888	rs2096706	-3.76	rs11549690	0.424470	13.73	0.934	344	1	lasso	0.42393	5.39e-55	0.93400	0.35030	0.0000	0	0.0000	1	1
NA	/home/cliao15/software/fusion_twas-master/weights/CMC.BRAIN.RNASEQ_SPLICING/CMC.chr11:63991685:63991757:clu_6243.wgt.RDat	TRPT1	11	63991270	63993726	0.0827	rs2096706	-3.76	rs2282490	0.047908	5.39	0.810	344	344	blup	0.05832	1.60e-07	1.09040	0.27554	0.0000	0	0.0000	1	1
NA	/home/cliao15/software/fusion_twas-master/weights/CMC.BRAIN.RNASEQ_SPLICING/CMC.chr11:63993052:63993258:clu_6244.wgt.RDat	TRPT1	11	63991270	63993726	0.1164	rs2096706	-3.76	rs599549	0.079827	6.30	-0.109	345	2	lasso	0.07282	4.72e-09	-0.06437	0.94867	0.0000	0	0.0000	1	1
NA	/home/cliao15/software/fusion_twas-master/weights/CMC.BRAIN.RNASEQ_SPLICING/CMC.chr11:63993052:63993522:clu_6244.wgt.RDat	TRPT1	11	63991270	63993726	0.1206	rs2096706	-3.76	rs1544538	0.038280	-5.42	0.028	345	345	bslmm	0.05609	2.74e-07	0.97891	0.32763	0.0000	0	0.0000	1	1
NA	/home/cliao15/software/fusion_twas-master/weights/CMC.BRAIN.RNASEQ_SPLICING/CMC.chr11:63993341:63993522:clu_6244.wgt.RDat	TRPT1	11	63991270	63993726	0.0862	rs2096706	-3.76	rs639406	0.044330	4.88	-0.100	345	345	bslmm	0.04747	2.19e-06	-0.40143	0.68810	0.0000	0	0.0000	1	1
NA	/home/cliao15/software/fusion_twas-master/weights/CMC.BRAIN.RNASEQ_SPLICING/CMC.chr11:64008604:64009829:clu_6255.wgt.RDat	FKBP2	11	64008412	64011607	0.0378	rs2096706	-3.76	rs11549690	0.028129	4.38	0.934	344	4	lasso	0.03503	4.36e-05	1.48992	0.13625	0.0000	0	0.0000	1	1
NA	/home/cliao15/software/fusion_twas-master/weights/CMC.BRAIN.RNASEQ_SPLICING/CMC.chr11:65269864:65270108:clu_6351.wgt.RDat	MALAT1	11	65265232	65273939	0.0943	rs575085	2.67	rs7925823	0.046128	-5.58	-0.544	358	6	lasso	0.06911	1.17e-08	0.86096	0.38926	0.0000	0	0.0000	1	1
NA	/home/cliao15/software/fusion_twas-master/weights/CMC.BRAIN.RNASEQ_SPLICING/CMC.chr11:65307352:65307716:clu_6364.wgt.RDat	LTBP3	11	65306029	65325699	0.0481	rs575085	2.32	rs947791	0.053013	5.23	0.066	354	8	enet	0.04259	7.09e-06	-0.17392	0.86193	0.0000	0	0.0000	1	1
NA	/home/cliao15/software/fusion_twas-master/weights/CMC.BRAIN.RNASEQ_SPLICING/CMC.chr11:65307624:65307716:clu_6364.wgt.RDat	LTBP3	11	65306029	65325699	0.0658	rs575085	2.34	rs3200401	0.047767	-4.88	0.001	353	5	lasso	0.03328	6.66e-05	0.33309	0.73907	0.0000	0	0.0000	1	1
NA	/home/cliao15/software/fusion_twas-master/weights/CMC.BRAIN.RNASEQ_SPLICING/CMC.chr11:65623713:65625103:clu_6399.wgt.RDat	CFL1	11	65622284	65626886	0.0578	rs1205259	-2.00	rs668356	0.024084	-4.08	0.159	349	349	bslmm	0.02401	6.23e-04	0.09426	0.92490	0.0000	0	0.0000	1	1
NA	/home/cliao15/software/fusion_twas-master/weights/CMC.BRAIN.RNASEQ_SPLICING/CMC.chr11:65623713:65625568:clu_6399.wgt.RDat	CFL1	11	65622284	65626886	0.0457	rs1205259	-2.00	rs2306365	0.005611	-3.68	0.587	349	349	bslmm	0.01467	6.15e-03	0.31228	0.75483	0.0000	0	0.0000	1	1
NA	/home/cliao15/software/fusion_twas-master/weights/CMC.BRAIN.RNASEQ_SPLICING/CMC.chr11:65653134:65655071:clu_6411.wgt.RDat	FIBP	11	65651210	65656010	0.0420	rs1205259	-2.00	rs3814738	0.017242	3.83	0.783	344	4	lasso	0.01676	3.66e-03	1.08618	0.27740	0.0000	0	0.0000	1	1
NA	/home/cliao15/software/fusion_twas-master/weights/CMC.BRAIN.RNASEQ_SPLICING/CMC.chr11:65770541:65770706:clu_6420.wgt.RDat	BANF1	11	65769549	65771617	0.3981	rs1205259	-2.00	rs747526	0.455399	14.21	-0.070	344	344	bslmm	0.45403	3.78e-60	-0.01726	0.98623	0.0000	0	0.0000	1	1
NA	/home/cliao15/software/fusion_twas-master/weights/CMC.BRAIN.RNASEQ_SPLICING/CMC.chr11:66052437:66053172:clu_6438.wgt.RDat	YIF1A	11	66052050	66056638	0.0401	rs2452682	1.86	rs2298468	0.033069	5.16	1.323	317	13	enet	0.03935	1.54e-05	0.92091	0.35710	0.0000	0	0.0000	1	1
NA	/home/cliao15/software/fusion_twas-master/weights/CMC.BRAIN.RNASEQ_SPLICING/CMC.chr11:66205730:66206103:clu_6450.wgt.RDat	MRPL11	11	66202549	66206310	0.1070	rs2452682	1.86	rs11110	0.133480	-8.01	-0.205	292	8	lasso	0.12817	4.61e-15	0.13880	0.88961	0.0000	0	0.0000	1	1
NA	/home/cliao15/software/fusion_twas-master/weights/CMC.BRAIN.RNASEQ_SPLICING/CMC.chr11:66205730:66206181:clu_6450.wgt.RDat	MRPL11	11	66202549	66206310	0.2125	rs2452682	1.86	rs11110	0.227780	10.11	-0.205	292	3	lasso	0.22532	1.71e-26	-0.17934	0.85767	0.0000	0	0.0000	1	1
NA	/home/cliao15/software/fusion_twas-master/weights/CMC.BRAIN.RNASEQ_SPLICING/CMC.chr11:66798030:66802116:clu_6486.wgt.RDat	SYT12	11	66790189	66818334	0.0616	rs11601245	1.89	rs11227771	0.000465	3.29	-1.303	222	222	bslmm	0.00831	3.06e-02	-1.61221	0.10692	0.0000	0	0.0000	1	1
NA	/home/cliao15/software/fusion_twas-master/weights/CMC.BRAIN.RNASEQ_SPLICING/CMC.chr11:66949363:66974981:clu_6489.wgt.RDat	KDM2A	11	66886739	67025550	0.0916	rs12361431	2.01	rs2514036	0.004583	-3.83	-0.016	242	242	bslmm	0.00544	6.51e-02	0.93455	0.35002	0.0000	0	0.0000	1	1
NA	/home/cliao15/software/fusion_twas-master/weights/CMC.BRAIN.RNASEQ_SPLICING/CMC.chr11:67254656:67256738:clu_6535.wgt.RDat	AIP	11	67250504	67258579	0.0761	rs7125210	-2.11	rs7112925	0.032299	-4.01	0.231	204	204	bslmm	0.02114	1.25e-03	0.78084	0.43490	0.0000	0	0.0000	1	1
NA	/home/cliao15/software/fusion_twas-master/weights/CMC.BRAIN.RNASEQ_SPLICING/CMC.chr11:67257928:67258259:clu_6536.wgt.RDat	AIP	11	67250504	67258579	0.0297	rs7125210	-2.11	rs12791976	0.009390	3.54	-0.361	204	204	bslmm	0.01915	2.04e-03	-0.29953	0.76453	0.0000	0	0.0000	1	1
NA	/home/cliao15/software/fusion_twas-master/weights/CMC.BRAIN.RNASEQ_SPLICING/CMC.chr11:67374520:67375867:clu_6546.wgt.RDat	NDUFV1	11	67374322	67380012	0.1038	rs7125210	-2.02	rs12790798	0.128990	7.93	-0.751	227	3	lasso	0.13085	2.32e-15	-0.54341	0.58685	0.0000	0	0.0000	1	1
NA	/home/cliao15/software/fusion_twas-master/weights/CMC.BRAIN.RNASEQ_SPLICING/CMC.chr11:67374547:67375867:clu_6546.wgt.RDat	NDUFV1	11	67374322	67380012	0.1059	rs7125210	-2.02	rs12790798	0.086136	-7.78	-0.751	227	227	bslmm	0.12627	7.51e-15	0.40421	0.68606	0.0000	0	0.0000	1	1
NA	/home/cliao15/software/fusion_twas-master/weights/CMC.BRAIN.RNASEQ_SPLICING/CMC.chr11:67375087:67375867:clu_6546.wgt.RDat	NDUFV1	11	67374322	67380012	0.0620	rs7125210	-2.02	rs10896186	0.023287	3.78	-0.009	227	227	bslmm	0.02642	3.48e-04	0.49649	0.61955	0.0000	0	0.0000	1	1
NA	/home/cliao15/software/fusion_twas-master/weights/CMC.BRAIN.RNASEQ_SPLICING/CMC.chr11:67798428:67799619:clu_6556.wgt.RDat	NDUFS8	11	67798083	67804114	0.0362	rs7125210	-2.08	rs1122731	0.042636	-4.95	-0.312	272	3	lasso	0.02373	6.69e-04	0.19581	0.84476	0.0000	0	0.0000	1	1
NA	/home/cliao15/software/fusion_twas-master/weights/CMC.BRAIN.RNASEQ_SPLICING/CMC.chr11:67798617:67799619:clu_6556.wgt.RDat	NDUFS8	11	67798083	67804114	0.0444	rs7125210	-2.08	rs2075609	0.015915	-4.01	-0.450	272	3	lasso	0.01833	2.49e-03	-0.21338	0.83103	0.0000	0	0.0000	1	1
NA	/home/cliao15/software/fusion_twas-master/weights/CMC.BRAIN.RNASEQ_SPLICING/CMC.chr11:67799803:67800390:clu_6557.wgt.RDat	NDUFS8	11	67798083	67804114	0.0338	rs7125210	-2.08	rs2075626	0.024765	-4.20	-0.194	272	7	enet	0.01549	5.01e-03	-0.05969	0.95240	0.0000	0	0.0000	1	1
NA	/home/cliao15/software/fusion_twas-master/weights/CMC.BRAIN.RNASEQ_SPLICING/CMC.chr11:67799990:67800390:clu_6557.wgt.RDat	NDUFS8	11	67798083	67804114	0.0622	rs7125210	-2.08	rs2075626	0.038586	4.97	-0.194	272	9	enet	0.03054	1.29e-04	0.09704	0.92270	0.0000	0	0.0000	1	1
NA	/home/cliao15/software/fusion_twas-master/weights/CMC.BRAIN.RNASEQ_SPLICING/CMC.chr11:68522319:68527037:clu_6586.wgt.RDat	CPT1A	11	68522087	68609399	0.0561	rs3862397	-2.57	rs3136540	0.015048	-4.60	1.100	424	19	enet	0.01181	1.26e-02	-1.44961	0.14717	0.0000	0	0.0000	1	1
NA	/home/cliao15/software/fusion_twas-master/weights/CMC.BRAIN.RNASEQ_SPLICING/CMC.chr11:68525198:68527037:clu_6586.wgt.RDat	CPT1A	11	68522087	68609399	0.0473	rs3862397	-2.57	rs3136540	0.012609	4.50	1.100	422	3	lasso	0.00363	1.07e-01	1.40498	0.16003	0.0000	0	0.0000	1	1
NA	/home/cliao15/software/fusion_twas-master/weights/CMC.BRAIN.RNASEQ_SPLICING/CMC.chr11:68665480:68668003:clu_6589.wgt.RDat	MRPL21	11	68658745	68671303	0.2661	rs3862397	-2.57	rs636049	0.296200	-11.94	1.060	407	6	lasso	0.30444	7.11e-37	-0.81200	0.41679	0.0000	0	0.0000	1	1
NA	/home/cliao15/software/fusion_twas-master/weights/CMC.BRAIN.RNASEQ_SPLICING/CMC.chr11:68665480:68668016:clu_6589.wgt.RDat	MRPL21	11	68658745	68671303	0.3115	rs3862397	-2.57	rs501799	0.417861	13.77	1.086	407	407	bslmm	0.42966	5.92e-56	1.04739	0.29492	0.0000	0	0.0000	1	1
NA	/home/cliao15/software/fusion_twas-master/weights/CMC.BRAIN.RNASEQ_SPLICING/CMC.chr11:68668073:68671191:clu_6589.wgt.RDat	MRPL21	11	68658745	68671303	0.2004	rs3862397	-2.57	rs660614	0.224754	-10.33	1.062	407	407	bslmm	0.24667	3.45e-29	-1.00649	0.31418	0.0000	0	0.0000	1	1
NA	/home/cliao15/software/fusion_twas-master/weights/CMC.BRAIN.RNASEQ_SPLICING/CMC.chr11:68821565:68825046:clu_6596.wgt.RDat	TPCN2	11	68816349	68858072	0.0991	rs3862397	-2.57	rs921675	0.079630	6.01	-0.682	425	2	lasso	0.07217	5.53e-09	-0.66418	0.50658	0.0000	0	0.0000	1	1
NA	/home/cliao15/software/fusion_twas-master/weights/CMC.BRAIN.RNASEQ_SPLICING/CMC.chr11:68839491:68840095:clu_6601.wgt.RDat	TPCN2	11	68816349	68858072	0.0586	rs3862397	-2.57	rs2924536	0.021392	-4.35	0.321	426	426	bslmm	0.01491	5.79e-03	-0.44475	0.65650	0.0000	0	0.0000	1	1
NA	/home/cliao15/software/fusion_twas-master/weights/CMC.BRAIN.RNASEQ_SPLICING/CMC.chr11:68840176:68840383:clu_6601.wgt.RDat	TPCN2	11	68816349	68858072	0.0901	rs3862397	-2.57	rs7111999	0.008595	-3.58	0.207	426	426	bslmm	0.03624	3.26e-05	-0.53797	0.59060	0.0000	0	0.0000	1	1
NA	/home/cliao15/software/fusion_twas-master/weights/CMC.BRAIN.RNASEQ_SPLICING/CMC.chr11:70185412:70189775:clu_6609.wgt.RDat	PPFIA1	11	70116805	70230607	0.0783	rs2016495	-3.52	rs7129635	0.018526	4.24	-2.404	410	410	bslmm	0.02498	4.93e-04	-1.19806	0.23089	0.0000	0	0.0000	1	1
NA	/home/cliao15/software/fusion_twas-master/weights/CMC.BRAIN.RNASEQ_SPLICING/CMC.chr11:70218680:70221024:clu_6613.wgt.RDat	PPFIA1	11	70116805	70230607	0.0398	rs2016495	-3.52	rs11235935	0.010346	3.41	-1.721	415	415	bslmm	0.01148	1.36e-02	-2.41764	0.01562	0.0480	250	NA	1	1
NA	/home/cliao15/software/fusion_twas-master/weights/CMC.BRAIN.RNASEQ_SPLICING/CMC.chr11:71155165:71155901:clu_6625.wgt.RDat	DHCR7	11	71145456	71159477	0.0574	rs11603698	3.40	rs7928249	0.049407	-4.90	-0.950	360	360	blup	0.05165	8.01e-07	0.27590	0.78263	0.0000	0	0.0000	1	1
NA	/home/cliao15/software/fusion_twas-master/weights/CMC.BRAIN.RNASEQ_SPLICING/CMC.chr11:71155261:71155901:clu_6625.wgt.RDat	DHCR7	11	71145456	71159477	0.0573	rs11603698	3.40	rs7928249	0.046841	4.79	-0.950	360	26	enet	0.05081	9.79e-07	-0.47066	0.63789	0.0000	0	0.0000	1	1
NA	/home/cliao15/software/fusion_twas-master/weights/CMC.BRAIN.RNASEQ_SPLICING/CMC.chr11:71159931:71166156:clu_6627.wgt.RDat	NADSYN1	11	71164216	71212581	0.0861	rs11603698	3.40	rs12419334	0.110128	7.31	-1.007	360	4	lasso	0.09437	2.34e-11	-1.14881	0.25064	0.0000	0	0.0000	1	1
NA	/home/cliao15/software/fusion_twas-master/weights/CMC.BRAIN.RNASEQ_SPLICING/CMC.chr11:71164427:71166156:clu_6627.wgt.RDat	NADSYN1	11	71164216	71212581	0.0702	rs11603698	3.41	rs2276362	0.041900	4.87	-0.958	358	3	lasso	0.04287	6.62e-06	-0.80877	0.41865	0.0000	0	0.0000	1	1
NA	/home/cliao15/software/fusion_twas-master/weights/CMC.BRAIN.RNASEQ_SPLICING/CMC.chr11:71185572:71189441:clu_6630.wgt.RDat	NADSYN1	11	71164216	71212581	0.1251	rs11603698	3.34	rs1629220	0.109056	7.40	-0.731	359	359	blup	0.10792	7.92e-13	-0.95065	0.34178	0.0000	0	0.0000	1	1
NA	/home/cliao15/software/fusion_twas-master/weights/CMC.BRAIN.RNASEQ_SPLICING/CMC.chr11:71186668:71187247:clu_6630.wgt.RDat	NADSYN1	11	71164216	71212581	0.0644	rs11603698	3.34	rs2282621	0.091557	-6.54	-0.917	358	2	lasso	0.08822	1.07e-10	0.92300	0.35601	0.0000	0	0.0000	1	1
NA	/home/cliao15/software/fusion_twas-master/weights/CMC.BRAIN.RNASEQ_SPLICING/CMC.chr11:71188484:71189441:clu_6630.wgt.RDat	NADSYN1	11	71164216	71212581	0.1210	rs11603698	3.33	rs2002064	0.041193	-4.93	-0.765	358	358	blup	0.05676	2.33e-07	0.49850	0.61813	0.0000	0	0.0000	1	1
NA	/home/cliao15/software/fusion_twas-master/weights/CMC.BRAIN.RNASEQ_SPLICING/CMC.chr11:71212472:71232136:clu_6635.wgt.RDat	NADSYN1	11	71164216	71212581	0.0494	rs11603698	3.38	rs7930503	-0.000107	-3.11	-1.516	362	362	bslmm	0.00507	7.21e-02	0.86166	0.38887	0.0000	0	0.0000	1	1
NA	/home/cliao15/software/fusion_twas-master/weights/CMC.BRAIN.RNASEQ_SPLICING/CMC.chr11:72302400:72307637:clu_6671.wgt.RDat	PDE2A	11	72287183	72385497	0.0452	rs341080	3.68	rs628542	0.020519	-4.11	0.026	328	328	blup	0.01106	1.52e-02	0.13141	0.89545	0.0000	0	0.0000	1	1
NA	/home/cliao15/software/fusion_twas-master/weights/CMC.BRAIN.RNASEQ_SPLICING/CMC.chr11:72308663:72316182:clu_6671.wgt.RDat	PDE2A	11	72287183	72385497	0.0450	rs341080	3.68	rs628542	0.013084	3.79	0.026	326	326	blup	0.01409	7.10e-03	-0.15286	0.87851	0.0000	0	0.0000	1	1
NA	/home/cliao15/software/fusion_twas-master/weights/CMC.BRAIN.RNASEQ_SPLICING/CMC.chr11:72407697:72408028:clu_6677.wgt.RDat	ARAP1	11	72396113	72504750	0.0980	rs341080	3.68	rs12575364	0.097607	6.65	-0.047	321	2	lasso	0.09575	1.66e-11	-0.43125	0.66629	0.0000	0	0.0000	1	1
NA	/home/cliao15/software/fusion_twas-master/weights/CMC.BRAIN.RNASEQ_SPLICING/CMC.chr11:72407699:72408028:clu_6677.wgt.RDat	ARAP1	11	72396113	72504750	0.0871	rs341080	3.68	rs12575364	0.087784	-6.33	-0.047	321	4	lasso	0.08369	3.29e-10	0.52374	0.60046	0.0000	0	0.0000	1	1
NA	/home/cliao15/software/fusion_twas-master/weights/CMC.BRAIN.RNASEQ_SPLICING/CMC.chr11:72470426:72492020:clu_6683.wgt.RDat	STARD10	11	72465773	72504750	0.0399	rs341080	3.68	rs1783584	0.000367	3.58	0.902	341	341	blup	0.01688	3.56e-03	0.80662	0.41989	0.0000	0	0.0000	1	1
NA	/home/cliao15/software/fusion_twas-master/weights/CMC.BRAIN.RNASEQ_SPLICING/CMC.chr11:72492339:72503920:clu_6683.wgt.RDat	STARD10	11	72465773	72504750	0.0994	rs341080	3.68	rs12808517	0.012356	-4.62	1.078	345	345	bslmm	0.03960	1.45e-05	-1.18768	0.23496	0.0000	0	0.0000	1	1
NA	/home/cliao15/software/fusion_twas-master/weights/CMC.BRAIN.RNASEQ_SPLICING/CMC.chr11:73053561:73057928:clu_6699.wgt.RDat	ARHGEF17	11	73019662	73080425	0.0459	rs1783596	2.88	rs17244602	0.028733	-4.83	1.912	300	3	lasso	0.03330	6.62e-05	-1.79674	0.07238	0.0000	0	0.0000	1	1
NA	/home/cliao15/software/fusion_twas-master/weights/CMC.BRAIN.RNASEQ_SPLICING/CMC.chr11:73364059:73364415:clu_6710.wgt.RDat	PLEKHB1	11	73357222	73373864	0.0897	rs1783596	2.88	rs7952228	0.092985	-6.60	0.576	342	3	lasso	0.08879	9.34e-11	-0.70602	0.48018	0.0000	0	0.0000	1	1
NA	/home/cliao15/software/fusion_twas-master/weights/CMC.BRAIN.RNASEQ_SPLICING/CMC.chr11:73364059:73366848:clu_6710.wgt.RDat	PLEKHB1	11	73357222	73373864	0.1196	rs1783596	2.88	rs3741147	0.134568	7.89	0.257	343	3	lasso	0.12367	1.46e-14	0.25203	0.80102	0.0000	0	0.0000	1	1
NA	/home/cliao15/software/fusion_twas-master/weights/CMC.BRAIN.RNASEQ_SPLICING/CMC.chr11:73364059:73371798:clu_6710.wgt.RDat	PLEKHB1	11	73357222	73373864	0.1847	rs1783596	2.88	rs3741147	0.210917	-9.77	0.257	345	5	lasso	0.21234	6.86e-25	-0.34126	0.73291	0.0000	0	0.0000	1	1
NA	/home/cliao15/software/fusion_twas-master/weights/CMC.BRAIN.RNASEQ_SPLICING/CMC.chr11:73366952:73371798:clu_6710.wgt.RDat	PLEKHB1	11	73357222	73373864	0.1596	rs1783596	2.88	rs3741147	0.164152	8.61	0.257	345	345	bslmm	0.16831	1.24e-19	0.32530	0.74495	0.0000	0	0.0000	1	1
NA	/home/cliao15/software/fusion_twas-master/weights/CMC.BRAIN.RNASEQ_SPLICING/CMC.chr11:73598502:73600167:clu_6714.wgt.RDat	PAAF1	11	73587743	73638781	0.0605	rs658126	2.55	rs6592528	0.014191	-3.54	0.129	338	338	bslmm	0.02191	1.04e-03	0.66580	0.50554	0.0000	0	0.0000	1	1
NA	/home/cliao15/software/fusion_twas-master/weights/CMC.BRAIN.RNASEQ_SPLICING/CMC.chr11:73610289:73611315:clu_6715.wgt.RDat	PAAF1	11	73587743	73638781	0.6117	rs658126	2.55	rs634771	0.070259	-5.79	0.559	338	60	enet	0.23926	3.02e-28	1.36597	0.17195	0.0000	0	0.0000	1	1
NA	/home/cliao15/software/fusion_twas-master/weights/CMC.BRAIN.RNASEQ_SPLICING/CMC.chr11:73610289:73611356:clu_6715.wgt.RDat	PAAF1	11	73587743	73638781	0.6122	rs658126	2.55	rs634771	0.072640	5.88	0.559	338	51	enet	0.23939	2.92e-28	-1.37020	0.17062	0.0000	0	0.0000	1	1
NA	/home/cliao15/software/fusion_twas-master/weights/CMC.BRAIN.RNASEQ_SPLICING/CMC.chr11:73760587:73768451:clu_6716.wgt.RDat	C2CD3	11	73745479	73882064	0.0395	rs658126	2.55	rs2302509	0.013471	4.45	1.184	388	13	enet	0.01321	8.84e-03	1.27437	0.20253	0.0000	0	0.0000	1	1
NA	/home/cliao15/software/fusion_twas-master/weights/CMC.BRAIN.RNASEQ_SPLICING/CMC.chr11:74562248:74617284:clu_6735.wgt.RDat	XRRA1	11	74518783	74660232	0.2594	rs10793104	2.77	rs7105085	0.374220	13.05	-0.040	479	479	bslmm	0.38226	2.76e-48	-0.09249	0.92631	0.0000	0	0.0000	1	1
NA	/home/cliao15/software/fusion_twas-master/weights/CMC.BRAIN.RNASEQ_SPLICING/CMC.chr11:74660444:74676079:clu_6743.wgt.RDat	SPCS2	11	74660291	74690076	0.0361	rs10793104	2.77	rs7128739	0.007509	-3.58	-0.026	464	2	lasso	0.01392	7.41e-03	-0.09211	0.92661	0.0000	0	0.0000	1	1
NA	/home/cliao15/software/fusion_twas-master/weights/CMC.BRAIN.RNASEQ_SPLICING/CMC.chr11:74660694:74676079:clu_6743.wgt.RDat	SPCS2	11	74660291	74690076	0.0489	rs10793104	2.77	rs4944067	0.004990	-3.60	-0.229	464	464	bslmm	0.01371	7.81e-03	-0.22448	0.82238	0.0000	0	0.0000	1	1
NA	/home/cliao15/software/fusion_twas-master/weights/CMC.BRAIN.RNASEQ_SPLICING/CMC.chr11:74674732:74676079:clu_6743.wgt.RDat	SPCS2	11	74660291	74690076	0.0433	rs10793104	2.77	rs503855	0.011284	-4.11	-0.470	452	452	blup	0.02051	1.46e-03	0.11740	0.90654	0.0000	0	0.0000	1	1
NA	/home/cliao15/software/fusion_twas-master/weights/CMC.BRAIN.RNASEQ_SPLICING/CMC.chr11:74700199:74716458:clu_6744.wgt.RDat	NEU3	11	74699323	74718743	0.0701	rs10793104	2.77	rs7115499	0.036198	5.44	-1.607	456	4	lasso	0.07563	2.37e-09	-1.02586	0.30496	0.0000	0	0.0000	1	1
NA	/home/cliao15/software/fusion_twas-master/weights/CMC.BRAIN.RNASEQ_SPLICING/CMC.chr11:76637711:76670023:clu_6792.wgt.RDat	ACER3	11	76571916	76734850	0.0576	rs11237053	-2.99	rs12718490	0.033623	4.77	0.996	442	442	blup	0.03240	8.22e-05	1.64977	0.09899	0.0000	0	0.0000	1	1
NA	/home/cliao15/software/fusion_twas-master/weights/CMC.BRAIN.RNASEQ_SPLICING/CMC.chr11:76687385:76701583:clu_6793.wgt.RDat	ACER3	11	76571916	76734850	0.0568	rs11237053	-2.99	rs12718490	0.023647	3.98	0.996	438	438	bslmm	0.02515	4.73e-04	0.71505	0.47458	0.0000	0	0.0000	1	1
NA	/home/cliao15/software/fusion_twas-master/weights/CMC.BRAIN.RNASEQ_SPLICING/CMC.chr11:76701618:76709807:clu_6793.wgt.RDat	ACER3	11	76571916	76734850	0.0691	rs11237053	-2.99	rs10793223	0.070304	6.13	0.856	437	8	lasso	0.05462	3.91e-07	0.82934	0.40691	0.0000	0	0.0000	1	1
NA	/home/cliao15/software/fusion_twas-master/weights/CMC.BRAIN.RNASEQ_SPLICING/CMC.chr11:77103586:77108072:clu_6806.wgt.RDat	PAK1	11	77033059	77185108	0.4664	rs11237053	-2.99	rs1377470	0.479916	14.74	-1.311	360	360	bslmm	0.60757	7.85e-92	-1.82499	0.06800	0.0000	0	0.0000	1	1
NA	/home/cliao15/software/fusion_twas-master/weights/CMC.BRAIN.RNASEQ_SPLICING/CMC.chr11:77103586:77122819:clu_6806.wgt.RDat	PAK1	11	77033059	77185108	0.2743	rs11237053	-2.99	rs10899380	0.304023	-11.85	-1.446	366	4	lasso	0.32007	4.63e-39	1.64684	0.09959	0.0000	0	0.0000	1	1
NA	/home/cliao15/software/fusion_twas-master/weights/CMC.BRAIN.RNASEQ_SPLICING/CMC.chr11:77103586:77184597:clu_6806.wgt.RDat	PAK1	11	77033059	77185108	0.0662	rs11237053	-2.99	rs12418037	0.026553	-4.91	-1.496	380	380	blup	0.04896	1.53e-06	2.01281	0.04413	0.0902	133	NA	1	1
NA	/home/cliao15/software/fusion_twas-master/weights/CMC.BRAIN.RNASEQ_SPLICING/CMC.chr11:77108138:77122819:clu_6806.wgt.RDat	PAK1	11	77033059	77185108	0.3004	rs11237053	-2.99	rs1377470	0.341264	12.44	-1.311	364	25	enet	0.40204	2.06e-51	-1.66739	0.09544	0.0000	0	0.0000	1	1
NA	/home/cliao15/software/fusion_twas-master/weights/CMC.BRAIN.RNASEQ_SPLICING/CMC.chr11:77692622:77698575:clu_6819.wgt.RDat	INTS4	11	77589765	77705717	0.1701	rs1790246	1.86	rs672460	0.187614	9.50	1.642	358	6	enet	0.18729	7.26e-22	1.69500	0.09008	0.0000	0	0.0000	1	1
NA	/home/cliao15/software/fusion_twas-master/weights/CMC.BRAIN.RNASEQ_SPLICING/CMC.chr11:77692622:77702154:clu_6819.wgt.RDat	INTS4	11	77589765	77705717	0.2078	rs1790246	1.86	rs672460	0.222554	-10.31	1.642	358	14	enet	0.23344	1.65e-27	-1.67212	0.09450	0.0000	0	0.0000	1	1
NA	/home/cliao15/software/fusion_twas-master/weights/CMC.BRAIN.RNASEQ_SPLICING/CMC.chr11:77698744:77702154:clu_6819.wgt.RDat	INTS4	11	77589765	77705717	0.1967	rs1790246	1.86	rs672460	0.181488	9.48	1.642	352	352	bslmm	0.19124	2.45e-22	1.75410	0.07941	0.0000	0	0.0000	1	1
NA	/home/cliao15/software/fusion_twas-master/weights/CMC.BRAIN.RNASEQ_SPLICING/CMC.chr11:77812241:77813920:clu_6821.wgt.RDat	ALG8	11	77811987	77850699	0.1252	rs1790246	1.86	rs619616	0.121907	7.90	0.306	358	358	bslmm	0.12061	3.19e-14	0.24930	0.80313	0.0000	0	0.0000	1	1
NA	/home/cliao15/software/fusion_twas-master/weights/CMC.BRAIN.RNASEQ_SPLICING/CMC.chr11:77812241:77815026:clu_6821.wgt.RDat	ALG8	11	77811987	77850699	0.1389	rs1790246	1.86	rs619616	0.165648	-8.97	0.306	358	3	lasso	0.16972	8.50e-20	-0.28539	0.77534	0.0000	0	0.0000	1	1
NA	/home/cliao15/software/fusion_twas-master/weights/CMC.BRAIN.RNASEQ_SPLICING/CMC.chr11:77813994:77815026:clu_6821.wgt.RDat	ALG8	11	77811987	77850699	0.1177	rs1790246	1.86	rs484747	0.098815	7.15	0.339	358	5	lasso	0.09023	6.53e-11	0.19440	0.84586	0.0000	0	0.0000	1	1
NA	/home/cliao15/software/fusion_twas-master/weights/CMC.BRAIN.RNASEQ_SPLICING/CMC.chr11:77991947:78052806:clu_6829.wgt.RDat	GAB2	11	77926335	78128868	0.0538	rs17137210	4.58	rs10899488	0.007750	3.61	-0.001	404	404	bslmm	0.01266	1.02e-02	1.68134	0.09270	0.0000	0	0.0000	1	1
NA	/home/cliao15/software/fusion_twas-master/weights/CMC.BRAIN.RNASEQ_SPLICING/CMC.chr11:78282489:78285393:clu_6836.wgt.RDat	NARS2	11	78147006	78285909	0.1998	rs17137210	4.58	rs4277140	0.193643	9.56	0.066	450	5	lasso	0.19212	1.93e-22	0.11521	0.90828	0.0000	0	0.0000	1	1
NA	/home/cliao15/software/fusion_twas-master/weights/CMC.BRAIN.RNASEQ_SPLICING/CMC.chr11:78282489:78285874:clu_6836.wgt.RDat	NARS2	11	78147006	78285909	0.0992	rs17137210	4.58	rs10793334	0.129497	-8.51	0.072	450	2	lasso	0.12369	1.45e-14	-0.05606	0.95530	0.0000	0	0.0000	1	1
NA	/home/cliao15/software/fusion_twas-master/weights/CMC.BRAIN.RNASEQ_SPLICING/CMC.chr11:82894115:82895721:clu_6869.wgt.RDat	PCF11	11	82868136	82896835	0.0361	rs12293386	-2.75	rs7120604	0.004615	-3.83	-0.019	407	407	blup	0.01470	6.09e-03	0.86663	0.38614	0.0000	0	0.0000	1	1
NA	/home/cliao15/software/fusion_twas-master/weights/CMC.BRAIN.RNASEQ_SPLICING/CMC.chr11:82921461:82922337:clu_6874.wgt.RDat	ANKRD42	11	82905290	82967042	0.0949	rs12293386	-2.75	rs665714	0.056227	-5.22	1.688	398	398	bslmm	0.03215	8.74e-05	-2.32098	0.02029	0.0698	172	NA	1	1
NA	/home/cliao15/software/fusion_twas-master/weights/CMC.BRAIN.RNASEQ_SPLICING/CMC.chr11:82985783:82991184:clu_6876.wgt.RDat	CCDC90B	11	82972501	82997414	0.0398	rs12293386	-2.75	rs1943749	0.001121	-4.08	0.293	389	389	blup	0.02169	1.10e-03	0.21531	0.82952	0.0000	0	0.0000	1	1
NA	/home/cliao15/software/fusion_twas-master/weights/CMC.BRAIN.RNASEQ_SPLICING/CMC.chr11:82989872:82991184:clu_6876.wgt.RDat	CCDC90B	11	82972501	82997414	0.0267	rs12293386	-2.75	rs2009715	0.020379	4.08	0.683	388	388	blup	0.02285	8.28e-04	0.50913	0.61066	0.0000	0	0.0000	1	1
NA	/home/cliao15/software/fusion_twas-master/weights/CMC.BRAIN.RNASEQ_SPLICING/CMC.chr11:83770527:83784244:clu_6882.wgt.RDat	DLG2	11	83166055	85338314	0.0471	rs17508652	3.19	rs17147160	0.001766	-4.13	0.917	481	481	bslmm	0.01754	3.02e-03	0.35598	0.72186	0.0000	0	0.0000	1	1
NA	/home/cliao15/software/fusion_twas-master/weights/CMC.BRAIN.RNASEQ_SPLICING/CMC.chr11:83770527:83809966:clu_6882.wgt.RDat	DLG2	11	83166055	85338314	0.0489	rs17508652	3.19	rs17147160	0.001656	4.04	0.917	488	488	bslmm	0.01515	5.45e-03	-0.27294	0.78490	0.0000	0	0.0000	1	1
NA	/home/cliao15/software/fusion_twas-master/weights/CMC.BRAIN.RNASEQ_SPLICING/CMC.chr11:85359133:85361293:clu_6898.wgt.RDat	TMEM126A	11	85358962	85367597	0.3785	rs3844143	-3.73	rs3824956	0.406382	-13.70	-0.065	356	13	enet	0.41456	1.91e-53	0.08364	0.93334	0.0000	0	0.0000	1	1
NA	/home/cliao15/software/fusion_twas-master/weights/CMC.BRAIN.RNASEQ_SPLICING/CMC.chr11:85359133:85365107:clu_6898.wgt.RDat	TMEM126A	11	85358962	85367597	0.0858	rs3844143	-3.73	rs290184	0.086990	-6.86	0.138	357	357	bslmm	0.09587	1.61e-11	-0.40658	0.68431	0.0000	0	0.0000	1	1
NA	/home/cliao15/software/fusion_twas-master/weights/CMC.BRAIN.RNASEQ_SPLICING/CMC.chr11:85361385:85365107:clu_6898.wgt.RDat	TMEM126A	11	85358962	85367597	0.4359	rs3844143	-3.73	rs3824956	0.456797	14.45	-0.065	357	16	enet	0.46778	1.35e-62	-0.00106	0.99915	0.0000	0	0.0000	1	1
NA	/home/cliao15/software/fusion_twas-master/weights/CMC.BRAIN.RNASEQ_SPLICING/CMC.chr11:85418574:85419081:clu_6904.wgt.RDat	SYTL2	11	85405264	85522178	0.2669	rs7113976	3.92	rs537266	0.175711	9.43	0.263	366	366	blup	0.20205	1.23e-23	0.20640	0.83648	0.0000	0	0.0000	1	1
NA	/home/cliao15/software/fusion_twas-master/weights/CMC.BRAIN.RNASEQ_SPLICING/CMC.chr11:85418574:85420374:clu_6904.wgt.RDat	SYTL2	11	85405264	85522178	0.2772	rs7113976	3.92	rs537266	0.229420	-10.20	0.263	366	366	blup	0.22586	1.46e-26	-0.36217	0.71723	0.0000	0	0.0000	1	1
NA	/home/cliao15/software/fusion_twas-master/weights/CMC.BRAIN.RNASEQ_SPLICING/CMC.chr11:85419193:85420374:clu_6904.wgt.RDat	SYTL2	11	85405264	85522178	0.1247	rs7113976	3.92	rs537266	0.095669	7.21	0.263	366	366	blup	0.10323	2.57e-12	0.45663	0.64793	0.0000	0	0.0000	1	1
NA	/home/cliao15/software/fusion_twas-master/weights/CMC.BRAIN.RNASEQ_SPLICING/CMC.chr11:85425550:85428526:clu_6905.wgt.RDat	SYTL2	11	85405264	85522178	0.0427	rs7113976	3.92	rs290186	0.013447	-3.94	0.500	370	370	bslmm	0.02199	1.02e-03	-0.40261	0.68723	0.0000	0	0.0000	1	1
NA	/home/cliao15/software/fusion_twas-master/weights/CMC.BRAIN.RNASEQ_SPLICING/CMC.chr11:85456815:85459315:clu_6908.wgt.RDat	SYTL2	11	85405264	85522178	0.0359	rs7113976	3.92	rs10792820	0.006960	3.70	-0.001	365	365	bslmm	0.01374	7.74e-03	0.78159	0.43445	0.0000	0	0.0000	1	1
NA	/home/cliao15/software/fusion_twas-master/weights/CMC.BRAIN.RNASEQ_SPLICING/CMC.chr11:85701442:85707869:clu_6912.wgt.RDat	PICALM	11	85668213	85780923	0.0482	rs7113976	3.92	rs669325	-0.002256	-3.37	1.060	442	442	blup	0.01288	9.60e-03	0.24305	0.80796	0.0000	0	0.0000	1	1
NA	/home/cliao15/software/fusion_twas-master/weights/CMC.BRAIN.RNASEQ_SPLICING/CMC.chr11:86017524:86037555:clu_6918.wgt.RDat	C11orf73	11	86013252	86056985	0.2146	rs7113976	3.92	rs9971532	0.155101	-8.34	0.640	553	9	lasso	0.17701	1.19e-20	-0.02661	0.97877	0.0000	0	0.0000	1	1
NA	/home/cliao15/software/fusion_twas-master/weights/CMC.BRAIN.RNASEQ_SPLICING/CMC.chr11:86037718:86048421:clu_6918.wgt.RDat	C11orf73	11	86013252	86056985	0.3150	rs7113976	3.92	rs9971532	0.217645	-9.93	0.640	545	6	lasso	0.22483	1.97e-26	0.17604	0.86026	0.0000	0	0.0000	1	1
NA	/home/cliao15/software/fusion_twas-master/weights/CMC.BRAIN.RNASEQ_SPLICING/CMC.chr11:86175170:86176133:clu_6921.wgt.RDat	ME3	11	86152149	86383678	0.0433	rs7113976	3.92	rs1458384	0.041355	-4.63	0.147	554	4	lasso	0.02204	1.01e-03	-0.24404	0.80720	0.0000	0	0.0000	1	1
NA	/home/cliao15/software/fusion_twas-master/weights/CMC.BRAIN.RNASEQ_SPLICING/CMC.chr11:88242672:88258477:clu_6939.wgt.RDat	GRM5	11	88237743	88796816	0.0558	rs953353	2.50	rs4753700	-0.001076	3.60	-0.064	530	530	bslmm	0.00664	4.74e-02	-0.17002	0.86499	0.0000	0	0.0000	1	1
NA	/home/cliao15/software/fusion_twas-master/weights/CMC.BRAIN.RNASEQ_SPLICING/CMC.chr11:89106660:89133185:clu_6945.wgt.RDat	NOX4	11	89057521	89322779	0.0608	rs12420278	2.22	rs317174	0.049987	-5.36	0.879	230	4	lasso	0.04261	7.04e-06	-0.93269	0.35098	0.0000	0	0.0000	1	1
NA	/home/cliao15/software/fusion_twas-master/weights/CMC.BRAIN.RNASEQ_SPLICING/CMC.chr11:89133247:89133383:clu_6945.wgt.RDat	NOX4	11	89057521	89322779	0.0570	rs12420278	2.22	rs317174	0.035653	4.89	0.879	224	224	blup	0.03477	4.65e-05	1.02766	0.30411	0.0000	0	0.0000	1	1
NA	/home/cliao15/software/fusion_twas-master/weights/CMC.BRAIN.RNASEQ_SPLICING/CMC.chr11:89885652:89896478:clu_6954.wgt.RDat	NAALAD2	11	89867817	89925779	0.0603	rs17235041	2.56	rs1892887	0.064842	5.69	1.130	270	17	enet	0.04903	1.50e-06	1.42601	0.15386	0.0000	0	0.0000	1	1
NA	/home/cliao15/software/fusion_twas-master/weights/CMC.BRAIN.RNASEQ_SPLICING/CMC.chr11:89891406:89892407:clu_6954.wgt.RDat	NAALAD2	11	89867817	89925779	0.0695	rs17235041	2.56	rs7939712	0.019744	-4.21	1.241	269	269	bslmm	0.03201	9.03e-05	-1.22050	0.22228	0.0000	0	0.0000	1	1
NA	/home/cliao15/software/fusion_twas-master/weights/CMC.BRAIN.RNASEQ_SPLICING/CMC.chr11:89902160:89903237:clu_6958.wgt.RDat	NAALAD2	11	89867817	89925779	0.2289	rs17235041	2.56	rs1892887	0.255943	10.74	1.130	269	3	lasso	0.25235	6.41e-30	1.18856	0.23461	0.0000	0	0.0000	1	1
NA	/home/cliao15/software/fusion_twas-master/weights/CMC.BRAIN.RNASEQ_SPLICING/CMC.chr11:89902160:89906992:clu_6958.wgt.RDat	NAALAD2	11	89867817	89925779	0.3926	rs17235041	2.56	rs7124476	0.473481	-14.50	1.170	272	272	bslmm	0.47523	5.97e-64	-1.09702	0.27263	0.0000	0	0.0000	1	1
NA	/home/cliao15/software/fusion_twas-master/weights/CMC.BRAIN.RNASEQ_SPLICING/CMC.chr11:89903304:89906992:clu_6958.wgt.RDat	NAALAD2	11	89867817	89925779	0.2787	rs17235041	2.56	rs7124476	0.284799	11.34	1.170	272	11	lasso	0.27569	5.65e-33	1.16392	0.24446	0.0000	0	0.0000	1	1
NA	/home/cliao15/software/fusion_twas-master/weights/CMC.BRAIN.RNASEQ_SPLICING/CMC.chr11:89907083:89911021:clu_6955.wgt.RDat	NAALAD2	11	89867817	89925779	0.0737	rs17235041	2.56	rs10765270	0.023014	4.72	1.932	271	271	blup	0.02279	8.40e-04	1.60621	0.10823	0.0000	0	0.0000	1	1
NA	/home/cliao15/software/fusion_twas-master/weights/CMC.BRAIN.RNASEQ_SPLICING/CMC.chr11:92088570:92156330:clu_6964.wgt.RDat	FAT3	11	92085261	92629635	0.1321	rs3957605	-3.37	rs17514109	0.147310	-8.12	0.505	501	3	lasso	0.14678	3.71e-17	-0.72947	0.46572	0.0000	0	0.0000	1	1
NA	/home/cliao15/software/fusion_twas-master/weights/CMC.BRAIN.RNASEQ_SPLICING/CMC.chr11:92258114:92292576:clu_6965.wgt.RDat	FAT3	11	92085261	92629635	0.0684	rs3957605	-3.37	rs4753063	0.009021	3.79	-0.263	488	488	bslmm	0.01417	6.96e-03	0.09096	0.92753	0.0000	0	0.0000	1	1
NA	/home/cliao15/software/fusion_twas-master/weights/CMC.BRAIN.RNASEQ_SPLICING/CMC.chr11:92258114:92430550:clu_6965.wgt.RDat	FAT3	11	92085261	92629635	0.0999	rs3957605	-3.37	rs4753063	0.075450	-5.93	-0.263	548	12	lasso	0.08003	8.08e-10	0.05833	0.95348	0.0000	0	0.0000	1	1
NA	/home/cliao15/software/fusion_twas-master/weights/CMC.BRAIN.RNASEQ_SPLICING/CMC.chr11:92573925:92577100:clu_6968.wgt.RDat	FAT3	11	92085261	92629635	0.0713	rs3957605	-3.37	rs4753417	0.051582	-5.84	0.626	432	2	lasso	0.05887	1.40e-07	-0.71670	0.47356	0.0000	0	0.0000	1	1
NA	/home/cliao15/software/fusion_twas-master/weights/CMC.BRAIN.RNASEQ_SPLICING/CMC.chr11:93456455:93458817:clu_6986.wgt.RDat	KIAA1731	11	93394815	93463522	0.0246	rs2056247	2.75	rs2605603	0.007917	-3.65	-1.426	412	412	blup	0.01321	8.85e-03	0.01253	0.99000	0.0000	0	0.0000	1	1
NA	/home/cliao15/software/fusion_twas-master/weights/CMC.BRAIN.RNASEQ_SPLICING/CMC.chr11:93463613:93464316:clu_6990.wgt.RDat	TAF1D	11	93463446	93474703	0.0480	rs2056247	2.75	rs10765620	0.048115	4.81	-2.003	414	9	lasso	0.03625	3.25e-05	-2.09685	0.03601	0.0494	243	NA	1	1
NA	/home/cliao15/software/fusion_twas-master/weights/CMC.BRAIN.RNASEQ_SPLICING/CMC.chr11:93527605:93528074:clu_6995.wgt.RDat	MED17	11	93517404	93546496	0.1493	rs2056247	2.75	rs607349	0.086222	-6.43	-0.059	399	4	lasso	0.09536	1.83e-11	0.38386	0.70108	0.0000	0	0.0000	1	1
NA	/home/cliao15/software/fusion_twas-master/weights/CMC.BRAIN.RNASEQ_SPLICING/CMC.chr11:94204925:94211901:clu_7006.wgt.RDat	MRE11A	11	94150468	94227040	0.1031	rs7945777	-2.99	rs535801	0.115356	-7.33	-0.493	437	3	lasso	0.10747	8.86e-13	0.41419	0.67874	0.0000	0	0.0000	1	1
NA	/home/cliao15/software/fusion_twas-master/weights/CMC.BRAIN.RNASEQ_SPLICING/CMC.chr11:94209569:94211901:clu_7006.wgt.RDat	MRE11A	11	94150468	94227040	0.1153	rs7945777	-2.99	rs535801	0.127333	7.70	-0.493	437	4	lasso	0.11499	1.33e-13	-0.33230	0.73966	0.0000	0	0.0000	1	1
NA	/home/cliao15/software/fusion_twas-master/weights/CMC.BRAIN.RNASEQ_SPLICING/CMC.chr11:94226072:94226850:clu_7008.wgt.RDat	MRE11A	11	94150468	94227040	0.1181	rs7945777	-2.98	rs1046654	0.172975	8.85	-0.161	434	8	lasso	0.17233	4.22e-20	-0.19542	0.84507	0.0000	0	0.0000	1	1
NA	/home/cliao15/software/fusion_twas-master/weights/CMC.BRAIN.RNASEQ_SPLICING/CMC.chr11:94226072:94226957:clu_7008.wgt.RDat	MRE11A	11	94150468	94227040	0.2048	rs7945777	-2.98	rs1046654	0.228235	-10.22	-0.161	434	6	lasso	0.22442	2.21e-26	0.10930	0.91296	0.0000	0	0.0000	1	1
NA	/home/cliao15/software/fusion_twas-master/weights/CMC.BRAIN.RNASEQ_SPLICING/CMC.chr11:94906505:94910883:clu_7028.wgt.RDat	SESN3	11	94898676	94965705	0.0811	rs4753659	2.89	rs11021083	0.028452	-4.88	1.163	498	3	lasso	0.02635	3.54e-04	-1.93321	0.05321	0.0000	0	0.0000	1	1
NA	/home/cliao15/software/fusion_twas-master/weights/CMC.BRAIN.RNASEQ_SPLICING/CMC.chr11:95523907:95527385:clu_7035.wgt.RDat	CEP57	11	95523624	95565857	0.0944	rs10501832	-2.84	rs3748251	0.079211	6.50	-2.422	620	620	bslmm	0.06119	7.97e-08	-2.31056	0.02086	0.0239	503	NA	1	1
NA	/home/cliao15/software/fusion_twas-master/weights/CMC.BRAIN.RNASEQ_SPLICING/CMC.chr11:95523907:95528680:clu_7035.wgt.RDat	CEP57	11	95523624	95565857	0.1025	rs10501832	-2.84	rs3017756	0.070871	-6.60	-0.279	621	2	lasso	0.07780	1.40e-09	0.27740	0.78147	0.0000	0	0.0000	1	1
NA	/home/cliao15/software/fusion_twas-master/weights/CMC.BRAIN.RNASEQ_SPLICING/CMC.chr11:95523907:95532396:clu_7035.wgt.RDat	CEP57	11	95523624	95565857	0.0849	rs10501832	-2.84	rs10831447	0.057440	6.70	0.721	623	4	lasso	0.06995	9.50e-09	0.73784	0.46061	0.0000	0	0.0000	1	1
NA	/home/cliao15/software/fusion_twas-master/weights/CMC.BRAIN.RNASEQ_SPLICING/CMC.chr11:95528723:95532396:clu_7035.wgt.RDat	CEP57	11	95523624	95565857	0.1126	rs10501832	-2.84	rs3017756	0.104773	-7.59	-0.279	621	7	lasso	0.12688	6.43e-15	0.23811	0.81179	0.0000	0	0.0000	1	1
NA	/home/cliao15/software/fusion_twas-master/weights/CMC.BRAIN.RNASEQ_SPLICING/CMC.chr11:95546753:95548282:clu_7036.wgt.RDat	CEP57	11	95523624	95565857	0.0921	rs10501832	-2.84	rs617999	0.123368	7.53	0.758	626	4	lasso	0.12137	2.63e-14	0.76920	0.44178	0.0000	0	0.0000	1	1
NA	/home/cliao15/software/fusion_twas-master/weights/CMC.BRAIN.RNASEQ_SPLICING/CMC.chr11:95546753:95551991:clu_7036.wgt.RDat	CEP57	11	95523624	95565857	0.0589	rs10501832	-2.84	rs553998	0.013827	4.09	-1.298	627	627	bslmm	0.02186	1.05e-03	-1.98747	0.04687	0.0451	266	NA	1	1
NA	/home/cliao15/software/fusion_twas-master/weights/CMC.BRAIN.RNASEQ_SPLICING/CMC.chr11:95552068:95555035:clu_7037.wgt.RDat	CEP57	11	95523624	95565857	0.1005	rs10501832	-2.84	rs616344	-0.001912	-3.52	0.481	628	628	blup	0.01891	2.16e-03	-1.14601	0.25179	0.0000	0	0.0000	1	1
NA	/home/cliao15/software/fusion_twas-master/weights/CMC.BRAIN.RNASEQ_SPLICING/CMC.chr11:95621425:95657039:clu_7042.wgt.RDat	MTMR2	11	95566043	95657371	0.0764	rs10501832	-2.84	rs12421433	-0.000718	3.88	0.041	618	618	blup	0.01339	8.44e-03	0.31527	0.75256	0.0000	0	0.0000	1	1
NA	/home/cliao15/software/fusion_twas-master/weights/CMC.BRAIN.RNASEQ_SPLICING/CMC.chr11:96091783:96092157:clu_7044.wgt.RDat	CCDC82	11	96085928	96123083	0.1374	rs10501832	-2.84	rs17243689	0.031497	-4.78	-1.501	474	5	lasso	0.04600	3.12e-06	0.99820	0.31818	0.0000	0	0.0000	1	1
NA	/home/cliao15/software/fusion_twas-master/weights/CMC.BRAIN.RNASEQ_SPLICING/CMC.chr11:98892000:99196077:clu_7050.wgt.RDat	CNTN5	11	98891705	100229616	0.0766	rs7940419	2.59	rs7947488	0.010090	-4.79	-1.377	766	766	bslmm	0.02165	1.11e-03	0.38106	0.70316	0.0000	0	0.0000	1	1
NA	/home/cliao15/software/fusion_twas-master/weights/CMC.BRAIN.RNASEQ_SPLICING/CMC.chr11:99427000:99715584:clu_7052.wgt.RDat	CNTN5	11	98891705	100229616	0.0771	rs2015633	2.68	rs7129269	0.046742	-4.95	-2.029	826	4	lasso	0.04573	3.33e-06	1.71037	0.08720	0.0000	0	0.0000	1	1
NA	/home/cliao15/software/fusion_twas-master/weights/CMC.BRAIN.RNASEQ_SPLICING/CMC.chr11:102937102:102937188:clu_7082.wgt.RDat	DCUN1D5	11	102921412	102962944	0.0810	rs2846703	-3.06	rs546524	-0.001119	-3.43	0.358	550	34	enet	0.00870	2.77e-02	-0.25635	0.79768	0.0000	0	0.0000	1	1
NA	/home/cliao15/software/fusion_twas-master/weights/CMC.BRAIN.RNASEQ_SPLICING/CMC.chr11:103026230:103029406:clu_7090.wgt.RDat	DYNC2H1	11	102980159	103350591	0.1156	rs2846703	-3.06	rs17301750	0.130865	8.00	-0.287	542	5	lasso	0.11733	7.35e-14	-0.31303	0.75425	0.0000	0	0.0000	1	1
NA	/home/cliao15/software/fusion_twas-master/weights/CMC.BRAIN.RNASEQ_SPLICING/CMC.chr11:103027499:103029639:clu_7090.wgt.RDat	DYNC2H1	11	102980159	103350591	0.0654	rs2846703	-3.06	rs688906	0.053273	5.25	0.097	541	2	lasso	0.04477	4.19e-06	0.19561	0.84492	0.0000	0	0.0000	1	1
NA	/home/cliao15/software/fusion_twas-master/weights/CMC.BRAIN.RNASEQ_SPLICING/CMC.chr11:103107268:103112256:clu_7098.wgt.RDat	DYNC2H1	11	102980159	103350591	0.0873	rs11225442	3.05	rs663444	0.067482	5.89	-0.096	529	529	bslmm	0.06779	1.61e-08	-0.15484	0.87695	0.0000	0	0.0000	1	1
NA	/home/cliao15/software/fusion_twas-master/weights/CMC.BRAIN.RNASEQ_SPLICING/CMC.chr11:103107268:103114422:clu_7098.wgt.RDat	DYNC2H1	11	102980159	103350591	0.1094	rs11225442	3.05	rs663444	0.086977	-6.64	-0.096	529	529	bslmm	0.09600	1.56e-11	0.17115	0.86411	0.0000	0	0.0000	1	1
NA	/home/cliao15/software/fusion_twas-master/weights/CMC.BRAIN.RNASEQ_SPLICING/CMC.chr11:103112276:103114422:clu_7098.wgt.RDat	DYNC2H1	11	102980159	103350591	0.0871	rs11225442	3.05	rs663444	0.069261	5.93	-0.096	526	526	bslmm	0.06819	1.46e-08	-0.04626	0.96310	0.0000	0	0.0000	1	1
NA	/home/cliao15/software/fusion_twas-master/weights/CMC.BRAIN.RNASEQ_SPLICING/CMC.chr11:103157115:103158262:clu_7099.wgt.RDat	DYNC2H1	11	102980159	103350591	0.0761	rs11225442	3.05	rs10791611	0.036699	-5.07	-1.110	502	11	lasso	0.03493	4.47e-05	0.90370	0.36615	0.0000	0	0.0000	1	1
NA	/home/cliao15/software/fusion_twas-master/weights/CMC.BRAIN.RNASEQ_SPLICING/CMC.chr11:103157115:103173822:clu_7099.wgt.RDat	DYNC2H1	11	102980159	103350591	0.1204	rs11225442	3.05	rs7943017	0.124327	7.62	-0.143	508	11	lasso	0.11462	1.46e-13	-0.29882	0.76508	0.0000	0	0.0000	1	1
NA	/home/cliao15/software/fusion_twas-master/weights/CMC.BRAIN.RNASEQ_SPLICING/CMC.chr11:103182762:103191758:clu_7100.wgt.RDat	DYNC2H1	11	102980159	103350591	0.0508	rs11225442	3.05	rs11225721	0.005696	4.17	0.840	490	490	blup	0.02301	7.95e-04	-0.18902	0.85008	0.0000	0	0.0000	1	1
NA	/home/cliao15/software/fusion_twas-master/weights/CMC.BRAIN.RNASEQ_SPLICING/CMC.chr11:105836788:105845037:clu_7121.wgt.RDat	GRIA4	11	105480799	105852819	0.0374	rs10895959	-3.20	rs17104291	0.009011	-3.64	2.006	365	365	blup	0.00878	2.71e-02	0.44915	0.65332	0.0000	0	0.0000	1	1
NA	/home/cliao15/software/fusion_twas-master/weights/CMC.BRAIN.RNASEQ_SPLICING/CMC.chr11:105929836:105948039:clu_7128.wgt.RDat	KBTBD3	11	105921824	105948465	0.0705	rs10895959	-3.20	rs1047636	0.149299	8.21	2.742	380	1	lasso	0.14886	2.15e-17	2.74200	0.00611	0.0342	351	NA	1	1
NA	/home/cliao15/software/fusion_twas-master/weights/CMC.BRAIN.RNASEQ_SPLICING/CMC.chr11:107375941:107393025:clu_7139.wgt.RDat	ALKBH8	11	107373452	107436461	0.1192	rs3741061	3.07	rs533757	0.093006	-6.75	-0.083	467	4	lasso	0.09028	6.46e-11	0.18993	0.84937	0.0000	0	0.0000	1	1
NA	/home/cliao15/software/fusion_twas-master/weights/CMC.BRAIN.RNASEQ_SPLICING/CMC.chr11:107375941:107396167:clu_7139.wgt.RDat	ALKBH8	11	107373452	107436461	0.0561	rs3741061	3.07	rs654093	0.039402	-5.27	-0.040	467	5	lasso	0.03442	5.05e-05	0.15239	0.87888	0.0000	0	0.0000	1	1
NA	/home/cliao15/software/fusion_twas-master/weights/CMC.BRAIN.RNASEQ_SPLICING/CMC.chr11:108013277:108016929:clu_7149.wgt.RDat	ACAT1	11	107992257	108018891	0.0870	rs3741061	3.07	rs10890858	0.030236	4.83	-0.090	364	3	lasso	0.03985	1.37e-05	-0.43708	0.66205	0.0000	0	0.0000	1	1
NA	/home/cliao15/software/fusion_twas-master/weights/CMC.BRAIN.RNASEQ_SPLICING/CMC.chr11:108150335:108151722:clu_7162.wgt.RDat	ATM	11	108093558	108239826	0.0268	rs12277367	2.74	rs570503	-0.001970	-3.38	-1.202	335	335	blup	0.00592	5.73e-02	0.09135	0.92722	0.0000	0	0.0000	1	1
NA	/home/cliao15/software/fusion_twas-master/weights/CMC.BRAIN.RNASEQ_SPLICING/CMC.chr11:108155200:108158327:clu_7163.wgt.RDat	ATM	11	108093558	108239826	0.0298	rs12277367	2.74	rs1583598	0.022993	4.52	-0.302	334	3	lasso	0.01941	1.91e-03	-0.26330	0.79232	0.0000	0	0.0000	1	1
NA	/home/cliao15/software/fusion_twas-master/weights/CMC.BRAIN.RNASEQ_SPLICING/CMC.chr11:108164204:108168014:clu_7164.wgt.RDat	ATM	11	108093558	108239826	0.0348	rs12277367	2.74	rs3741049	-0.001377	3.09	-1.872	328	328	blup	0.01485	5.87e-03	-0.93305	0.35079	0.0000	0	0.0000	1	1
NA	/home/cliao15/software/fusion_twas-master/weights/CMC.BRAIN.RNASEQ_SPLICING/CMC.chr11:108348438:108348751:clu_7175.wgt.RDat	KDELC2	11	108342832	108369159	0.0353	rs12277367	2.74	rs877474	-0.001464	3.26	0.090	313	313	bslmm	0.00867	2.79e-02	-0.24674	0.80511	0.0000	0	0.0000	1	1
NA	/home/cliao15/software/fusion_twas-master/weights/CMC.BRAIN.RNASEQ_SPLICING/CMC.chr11:108712203:108722880:clu_7182.wgt.RDat	DDX10	11	108535815	108811648	0.0337	rs12277367	2.74	rs12575278	0.016832	-4.17	0.280	343	5	enet	0.01829	2.52e-03	-0.35523	0.72242	0.0000	0	0.0000	1	1
NA	/home/cliao15/software/fusion_twas-master/weights/CMC.BRAIN.RNASEQ_SPLICING/CMC.chr11:111958697:111965529:clu_7232.wgt.RDat	SDHD	11	111957547	111966525	0.0858	rs10789849	2.60	rs7127061	0.076324	6.20	0.879	362	9	enet	0.08735	1.33e-10	0.45651	0.64802	0.0000	0	0.0000	1	1
NA	/home/cliao15/software/fusion_twas-master/weights/CMC.BRAIN.RNASEQ_SPLICING/CMC.chr11:117222258:117222506:clu_7336.wgt.RDat	CEP164	11	117192493	117283982	0.0836	rs623052	-2.72	rs563828	0.047827	6.23	-1.186	546	9	enet	0.05431	4.21e-07	-0.82001	0.41221	0.0000	0	0.0000	1	1
NA	/home/cliao15/software/fusion_twas-master/weights/CMC.BRAIN.RNASEQ_SPLICING/CMC.chr11:118402586:118402865:clu_7377.wgt.RDat	TMEM25	11	118401802	118417313	0.0585	rs597820	-2.83	rs7129048	0.011342	-4.85	-0.870	444	5	lasso	0.05393	4.62e-07	0.42660	0.66967	0.0000	0	0.0000	1	1
NA	/home/cliao15/software/fusion_twas-master/weights/CMC.BRAIN.RNASEQ_SPLICING/CMC.chr11:118402586:118402961:clu_7377.wgt.RDat	TMEM25	11	118401802	118417313	0.1177	rs597820	-2.83	rs7129048	0.087197	6.62	-0.870	444	444	bslmm	0.08459	2.63e-10	-0.13794	0.89028	0.0000	0	0.0000	1	1
NA	/home/cliao15/software/fusion_twas-master/weights/CMC.BRAIN.RNASEQ_SPLICING/CMC.chr11:118430579:118435680:clu_7382.wgt.RDat	IFT46	11	118415242	118436791	0.1503	rs3916581	2.76	rs10736492	0.150311	-8.56	-1.328	433	433	bslmm	0.17049	6.91e-20	1.13703	0.25553	0.0000	0	0.0000	1	1
NA	/home/cliao15/software/fusion_twas-master/weights/CMC.BRAIN.RNASEQ_SPLICING/CMC.chr11:118431133:118435680:clu_7382.wgt.RDat	IFT46	11	118415242	118436791	0.0955	rs3916581	2.76	rs10736492	0.147446	8.49	-1.328	433	433	bslmm	0.16778	1.43e-19	-0.86715	0.38586	0.0000	0	0.0000	1	1
NA	/home/cliao15/software/fusion_twas-master/weights/CMC.BRAIN.RNASEQ_SPLICING/CMC.chr11:118478414:118484009:clu_7386.wgt.RDat	PHLDB1	11	118477212	118528748	0.0638	rs3916581	2.76	rs11216934	-0.002147	-3.50	0.635	425	425	blup	0.01984	1.72e-03	-0.67255	0.50123	0.0000	0	0.0000	1	1
NA	/home/cliao15/software/fusion_twas-master/weights/CMC.BRAIN.RNASEQ_SPLICING/CMC.chr11:118478414:118484531:clu_7386.wgt.RDat	PHLDB1	11	118477212	118528748	0.0365	rs3916581	2.76	rs11216934	0.040352	-4.94	0.635	425	4	lasso	0.02719	2.89e-04	-0.83813	0.40196	0.0000	0	0.0000	1	1
NA	/home/cliao15/software/fusion_twas-master/weights/CMC.BRAIN.RNASEQ_SPLICING/CMC.chr11:118484165:118484531:clu_7386.wgt.RDat	PHLDB1	11	118477212	118528748	0.0497	rs3916581	2.76	rs519982	0.001103	-4.24	-1.663	423	423	bslmm	0.00891	2.62e-02	0.77291	0.43957	0.0000	0	0.0000	1	1
NA	/home/cliao15/software/fusion_twas-master/weights/CMC.BRAIN.RNASEQ_SPLICING/CMC.chr11:118938913:118940944:clu_7413.wgt.RDat	VPS11	11	118938492	118952688	0.0902	rs3916581	2.76	rs549893	0.038829	-4.95	1.062	373	6	lasso	0.03811	2.08e-05	-0.72334	0.46947	0.0000	0	0.0000	1	1
NA	/home/cliao15/software/fusion_twas-master/weights/CMC.BRAIN.RNASEQ_SPLICING/CMC.chr11:118944661:118947607:clu_7417.wgt.RDat	VPS11	11	118938492	118952688	0.1200	rs3916581	2.76	rs3825061	0.055800	-5.65	-0.101	374	374	bslmm	0.04711	2.39e-06	-0.58415	0.55912	0.0000	0	0.0000	1	1
NA	/home/cliao15/software/fusion_twas-master/weights/CMC.BRAIN.RNASEQ_SPLICING/CMC.chr11:118944673:118947607:clu_7417.wgt.RDat	VPS11	11	118938492	118952688	0.1149	rs3916581	2.76	rs3825061	0.098503	7.00	-0.101	374	2	lasso	0.08641	1.68e-10	-0.10050	0.91995	0.0000	0	0.0000	1	1
NA	/home/cliao15/software/fusion_twas-master/weights/CMC.BRAIN.RNASEQ_SPLICING/CMC.chr11:118978805:118981271:clu_7422.wgt.RDat	C2CD2L	11	118978092	118987827	0.0239	rs3916581	2.76	rs4938638	0.002319	-3.35	-0.084	370	370	blup	0.00217	1.62e-01	1.20557	0.22798	0.0000	0	0.0000	1	1
NA	/home/cliao15/software/fusion_twas-master/weights/CMC.BRAIN.RNASEQ_SPLICING/CMC.chr11:118992349:118992493:clu_7427.wgt.RDat	HINFP	11	118992232	119005765	0.0800	rs3916581	2.76	rs571445	0.101598	7.31	0.004	370	2	lasso	0.09711	1.18e-11	0.39461	0.69313	0.0000	0	0.0000	1	1
NA	/home/cliao15/software/fusion_twas-master/weights/CMC.BRAIN.RNASEQ_SPLICING/CMC.chr11:120082218:120096370:clu_7457.wgt.RDat	OAF	11	120081746	120100650	0.0571	rs11217528	-3.29	rs2847495	-0.000147	2.97	-0.564	550	550	bslmm	0.00186	1.78e-01	-1.78290	0.07460	0.0000	0	0.0000	1	1
NA	/home/cliao15/software/fusion_twas-master/weights/CMC.BRAIN.RNASEQ_SPLICING/CMC.chr11:123477506:123479367:clu_7498.wgt.RDat	GRAMD1B	11	123396527	123493518	0.0607	rs3851102	2.84	rs17741341	0.040913	4.42	-2.308	603	2	lasso	0.03565	3.76e-05	-1.82745	0.06763	0.0000	0	0.0000	1	1
NA	/home/cliao15/software/fusion_twas-master/weights/CMC.BRAIN.RNASEQ_SPLICING/CMC.chr11:124494897:124495567:clu_7508.wgt.RDat	TBRG1	11	124492741	124505822	0.0738	rs566852	2.86	rs2846236	0.003196	-3.59	0.413	513	513	blup	0.03113	1.12e-04	0.32159	0.74777	0.0000	0	0.0000	1	1
NA	/home/cliao15/software/fusion_twas-master/weights/CMC.BRAIN.RNASEQ_SPLICING/CMC.chr11:124545314:124545562:clu_7509.wgt.RDat	SPA17	11	124543739	124564687	0.0485	rs566852	2.86	rs3802904	0.000854	3.19	-1.034	507	507	blup	0.01539	5.14e-03	-0.55745	0.57722	0.0000	0	0.0000	1	1
NA	/home/cliao15/software/fusion_twas-master/weights/CMC.BRAIN.RNASEQ_SPLICING/CMC.chr11:124792354:124792641:clu_7529.wgt.RDat	HEPACAM	11	124789145	124806308	0.2434	rs10893348	-3.26	rs11219823	0.050046	6.13	1.411	500	500	bslmm	0.12367	1.46e-14	1.47099	0.14129	0.0000	0	0.0000	1	1
NA	/home/cliao15/software/fusion_twas-master/weights/CMC.BRAIN.RNASEQ_SPLICING/CMC.chr11:124972705:124981435:clu_7534.wgt.RDat	TMEM218	11	124964265	124981659	0.0578	rs10893348	-3.26	rs2155666	-0.002032	-3.88	1.507	496	496	bslmm	0.00913	2.48e-02	0.72414	0.46898	0.0000	0	0.0000	1	1
NA	/home/cliao15/software/fusion_twas-master/weights/CMC.BRAIN.RNASEQ_SPLICING/CMC.chr11:125105011:125109512:clu_7535.wgt.RDat	PKNOX2	11	125034558	125303285	0.6210	rs10893348	-3.26	rs11219981	0.659955	17.09	-1.477	519	3	lasso	0.65825	4.31e-105	-1.48516	0.13750	0.0000	0	0.0000	1	1
NA	/home/cliao15/software/fusion_twas-master/weights/CMC.BRAIN.RNASEQ_SPLICING/CMC.chr11:125109624:125201715:clu_7535.wgt.RDat	PKNOX2	11	125034558	125303285	0.3206	rs10893348	-3.26	rs11219981	0.323037	12.09	-1.477	557	557	bslmm	0.33343	5.70e-41	-1.62506	0.10415	0.0000	0	0.0000	1	1
NA	/home/cliao15/software/fusion_twas-master/weights/CMC.BRAIN.RNASEQ_SPLICING/CMC.chr11:125110164:125201715:clu_7535.wgt.RDat	PKNOX2	11	125034558	125303285	0.2120	rs10893348	-3.26	rs4935911	0.183740	9.18	-2.079	557	2	lasso	0.17771	9.88e-21	-2.06119	0.03928	0.0251	478	NA	1	1
NA	/home/cliao15/software/fusion_twas-master/weights/CMC.BRAIN.RNASEQ_SPLICING/CMC.chr11:125333466:125338945:clu_7539.wgt.RDat	FEZ1	11	125315640	125366206	0.2847	rs10893348	-3.26	rs12223186	0.379147	-13.01	-0.696	519	11	lasso	0.38185	3.20e-48	0.70603	0.48017	0.0000	0	0.0000	1	1
NA	/home/cliao15/software/fusion_twas-master/weights/CMC.BRAIN.RNASEQ_SPLICING/CMC.chr11:125333466:125351430:clu_7539.wgt.RDat	FEZ1	11	125315640	125366206	0.0567	rs10893348	-3.26	rs12577961	0.055677	5.79	-0.630	528	6	enet	0.05434	4.18e-07	-0.28073	0.77892	0.0000	0	0.0000	1	1
NA	/home/cliao15/software/fusion_twas-master/weights/CMC.BRAIN.RNASEQ_SPLICING/CMC.chr11:125339052:125351430:clu_7539.wgt.RDat	FEZ1	11	125315640	125366206	0.2648	rs10893348	-3.26	rs12223186	0.328707	-12.16	-0.696	528	4	lasso	0.32566	7.44e-40	0.70020	0.48380	0.0000	0	0.0000	1	1
NA	/home/cliao15/software/fusion_twas-master/weights/CMC.BRAIN.RNASEQ_SPLICING/CMC.chr11:125359718:125365284:clu_7540.wgt.RDat	FEZ1	11	125315640	125366206	0.3836	rs10893348	-3.26	rs11220099	0.462966	-14.43	1.220	532	532	bslmm	0.46694	1.91e-62	-1.27740	0.20146	0.0000	0	0.0000	1	1
NA	/home/cliao15/software/fusion_twas-master/weights/CMC.BRAIN.RNASEQ_SPLICING/CMC.chr11:125359718:125365732:clu_7540.wgt.RDat	FEZ1	11	125315640	125366206	0.0992	rs10893348	-3.26	rs7111332	0.035078	5.30	0.450	532	13	enet	0.06855	1.34e-08	0.55438	0.57932	0.0000	0	0.0000	1	1
NA	/home/cliao15/software/fusion_twas-master/weights/CMC.BRAIN.RNASEQ_SPLICING/CMC.chr11:125359718:125366017:clu_7540.wgt.RDat	FEZ1	11	125315640	125366206	0.3371	rs10893348	-3.26	rs11220099	0.381548	13.09	1.220	533	533	bslmm	0.38280	2.28e-48	1.27869	0.20101	0.0000	0	0.0000	1	1
NA	/home/cliao15/software/fusion_twas-master/weights/CMC.BRAIN.RNASEQ_SPLICING/CMC.chr11:125439469:125442354:clu_7542.wgt.RDat	EI24	11	125439297	125454575	0.0678	rs10893348	-3.26	rs1002777	0.021321	4.35	-0.738	548	548	bslmm	0.02721	2.88e-04	-0.70022	0.48379	0.0000	0	0.0000	1	1
NA	/home/cliao15/software/fusion_twas-master/weights/CMC.BRAIN.RNASEQ_SPLICING/CMC.chr11:125450100:125451107:clu_7545.wgt.RDat	EI24	11	125439297	125454575	0.0725	rs10893348	-3.26	rs606567	0.001751	-3.53	-0.628	546	546	bslmm	0.02865	2.03e-04	1.46897	0.14184	0.0000	0	0.0000	1	1
NA	/home/cliao15/software/fusion_twas-master/weights/CMC.BRAIN.RNASEQ_SPLICING/CMC.chr11:125462813:125466954:clu_7546.wgt.RDat	STT3A	11	125462738	125491280	0.0738	rs10893348	-3.26	rs529428	0.013801	-4.61	0.802	545	545	blup	0.03145	1.03e-04	-0.38207	0.70241	0.0000	0	0.0000	1	1
NA	/home/cliao15/software/fusion_twas-master/weights/CMC.BRAIN.RNASEQ_SPLICING/CMC.chr11:125757660:125761318:clu_7555.wgt.RDat	HYLS1	11	125753508	125770541	0.2399	rs11220409	-2.47	rs667653	0.212860	9.69	-0.350	566	566	bslmm	0.21326	5.30e-25	-0.13415	0.89329	0.0000	0	0.0000	1	1
NA	/home/cliao15/software/fusion_twas-master/weights/CMC.BRAIN.RNASEQ_SPLICING/CMC.chr11:125765684:125765802:clu_7556.wgt.RDat	PUS3	11	125763379	125773116	0.0971	rs7928391	2.88	rs667653	0.042336	-5.03	-0.350	563	11	enet	0.03358	6.19e-05	0.14140	0.88755	0.0000	0	0.0000	1	1
NA	/home/cliao15/software/fusion_twas-master/weights/CMC.BRAIN.RNASEQ_SPLICING/CMC.chr11:125765684:125773065:clu_7556.wgt.RDat	PUS3	11	125763379	125773116	0.0532	rs7928391	2.88	rs7948946	-0.001880	4.07	-0.454	566	566	bslmm	0.00726	4.02e-02	-0.57768	0.56348	0.0000	0	0.0000	1	1
NA	/home/cliao15/software/fusion_twas-master/weights/CMC.BRAIN.RNASEQ_SPLICING/CMC.chr11:125766225:125773065:clu_7556.wgt.RDat	PUS3	11	125763379	125773116	0.3463	rs7928391	2.88	rs667653	0.343700	12.39	-0.350	566	566	bslmm	0.34007	6.22e-42	-0.29365	0.76903	0.0000	0	0.0000	1	1
NA	/home/cliao15/software/fusion_twas-master/weights/CMC.BRAIN.RNASEQ_SPLICING/CMC.chr11:125773325:125775107:clu_7557.wgt.RDat	DDX25	11	125774260	125793006	0.0927	rs7928391	2.88	rs2236681	0.094311	6.72	0.424	567	2	lasso	0.08034	7.49e-10	0.82314	0.41043	0.0000	0	0.0000	1	1
NA	/home/cliao15/software/fusion_twas-master/weights/CMC.BRAIN.RNASEQ_SPLICING/CMC.chr11:126081725:126099120:clu_7567.wgt.RDat	FAM118B	11	126081618	126132879	0.1458	rs12803511	3.71	rs618176	0.123997	-7.64	0.831	654	654	bslmm	0.11214	2.73e-13	-0.77530	0.43816	0.0000	0	0.0000	1	1
NA	/home/cliao15/software/fusion_twas-master/weights/CMC.BRAIN.RNASEQ_SPLICING/CMC.chr11:126081725:126104890:clu_7567.wgt.RDat	FAM118B	11	126081618	126132879	0.3529	rs12803511	3.71	rs618176	0.442140	14.06	0.831	664	23	enet	0.44105	6.84e-58	0.65117	0.51493	0.0000	0	0.0000	1	1
NA	/home/cliao15/software/fusion_twas-master/weights/CMC.BRAIN.RNASEQ_SPLICING/CMC.chr11:126099188:126104890:clu_7567.wgt.RDat	FAM118B	11	126081618	126132879	0.1452	rs12803511	3.71	rs618176	0.146188	-8.41	0.831	652	2	lasso	0.13312	1.29e-15	-0.71354	0.47551	0.0000	0	0.0000	1	1
NA	/home/cliao15/software/fusion_twas-master/weights/CMC.BRAIN.RNASEQ_SPLICING/CMC.chr11:126139310:126142864:clu_7573.wgt.RDat	FOXRED1	11	126138934	126148027	0.0759	rs12803511	3.71	rs493083	0.045197	-5.53	-1.926	658	7	enet	0.05011	1.16e-06	1.32962	0.18365	0.0000	0	0.0000	1	1
NA	/home/cliao15/software/fusion_twas-master/weights/CMC.BRAIN.RNASEQ_SPLICING/CMC.chr11:126277529:126278202:clu_7583.wgt.RDat	ST3GAL4	11	126225539	126284536	0.0977	rs939530	-3.82	rs2230279	0.110782	7.14	0.892	717	3	lasso	0.09615	1.50e-11	0.94247	0.34595	0.0000	0	0.0000	1	1
NA	/home/cliao15/software/fusion_twas-master/weights/CMC.BRAIN.RNASEQ_SPLICING/CMC.chr11:128993824:128994698:clu_7604.wgt.RDat	ARHGAP32	11	128834954	129062093	0.2292	rs4320959	2.40	rs654324	0.264462	10.99	0.946	531	8	lasso	0.31669	1.39e-38	1.43462	0.15140	0.0000	0	0.0000	1	1
NA	/home/cliao15/software/fusion_twas-master/weights/CMC.BRAIN.RNASEQ_SPLICING/CMC.chr11:128994789:129034214:clu_7605.wgt.RDat	ARHGAP32	11	128834954	129062093	0.0730	rs4320959	2.40	rs724399	0.054193	6.19	-1.718	545	545	bslmm	0.05330	5.37e-07	-1.82475	0.06804	0.0000	0	0.0000	1	1
NA	/home/cliao15/software/fusion_twas-master/weights/CMC.BRAIN.RNASEQ_SPLICING/CMC.chr11:129827805:129830791:clu_7613.wgt.RDat	PRDM10	11	129769600	129872730	0.1047	rs3740879	-2.81	rs3734076	0.079883	-6.60	0.245	454	454	bslmm	0.06599	2.49e-08	-0.50107	0.61632	0.0000	0	0.0000	1	1
NA	/home/cliao15/software/fusion_twas-master/weights/CMC.BRAIN.RNASEQ_SPLICING/CMC.chr11:129992408:129996595:clu_7614.wgt.RDat	APLP2	11	129939715	130014706	0.2244	rs3740879	-2.81	rs11221985	0.168153	9.26	-1.213	495	3	lasso	0.18669	8.55e-22	-1.04504	0.29600	0.0000	0	0.0000	1	1
NA	/home/cliao15/software/fusion_twas-master/weights/CMC.BRAIN.RNASEQ_SPLICING/CMC.chr11:130749606:130750517:clu_7623.wgt.RDat	SNX19	11	130745765	130786382	0.0843	rs1630972	3.48	rs10894268	0.051083	-6.04	1.525	638	15	enet	0.07117	7.05e-09	-0.42836	0.66839	0.0000	0	0.0000	1	1
NA	/home/cliao15/software/fusion_twas-master/weights/CMC.BRAIN.RNASEQ_SPLICING/CMC.chr11:130749606:130773150:clu_7623.wgt.RDat	SNX19	11	130745765	130786382	0.6461	rs1630972	3.48	rs2298566	0.800427	18.82	-0.301	646	1	lasso	0.79963	2.91e-156	-0.30100	0.76341	0.0000	0	0.0000	1	1
NA	/home/cliao15/software/fusion_twas-master/weights/CMC.BRAIN.RNASEQ_SPLICING/CMC.chr11:130750701:130773150:clu_7623.wgt.RDat	SNX19	11	130745765	130786382	0.1849	rs1630972	3.48	rs2276097	0.128000	-8.13	-0.070	646	646	bslmm	0.13411	1.00e-15	-0.23870	0.81133	0.0000	0	0.0000	1	1
NA	/home/cliao15/software/fusion_twas-master/weights/CMC.BRAIN.RNASEQ_SPLICING/CMC.chr11:130776616:130777864:clu_7625.wgt.RDat	SNX19	11	130745765	130786382	0.0498	rs1630972	3.48	rs12364918	0.009599	4.12	-0.147	634	634	bslmm	0.00547	6.47e-02	0.19820	0.84289	0.0000	0	0.0000	1	1
NA	/home/cliao15/software/fusion_twas-master/weights/CMC.BRAIN.RNASEQ_SPLICING/CMC.chr11:130776616:130779913:clu_7625.wgt.RDat	SNX19	11	130745765	130786382	0.0659	rs1630972	3.48	rs11222385	0.082859	6.34	-0.235	635	4	lasso	0.06736	1.79e-08	-0.24228	0.80857	0.0000	0	0.0000	1	1
NA	/home/cliao15/software/fusion_twas-master/weights/CMC.BRAIN.RNASEQ_SPLICING/CMC.chr11:130777978:130780165:clu_7625.wgt.RDat	SNX19	11	130745765	130786382	0.0841	rs1630972	3.48	rs7930661	0.078782	-6.32	0.345	635	3	lasso	0.07035	8.60e-09	-0.11696	0.90689	0.0000	0	0.0000	1	1
NA	/home/cliao15/software/fusion_twas-master/weights/CMC.BRAIN.RNASEQ_SPLICING/CMC.chr11:130780032:130780165:clu_7625.wgt.RDat	SNX19	11	130745765	130786382	0.1417	rs1630972	3.48	rs7110591	0.101211	6.94	0.394	635	3	lasso	0.10357	2.36e-12	0.44089	0.65929	0.0000	0	0.0000	1	1
NA	/home/cliao15/software/fusion_twas-master/weights/CMC.BRAIN.RNASEQ_SPLICING/CMC.chr11:130780265:130781346:clu_7626.wgt.RDat	SNX19	11	130745765	130786382	0.1474	rs1630972	3.48	rs2276097	0.093165	-7.26	-0.070	635	6	lasso	0.08969	7.46e-11	0.11706	0.90681	0.0000	0	0.0000	1	1
NA	/home/cliao15/software/fusion_twas-master/weights/CMC.BRAIN.RNASEQ_SPLICING/CMC.chr11:130780265:130781528:clu_7626.wgt.RDat	SNX19	11	130745765	130786382	0.1379	rs1630972	3.48	rs2276097	0.079899	6.81	-0.070	635	635	bslmm	0.06968	1.01e-08	-0.06976	0.94439	0.0000	0	0.0000	1	1
NA	/home/cliao15/software/fusion_twas-master/weights/CMC.BRAIN.RNASEQ_SPLICING/CMC.chr11:130781666:130784161:clu_7627.wgt.RDat	SNX19	11	130745765	130786382	0.2822	rs1630972	3.48	rs2276097	0.223836	10.09	-0.070	631	631	bslmm	0.23384	1.46e-27	-0.01198	0.99044	0.0000	0	0.0000	1	1
NA	/home/cliao15/software/fusion_twas-master/weights/CMC.BRAIN.RNASEQ_SPLICING/CMC.chr11:130781666:130785043:clu_7627.wgt.RDat	SNX19	11	130745765	130786382	0.1239	rs1630972	3.48	rs7942900	0.007021	-4.30	-0.591	631	631	blup	0.04723	2.32e-06	0.22766	0.81991	0.0000	0	0.0000	1	1
NA	/home/cliao15/software/fusion_twas-master/weights/CMC.BRAIN.RNASEQ_SPLICING/CMC.chr11:130781666:130786175:clu_7627.wgt.RDat	SNX19	11	130745765	130786382	0.2741	rs1630972	3.48	rs2276097	0.203120	-9.60	-0.070	631	631	bslmm	0.21385	4.48e-25	0.01338	0.98933	0.0000	0	0.0000	1	1
NA	/home/cliao15/software/fusion_twas-master/weights/CMC.BRAIN.RNASEQ_SPLICING/CMC.chr11:134132170:134132414:clu_7668.wgt.RDat	ACAD8	11	134123433	134135746	0.0486	rs2723616	3.70	rs641501	-0.001874	3.88	-1.271	590	590	bslmm	0.00704	4.26e-02	-1.22228	0.22160	0.0000	0	0.0000	1	1
NA	/home/cliao15/software/fusion_twas-master/weights/CMC.BRAIN.RNASEQ_SPLICING/CMC.chr11:134250641:134251818:clu_7677.wgt.RDat	B3GAT1	11	134248397	134281812	0.0601	rs12270892	2.77	rs1045721	0.124629	7.72	1.365	612	612	bslmm	0.11934	4.41e-14	1.44890	0.14737	0.0000	0	0.0000	1	1
NA	/home/cliao15/software/fusion_twas-master/weights/CMC.BRAIN.RNASEQ_SPLICING/CMC.chr11:134257834:134263480:clu_7678.wgt.RDat	B3GAT1	11	134248397	134281812	0.2123	rs12270892	2.77	rs7928758	0.100635	-8.15	-0.534	623	7	enet	0.12638	7.30e-15	0.52811	0.59742	0.0000	0	0.0000	1	1
NA	/home/cliao15/software/fusion_twas-master/weights/CMC.BRAIN.RNASEQ_SPLICING/CMC.chr11:134257834:134281701:clu_7678.wgt.RDat	B3GAT1	11	134248397	134281812	0.1474	rs12270892	2.77	rs7948031	0.075174	5.91	-0.755	641	641	bslmm	0.06946	1.07e-08	-0.18105	0.85633	0.0000	0	0.0000	1	1
PANEL	FILE	ID	CHR	P0	P1	HSQ	BEST.GWAS.ID	BEST.GWAS.Z	EQTL.ID	EQTL.R2	EQTL.Z	EQTL.GWAS.Z	NSNP	NWGT	MODEL	MODELCV.R2	MODELCV.PV	TWAS.Z	TWAS.P	PERM.PV	PERM.N	PERM.ANL_PV	1	1
NA	/home/cliao15/software/fusion_twas-master/weights/CMC.BRAIN.RNASEQ_SPLICING/CMC.chr1:934993:935072:clu_38965.wgt.RDat	HES4	1	934341	935552	0.0659	rs4442317	2.52	rs6694632	3.42e-02	-4.90	-0.0070	182	2	lasso	0.031286	1.08e-04	-0.305265	0.760165	0.00000	0	0	1	1
NA	/home/cliao15/software/fusion_twas-master/weights/CMC.BRAIN.RNASEQ_SPLICING/CMC.chr1:935167:935246:clu_38965.wgt.RDat	HES4	1	934341	935552	0.0601	rs4442317	2.52	rs4970393	2.80e-02	4.57	0.8150	182	182	blup	0.016934	3.51e-03	0.668629	0.503732	0.00000	0	0	1	1
NA	/home/cliao15/software/fusion_twas-master/weights/CMC.BRAIN.RNASEQ_SPLICING/CMC.chr1:1164326:1167272:clu_38987.wgt.RDat	SDF4	1	1152287	1167447	0.1514	rs3737622	2.48	rs6697886	1.40e-01	-8.26	0.5190	229	229	bslmm	0.130224	2.72e-15	-0.476872	0.633453	0.00000	0	0	1	1
NA	/home/cliao15/software/fusion_twas-master/weights/CMC.BRAIN.RNASEQ_SPLICING/CMC.chr1:1255304:1255836:clu_39013.wgt.RDat	CPSF3L	1	1246964	1260067	0.0740	rs4442317	2.53	rs34054191	7.87e-02	6.25	1.0660	250	7	lasso	0.057100	2.15e-07	1.125379	0.260428	0.00000	0	0	1	1
NA	/home/cliao15/software/fusion_twas-master/weights/CMC.BRAIN.RNASEQ_SPLICING/CMC.chr1:1256473:1257288:clu_39012.wgt.RDat	CPSF3L	1	1246964	1260067	0.0500	rs4442317	2.53	rs4970432	7.14e-03	4.94	0.4330	250	11	enet	0.026489	3.42e-04	-0.003512	0.997198	0.00000	0	0	1	1
NA	/home/cliao15/software/fusion_twas-master/weights/CMC.BRAIN.RNASEQ_SPLICING/CMC.chr1:1608285:1623888:clu_39061.wgt.RDat	SLC35E2B	1	1592938	1677438	0.0980	rs3813204	2.28	rs4648764	6.00e-02	6.21	0.9019	313	11	lasso	0.083180	3.72e-10	0.689246	0.490668	0.00000	0	0	1	1
NA	/home/cliao15/software/fusion_twas-master/weights/CMC.BRAIN.RNASEQ_SPLICING/CMC.chr1:1622832:1623888:clu_39061.wgt.RDat	SLC35E2B	1	1592938	1677438	0.2898	rs28456011	-2.23	rs4648764	1.21e-01	-8.00	0.9582	302	6	lasso	0.211360	9.05e-25	-0.866974	0.385956	0.00000	0	0	1	1
NA	/home/cliao15/software/fusion_twas-master/weights/CMC.BRAIN.RNASEQ_SPLICING/CMC.chr1:1571843:1635263:clu_39057.wgt.RDat	CDK11A	1	1634169	1655791	0.5386	rs4442317	2.34	rs2281173	4.19e-01	13.68	-0.2860	321	5	lasso	0.447130	6.08e-59	-0.363490	0.716239	0.00000	0	0	1	1
NA	/home/cliao15/software/fusion_twas-master/weights/CMC.BRAIN.RNASEQ_SPLICING/CMC.chr1:1635063:1635263:clu_39057.wgt.RDat	CDK11A	1	1634169	1655791	0.0624	rs28456011	-2.13	rs4648764	-1.89e-03	3.29	0.9575	299	299	bslmm	0.033272	6.67e-05	0.485171	0.627555	0.00000	0	0	1	1
NA	/home/cliao15/software/fusion_twas-master/weights/CMC.BRAIN.RNASEQ_SPLICING/CMC.chr1:1663962:1666129:clu_39061.wgt.RDat	SLC35E2	1	1656276	1677438	0.1796	rs28456011	-2.19	rs12044597	1.70e-01	-9.12	0.4030	290	30	enet	0.195614	7.34e-23	-0.671266	0.502051	0.00000	0	0	1	1
NA	/home/cliao15/software/fusion_twas-master/weights/CMC.BRAIN.RNASEQ_SPLICING/CMC.chr1:1671143:1675690:clu_39067.wgt.RDat	SLC35E2	1	1656276	1677438	0.2630	rs28456011	-2.27	rs4648764	1.57e-01	-10.28	0.9749	291	5	lasso	0.223632	2.77e-26	-0.951853	0.341172	0.00000	0	0	1	1
NA	/home/cliao15/software/fusion_twas-master/weights/CMC.BRAIN.RNASEQ_SPLICING/CMC.chr1:1671143:1677163:clu_39067.wgt.RDat	SLC35E2	1	1656276	1677438	0.2372	rs28456011	-2.23	rs4648764	2.74e-01	11.65	0.9759	293	3	lasso	0.331989	9.20e-41	0.969830	0.332131	0.00000	0	0	1	1
NA	/home/cliao15/software/fusion_twas-master/weights/CMC.BRAIN.RNASEQ_SPLICING/CMC.chr1:1676107:1677163:clu_39067.wgt.RDat	SLC35E2	1	1656276	1677438	0.1365	rs28456011	-2.24	rs4648764	1.31e-01	-8.46	0.9806	290	8	lasso	0.170115	7.65e-20	-0.775516	0.438035	0.00000	0	0	1	1
NA	/home/cliao15/software/fusion_twas-master/weights/CMC.BRAIN.RNASEQ_SPLICING/CMC.chr1:2075780:2080311:clu_39087.wgt.RDat	PRKCZ	1	1981908	2116834	0.0494	rs6659405	3.14	rs10910030	2.51e-02	-4.60	0.6730	382	382	bslmm	0.019440	1.90e-03	-0.418137	0.675847	0.00000	0	0	1	1
NA	/home/cliao15/software/fusion_twas-master/weights/CMC.BRAIN.RNASEQ_SPLICING/CMC.chr1:2323397:2327223:clu_39099.wgt.RDat	RER1	1	2323213	2336885	0.0764	rs12040359	-3.24	rs2843127	4.70e-02	-5.35	-0.0870	354	354	bslmm	0.042965	6.47e-06	0.726766	0.467369	0.00000	0	0	1	1
NA	/home/cliao15/software/fusion_twas-master/weights/CMC.BRAIN.RNASEQ_SPLICING/CMC.chr1:2323565:2327223:clu_39099.wgt.RDat	RER1	1	2323213	2336885	0.2517	rs12040359	-3.24	rs903903	2.39e-01	-10.36	0.0840	354	354	bslmm	0.238262	4.05e-28	0.060249	0.951957	0.00000	0	0	1	1
NA	/home/cliao15/software/fusion_twas-master/weights/CMC.BRAIN.RNASEQ_SPLICING/CMC.chr1:2326167:2327223:clu_39099.wgt.RDat	RER1	1	2323213	2336885	0.2548	rs12040359	-3.24	rs6698680	1.87e-01	9.28	1.2410	353	3	lasso	0.178756	7.43e-21	1.228446	0.219280	0.00000	0	0	1	1
NA	/home/cliao15/software/fusion_twas-master/weights/CMC.BRAIN.RNASEQ_SPLICING/CMC.chr1:3745937:3747610:clu_39147.wgt.RDat	CEP104	1	3728644	3773797	0.0859	rs2821041	-3.21	rs7545274	4.27e-02	5.05	-0.1280	462	6	lasso	0.034359	5.13e-05	-0.111005	0.911613	0.00000	0	0	1	1
NA	/home/cliao15/software/fusion_twas-master/weights/CMC.BRAIN.RNASEQ_SPLICING/CMC.chr1:3789136:3800071:clu_39153.wgt.RDat	DFFB	1	3773844	3801993	0.1360	rs2821041	-3.21	rs4073324	6.08e-02	5.40	0.6583	461	34	enet	0.041952	8.26e-06	1.464255	0.143124	0.00000	0	0	1	1
NA	/home/cliao15/software/fusion_twas-master/weights/CMC.BRAIN.RNASEQ_SPLICING/CMC.chr1:3789701:3800071:clu_39153.wgt.RDat	DFFB	1	3773844	3801993	0.1409	rs2821041	-3.21	rs3205087	1.48e-02	4.34	0.0912	460	460	bslmm	0.048003	1.93e-06	-0.706792	0.479696	0.00000	0	0	1	1
NA	/home/cliao15/software/fusion_twas-master/weights/CMC.BRAIN.RNASEQ_SPLICING/CMC.chr1:3807621:3809447:clu_39154.wgt.RDat	C1orf174	1	3805696	3816857	0.0694	rs2821041	-3.21	rs10909830	4.42e-02	-5.58	0.9840	449	13	enet	0.051449	8.40e-07	-0.438376	0.661113	0.00000	0	0	1	1
NA	/home/cliao15/software/fusion_twas-master/weights/CMC.BRAIN.RNASEQ_SPLICING/CMC.chr1:6051616:6100577:clu_39172.wgt.RDat	KCNAB2	1	6052357	6161253	0.0462	rs6694744	3.26	rs1295100	1.18e-02	-4.09	1.9610	526	526	blup	0.015416	5.11e-03	-1.837004	0.066209	0.00000	0	0	1	1
NA	/home/cliao15/software/fusion_twas-master/weights/CMC.BRAIN.RNASEQ_SPLICING/CMC.chr1:6078895:6100577:clu_39172.wgt.RDat	KCNAB2	1	6052357	6161253	0.0645	rs6694744	3.26	rs2297791	7.89e-02	6.35	-0.2200	508	2	lasso	0.066614	2.14e-08	-0.223493	0.823152	0.00000	0	0	1	1
NA	/home/cliao15/software/fusion_twas-master/weights/CMC.BRAIN.RNASEQ_SPLICING/CMC.chr1:6688751:6689703:clu_39213.wgt.RDat	THAP3	1	6685209	6695646	0.0406	rs4908932	3.47	rs11122100	3.89e-03	-3.91	-1.5220	440	440	blup	0.003565	1.09e-01	0.462916	0.643425	0.00000	0	0	1	1
NA	/home/cliao15/software/fusion_twas-master/weights/CMC.BRAIN.RNASEQ_SPLICING/CMC.chr1:6727870:6738454:clu_39217.wgt.RDat	DNAJC11	1	6694227	6761966	0.0586	rs4908932	3.47	rs4074964	-4.91e-05	-3.14	0.4050	429	429	bslmm	0.014708	6.09e-03	-1.708477	0.087548	0.00000	0	0	1	1
NA	/home/cliao15/software/fusion_twas-master/weights/CMC.BRAIN.RNASEQ_SPLICING/CMC.chr1:6738527:6740968:clu_39217.wgt.RDat	DNAJC11	1	6694227	6761966	0.0594	rs4908932	3.47	rs10779675	-2.19e-03	3.21	0.7490	431	431	bslmm	0.014228	6.86e-03	1.373207	0.169688	0.00000	0	0	1	1
NA	/home/cliao15/software/fusion_twas-master/weights/CMC.BRAIN.RNASEQ_SPLICING/CMC.chr1:6867148:6880241:clu_39218.wgt.RDat	CAMTA1	1	6845383	7829766	0.0463	rs4908932	3.47	rs659459	2.10e-02	4.28	0.3390	445	445	blup	0.026297	3.59e-04	0.562677	0.573655	0.00000	0	0	1	1
NA	/home/cliao15/software/fusion_twas-master/weights/CMC.BRAIN.RNASEQ_SPLICING/CMC.chr1:7845646:7846781:clu_39234.wgt.RDat	PER3	1	7844713	7905237	0.0615	rs11805932	2.75	rs11121086	2.86e-04	-3.45	-0.4840	463	463	bslmm	0.016319	4.09e-03	-1.078476	0.280821	0.00000	0	0	1	1
NA	/home/cliao15/software/fusion_twas-master/weights/CMC.BRAIN.RNASEQ_SPLICING/CMC.chr1:8021795:8022823:clu_39242.wgt.RDat	PARK7	1	8021713	8045342	0.2579	rs6678140	-3.26	rs3766606	4.23e-01	13.72	0.6570	418	6	lasso	0.438113	2.17e-57	0.639999	0.522173	0.00000	0	0	1	1
NA	/home/cliao15/software/fusion_twas-master/weights/CMC.BRAIN.RNASEQ_SPLICING/CMC.chr1:8021853:8022823:clu_39242.wgt.RDat	PARK7	1	8021713	8045342	0.2496	rs6678140	-3.26	rs3766606	4.10e-01	-13.50	0.6570	418	4	lasso	0.424097	5.06e-55	-0.670001	0.502857	0.00000	0	0	1	1
NA	/home/cliao15/software/fusion_twas-master/weights/CMC.BRAIN.RNASEQ_SPLICING/CMC.chr1:8601377:8616534:clu_39250.wgt.RDat	RERE	1	8412463	8877699	0.0264	rs6678140	-3.26	rs6683603	3.01e-04	-3.15	-0.7970	360	360	bslmm	0.009223	2.42e-02	0.933177	0.350729	0.00000	0	0	1	1
NA	/home/cliao15/software/fusion_twas-master/weights/CMC.BRAIN.RNASEQ_SPLICING/CMC.chr1:9613863:9627342:clu_39260.wgt.RDat	SLC25A33	1	9599527	9642831	0.0528	rs12411122	-2.65	rs7411273	2.63e-02	-4.32	-0.6310	352	5	lasso	0.024857	5.08e-04	0.503419	0.614670	0.00000	0	0	1	1
NA	/home/cliao15/software/fusion_twas-master/weights/CMC.BRAIN.RNASEQ_SPLICING/CMC.chr1:10177658:10182020:clu_39283.wgt.RDat	UBE4B	1	10093040	10241296	0.0440	rs628462	-2.74	rs17034563	-2.27e-03	3.46	0.2290	331	331	blup	0.023067	7.84e-04	-0.280562	0.779047	0.00000	0	0	1	1
NA	/home/cliao15/software/fusion_twas-master/weights/CMC.BRAIN.RNASEQ_SPLICING/CMC.chr1:11141295:11142591:clu_39312.wgt.RDat	EXOSC10	1	11126675	11159938	0.0386	rs2922240	3.67	rs2791655	9.19e-03	3.90	-1.5420	362	362	blup	0.010800	1.62e-02	-1.152646	0.249056	0.00000	0	0	1	1
NA	/home/cliao15/software/fusion_twas-master/weights/CMC.BRAIN.RNASEQ_SPLICING/CMC.chr1:11319480:11322502:clu_39327.wgt.RDat	MTOR	1	11166587	11322608	0.0385	rs2922240	3.67	rs2076655	4.25e-02	4.54	-0.7500	380	4	lasso	0.033397	6.47e-05	-0.415679	0.677645	0.00000	0	0	1	1
NA	/home/cliao15/software/fusion_twas-master/weights/CMC.BRAIN.RNASEQ_SPLICING/CMC.chr1:11887278:11888163:clu_39352.wgt.RDat	CLCN6	1	11866152	11903201	0.1743	rs2922240	3.67	rs17376328	6.08e-02	-5.96	-0.8360	479	479	blup	0.077758	1.41e-09	0.737431	0.460860	0.00000	0	0	1	1
NA	/home/cliao15/software/fusion_twas-master/weights/CMC.BRAIN.RNASEQ_SPLICING/CMC.chr1:11887344:11888163:clu_39352.wgt.RDat	CLCN6	1	11866152	11903201	0.1210	rs2922240	3.67	rs17376328	6.55e-02	5.68	-0.8360	479	5	lasso	0.050139	1.15e-06	-0.999445	0.317579	0.00000	0	0	1	1
NA	/home/cliao15/software/fusion_twas-master/weights/CMC.BRAIN.RNASEQ_SPLICING/CMC.chr1:12040541:12042031:clu_39365.wgt.RDat	MFN2	1	12040237	12073572	0.1388	rs630542	3.05	rs2273291	1.67e-01	9.46	0.7950	443	12	enet	0.175450	1.82e-20	1.000918	0.316867	0.00000	0	0	1	1
NA	/home/cliao15/software/fusion_twas-master/weights/CMC.BRAIN.RNASEQ_SPLICING/CMC.chr1:12040541:12049222:clu_39365.wgt.RDat	MFN2	1	12040237	12073572	0.1827	rs630542	3.05	rs1474868	1.44e-01	-8.66	1.5290	444	444	bslmm	0.138661	3.08e-16	-1.282093	0.199810	0.00000	0	0	1	1
NA	/home/cliao15/software/fusion_twas-master/weights/CMC.BRAIN.RNASEQ_SPLICING/CMC.chr1:12042171:12042580:clu_39365.wgt.RDat	MFN2	1	12040237	12073572	0.0583	rs630542	3.05	rs4846080	4.47e-02	-5.20	0.4090	443	4	lasso	0.032600	7.84e-05	-0.346091	0.729274	0.00000	0	0	1	1
NA	/home/cliao15/software/fusion_twas-master/weights/CMC.BRAIN.RNASEQ_SPLICING/CMC.chr1:12042171:12049222:clu_39365.wgt.RDat	MFN2	1	12040237	12073572	0.1048	rs630542	3.05	rs2236055	1.08e-01	7.20	1.5290	444	2	lasso	0.094970	2.02e-11	1.530538	0.125884	0.00000	0	0	1	1
NA	/home/cliao15/software/fusion_twas-master/weights/CMC.BRAIN.RNASEQ_SPLICING/CMC.chr1:16559141:16559388:clu_39426.wgt.RDat	RSG1	1	16558181	16563659	0.0700	rs6698317	-2.70	rs2863845	8.08e-02	6.12	-1.2650	317	4	lasso	0.075857	2.25e-09	-1.322533	0.185991	0.00000	0	0	1	1
NA	/home/cliao15/software/fusion_twas-master/weights/CMC.BRAIN.RNASEQ_SPLICING/CMC.chr1:16559141:16560107:clu_39426.wgt.RDat	RSG1	1	16558181	16563659	0.0870	rs6698317	-2.70	rs2863845	1.36e-01	-7.93	-1.2650	317	5	lasso	0.131107	2.17e-15	1.316558	0.187987	0.00000	0	0	1	1
NA	/home/cliao15/software/fusion_twas-master/weights/CMC.BRAIN.RNASEQ_SPLICING/CMC.chr1:16559512:16560107:clu_39426.wgt.RDat	RSG1	1	16558181	16563659	0.0576	rs6698317	-2.70	rs4661729	6.29e-02	5.36	-1.5120	317	317	blup	0.064536	3.54e-08	-0.843697	0.398839	0.00000	0	0	1	1
NA	/home/cliao15/software/fusion_twas-master/weights/CMC.BRAIN.RNASEQ_SPLICING/CMC.chr1:16641930:16678750:clu_39430.wgt.RDat	FBXO42	1	16576558	16678948	0.0467	rs6698317	-2.70	rs11260718	4.73e-02	5.22	-1.5300	277	7	lasso	0.042664	6.96e-06	-1.523847	0.127547	0.00000	0	0	1	1
NA	/home/cliao15/software/fusion_twas-master/weights/CMC.BRAIN.RNASEQ_SPLICING/CMC.chr1:16817278:16825698:clu_39437.wgt.RDat	CROCCP3	1	16793930	16819196	0.1676	rs6698317	-2.70	rs156908	1.45e-01	8.10	-1.7610	243	2	lasso	0.140703	1.81e-16	-1.681142	0.092735	0.00000	0	0	1	1
NA	/home/cliao15/software/fusion_twas-master/weights/CMC.BRAIN.RNASEQ_SPLICING/CMC.chr1:16817421:16825698:clu_39437.wgt.RDat	CROCCP3	1	16793930	16819196	0.0349	rs6698317	-2.70	rs2670494	7.01e-03	-3.58	0.5270	243	243	blup	0.016353	4.05e-03	-0.195114	0.845304	0.00000	0	0	1	1
NA	/home/cliao15/software/fusion_twas-master/weights/CMC.BRAIN.RNASEQ_SPLICING/CMC.chr1:16921156:16921426:clu_39439.wgt.RDat	NBPF1	1	16888921	16940100	0.0493	rs6698317	-2.70	rs2076604	-8.23e-04	3.71	1.6050	262	262	bslmm	0.009309	2.37e-02	1.482883	0.138105	0.00000	0	0	1	1
NA	/home/cliao15/software/fusion_twas-master/weights/CMC.BRAIN.RNASEQ_SPLICING/CMC.chr1:16929819:16935003:clu_39439.wgt.RDat	NBPF1	1	16888921	16940100	0.1577	rs6698317	-2.70	rs7537985	8.08e-02	6.63	-1.9580	271	6	lasso	0.114601	1.47e-13	-1.797389	0.072274	0.00000	0	0	1	1
NA	/home/cliao15/software/fusion_twas-master/weights/CMC.BRAIN.RNASEQ_SPLICING/CMC.chr1:16945598:16946340:clu_39441.wgt.RDat	CROCCP2	1	16951872	16971178	0.3098	rs6698317	-2.70	rs7537985	1.91e-01	-9.28	-1.9580	273	4	lasso	0.199805	2.30e-23	2.106787	0.035136	0.01356	885	NA	1	1
NA	/home/cliao15/software/fusion_twas-master/weights/CMC.BRAIN.RNASEQ_SPLICING/CMC.chr1:16945598:16952270:clu_39441.wgt.RDat	CROCCP2	1	16951872	16971178	0.5808	rs6698317	-2.70	rs7537985	3.76e-01	12.96	-1.9580	273	9	enet	0.398959	6.43e-51	-2.042337	0.041118	0.02098	572	NA	1	1
NA	/home/cliao15/software/fusion_twas-master/weights/CMC.BRAIN.RNASEQ_SPLICING/CMC.chr1:16946519:16952270:clu_39441.wgt.RDat	CROCCP2	1	16951872	16971178	0.0993	rs6698317	-2.70	rs6691985	1.88e-02	5.24	1.6410	272	15	enet	0.071430	6.62e-09	1.038016	0.299263	0.00000	0	0	1	1
NA	/home/cliao15/software/fusion_twas-master/weights/CMC.BRAIN.RNASEQ_SPLICING/CMC.chr1:16946533:16952270:clu_39441.wgt.RDat	CROCCP2	1	16951872	16971178	0.0546	rs6698317	-2.70	rs6700888	2.67e-02	4.45	0.3560	272	272	bslmm	0.037490	2.42e-05	-0.475519	0.634417	0.00000	0	0	1	1
NA	/home/cliao15/software/fusion_twas-master/weights/CMC.BRAIN.RNASEQ_SPLICING/CMC.chr1:16958866:16959590:clu_39442.wgt.RDat	CROCCP2	1	16951872	16971178	0.2233	rs6698317	-2.70	rs9435734	9.42e-02	6.60	0.4260	264	30	enet	0.123649	1.47e-14	-0.117145	0.906745	0.00000	0	0	1	1
NA	/home/cliao15/software/fusion_twas-master/weights/CMC.BRAIN.RNASEQ_SPLICING/CMC.chr1:17273486:17279797:clu_39455.wgt.RDat	CROCC	1	17066767	17267729	0.1571	rs2240335	2.74	rs156851	5.17e-02	5.44	-0.0890	358	37	enet	0.050440	1.07e-06	0.823523	0.410211	0.00000	0	0	1	1
NA	/home/cliao15/software/fusion_twas-master/weights/CMC.BRAIN.RNASEQ_SPLICING/CMC.chr1:17294913:17296748:clu_39456.wgt.RDat	CROCC	1	17066767	17267729	0.0748	rs2240335	2.74	rs6684770	1.50e-02	4.71	-0.6930	351	351	blup	0.049818	1.24e-06	-0.954142	0.340012	0.00000	0	0	1	1
NA	/home/cliao15/software/fusion_twas-master/weights/CMC.BRAIN.RNASEQ_SPLICING/CMC.chr1:17319076:17322471:clu_39462.wgt.RDat	ATP13A2	1	17312452	17338423	0.0603	rs2240335	2.74	rs4920608	7.64e-03	4.22	1.0580	346	19	enet	0.015779	4.67e-03	1.626488	0.103846	0.00000	0	0	1	1
NA	/home/cliao15/software/fusion_twas-master/weights/CMC.BRAIN.RNASEQ_SPLICING/CMC.chr1:19981693:19983359:clu_39529.wgt.RDat	NBL1	1	19969722	19984949	0.1818	rs12725043	3.37	rs2294630	1.38e-01	8.05	-1.6130	527	527	bslmm	0.131515	1.95e-15	-1.719325	0.085555	0.00000	0	0	1	1
NA	/home/cliao15/software/fusion_twas-master/weights/CMC.BRAIN.RNASEQ_SPLICING/CMC.chr1:20231480:20234063:clu_39534.wgt.RDat	OTUD3	1	20208887	20239437	0.2862	rs12725043	3.37	rs2315059	1.66e-01	8.71	-0.0320	538	6	lasso	0.184060	1.76e-21	-0.615037	0.538530	0.00000	0	0	1	1
NA	/home/cliao15/software/fusion_twas-master/weights/CMC.BRAIN.RNASEQ_SPLICING/CMC.chr1:20810212:20810860:clu_39540.wgt.RDat	CAMK2N1	1	20808883	20812728	0.0849	rs12725043	3.37	rs1044332	7.36e-02	6.18	-2.0550	515	4	lasso	0.052966	5.82e-07	-1.783559	0.074495	0.00000	0	0	1	1
NA	/home/cliao15/software/fusion_twas-master/weights/CMC.BRAIN.RNASEQ_SPLICING/CMC.chr1:20810212:20811707:clu_39540.wgt.RDat	CAMK2N1	1	20808883	20812728	0.0724	rs12725043	3.37	rs1044332	7.21e-02	-6.15	-2.0550	515	3	lasso	0.049671	1.29e-06	1.723603	0.084780	0.00000	0	0	1	1
NA	/home/cliao15/software/fusion_twas-master/weights/CMC.BRAIN.RNASEQ_SPLICING/CMC.chr1:21009377:21011302:clu_39544.wgt.RDat	KIF17	1	20990506	21044317	0.0254	rs4518869	2.63	rs710311	1.49e-02	-3.78	0.9840	457	8	enet	0.006170	5.36e-02	-1.655084	0.097907	0.00000	0	0	1	1
NA	/home/cliao15/software/fusion_twas-master/weights/CMC.BRAIN.RNASEQ_SPLICING/CMC.chr1:21133993:21139651:clu_39552.wgt.RDat	EIF4G3	1	21132784	21503381	0.0489	rs4518869	2.63	rs6668370	2.86e-02	-4.84	0.7000	436	5	lasso	0.041429	9.37e-06	-1.132814	0.257292	0.00000	0	0	1	1
NA	/home/cliao15/software/fusion_twas-master/weights/CMC.BRAIN.RNASEQ_SPLICING/CMC.chr1:21167521:21174299:clu_39559.wgt.RDat	EIF4G3	1	21132784	21503381	0.0954	rs4518869	2.63	rs17449243	4.44e-02	5.35	1.7858	437	3	lasso	0.050968	9.43e-07	1.744427	0.081085	0.00000	0	0	1	1
NA	/home/cliao15/software/fusion_twas-master/weights/CMC.BRAIN.RNASEQ_SPLICING/CMC.chr1:21167521:21175908:clu_39559.wgt.RDat	EIF4G3	1	21132784	21503381	0.0792	rs4518869	2.63	rs17449243	4.54e-02	-5.37	1.7858	438	3	lasso	0.053855	4.70e-07	-1.751766	0.079814	0.00000	0	0	1	1
NA	/home/cliao15/software/fusion_twas-master/weights/CMC.BRAIN.RNASEQ_SPLICING/CMC.chr1:21212864:21220010:clu_39554.wgt.RDat	EIF4G3	1	21132784	21503381	0.0285	rs4518869	2.63	rs7543140	1.26e-02	3.98	1.1950	430	8	lasso	0.010710	1.66e-02	1.187803	0.234911	0.00000	0	0	1	1
NA	/home/cliao15/software/fusion_twas-master/weights/CMC.BRAIN.RNASEQ_SPLICING/CMC.chr1:21231464:21267984:clu_39555.wgt.RDat	EIF4G3	1	21132784	21503381	0.0794	rs4518869	2.63	rs2796343	6.20e-03	3.86	0.0010	429	36	enet	0.033485	6.33e-05	-0.356289	0.721624	0.00000	0	0	1	1
NA	/home/cliao15/software/fusion_twas-master/weights/CMC.BRAIN.RNASEQ_SPLICING/CMC.chr1:21267888:21267984:clu_39555.wgt.RDat	EIF4G3	1	21132784	21503381	0.0693	rs4518869	2.63	rs12124123	-2.27e-03	-3.61	1.2240	410	410	bslmm	0.025222	4.65e-04	1.525742	0.127074	0.00000	0	0	1	1
NA	/home/cliao15/software/fusion_twas-master/weights/CMC.BRAIN.RNASEQ_SPLICING/CMC.chr1:21599404:21601561:clu_39563.wgt.RDat	ECE1	1	21543739	21672034	0.0642	rs2275363	3.16	rs6426659	6.32e-03	3.44	0.8170	365	365	bslmm	0.031083	1.13e-04	1.485489	0.137414	0.00000	0	0	1	1
NA	/home/cliao15/software/fusion_twas-master/weights/CMC.BRAIN.RNASEQ_SPLICING/CMC.chr1:21926110:21929297:clu_39574.wgt.RDat	RAP1GAP	1	21922707	21995856	0.0526	rs2275363	3.16	rs829411	4.53e-02	-4.62	1.0460	413	6	lasso	0.047608	2.12e-06	0.139885	0.888751	0.00000	0	0	1	1
NA	/home/cliao15/software/fusion_twas-master/weights/CMC.BRAIN.RNASEQ_SPLICING/CMC.chr1:22379235:22404922:clu_39585.wgt.RDat	CDC42	1	22379119	22419436	0.1128	rs2275363	3.16	rs16826309	7.37e-02	-6.33	0.4090	511	20	enet	0.090518	6.09e-11	-0.089828	0.928424	0.00000	0	0	1	1
NA	/home/cliao15/software/fusion_twas-master/weights/CMC.BRAIN.RNASEQ_SPLICING/CMC.chr1:22405076:22405199:clu_39586.wgt.RDat	CDC42	1	22379119	22419436	0.0826	rs2275363	3.16	rs12749135	1.87e-03	-3.72	-0.0390	484	484	blup	0.053176	5.54e-07	0.237351	0.812384	0.00000	0	0	1	1
NA	/home/cliao15/software/fusion_twas-master/weights/CMC.BRAIN.RNASEQ_SPLICING/CMC.chr1:22970207:22973720:clu_39595.wgt.RDat	C1QC	1	22970117	22974603	0.1007	rs11576345	-2.89	rs294185	7.63e-02	5.97	1.0610	487	4	lasso	0.064082	3.96e-08	1.200937	0.229776	0.00000	0	0	1	1
NA	/home/cliao15/software/fusion_twas-master/weights/CMC.BRAIN.RNASEQ_SPLICING/CMC.chr1:23403853:23407939:clu_39603.wgt.RDat	KDM1A	1	23345940	23410184	0.0443	rs309539	-2.59	rs648322	3.66e-02	4.50	0.2150	382	382	blup	0.036653	2.95e-05	0.125638	0.900019	0.00000	0	0	1	1
NA	/home/cliao15/software/fusion_twas-master/weights/CMC.BRAIN.RNASEQ_SPLICING/CMC.chr1:23724448:23735157:clu_39614.wgt.RDat	TCEA3	1	23707554	23751261	0.0676	rs309539	-2.59	rs1767141	1.67e-02	-4.45	0.7760	321	9	enet	0.024784	5.17e-04	0.056006	0.955337	0.00000	0	0	1	1
NA	/home/cliao15/software/fusion_twas-master/weights/CMC.BRAIN.RNASEQ_SPLICING/CMC.chr1:23724448:23743742:clu_39614.wgt.RDat	TCEA3	1	23707554	23751261	0.4578	rs309539	-2.59	rs946268	4.28e-01	13.97	-0.5010	321	3	lasso	0.428345	9.84e-56	-0.180961	0.856398	0.00000	0	0	1	1
NA	/home/cliao15/software/fusion_twas-master/weights/CMC.BRAIN.RNASEQ_SPLICING/CMC.chr1:24134813:24143165:clu_39629.wgt.RDat	HMGCL	1	24128366	24165110	0.0658	rs12405071	3.39	rs10917430	3.50e-03	3.94	-0.9660	363	13	enet	0.039702	1.42e-05	0.072282	0.942378	0.00000	0	0	1	1
NA	/home/cliao15/software/fusion_twas-master/weights/CMC.BRAIN.RNASEQ_SPLICING/CMC.chr1:24140828:24143165:clu_39629.wgt.RDat	HMGCL	1	24128366	24165110	0.0582	rs12405071	3.39	rs11577442	-1.17e-03	-3.47	-0.8610	360	360	blup	0.009622	2.19e-02	-0.287591	0.773660	0.00000	0	0	1	1
NA	/home/cliao15/software/fusion_twas-master/weights/CMC.BRAIN.RNASEQ_SPLICING/CMC.chr1:24294213:24298340:clu_39635.wgt.RDat	SRSF10	1	24292936	24306953	0.0582	rs12405071	3.39	rs2864098	-1.83e-03	3.30	-0.7710	400	400	bslmm	0.010837	1.60e-02	0.615794	0.538031	0.00000	0	0	1	1
NA	/home/cliao15/software/fusion_twas-master/weights/CMC.BRAIN.RNASEQ_SPLICING/CMC.chr1:24740264:24745781:clu_39644.wgt.RDat	NIPAL3	1	24742244	24799473	0.0603	rs12405071	3.39	rs10903087	1.27e-02	-3.98	0.0630	419	419	bslmm	0.017330	3.18e-03	-0.278014	0.781002	0.00000	0	0	1	1
NA	/home/cliao15/software/fusion_twas-master/weights/CMC.BRAIN.RNASEQ_SPLICING/CMC.chr1:24766730:24768545:clu_39645.wgt.RDat	NIPAL3	1	24742244	24799473	0.1024	rs12405071	3.39	rs11249117	7.39e-02	-6.58	0.4030	425	31	enet	0.072862	4.67e-09	-0.330434	0.741072	0.00000	0	0	1	1
NA	/home/cliao15/software/fusion_twas-master/weights/CMC.BRAIN.RNASEQ_SPLICING/CMC.chr1:25554726:25558595:clu_39656.wgt.RDat	SYF2	1	25548766	25559013	0.0445	rs1739124	2.39	rs10903128	2.63e-03	3.40	1.9000	328	11	enet	0.025163	4.72e-04	0.496212	0.619745	0.00000	0	0	1	1
NA	/home/cliao15/software/fusion_twas-master/weights/CMC.BRAIN.RNASEQ_SPLICING/CMC.chr1:25573520:25573800:clu_39660.wgt.RDat	C1orf63	1	25568739	25664656	0.0602	rs1739124	2.39	rs1043879	1.29e-01	-7.87	2.3400	331	1	lasso	0.119038	4.76e-14	-2.340000	0.019284	0.01732	693	NA	1	1
NA	/home/cliao15/software/fusion_twas-master/weights/CMC.BRAIN.RNASEQ_SPLICING/CMC.chr1:25573520:25594231:clu_39660.wgt.RDat	C1orf63	1	25568739	25664656	0.5500	rs1739124	2.39	rs1043879	4.17e-01	13.64	2.3400	341	29	enet	0.444790	1.55e-58	1.826120	0.067832	0.00000	0	0	1	1
NA	/home/cliao15/software/fusion_twas-master/weights/CMC.BRAIN.RNASEQ_SPLICING/CMC.chr1:25573520:25663531:clu_39660.wgt.RDat	C1orf63	1	25568739	25664656	0.2882	rs1739124	2.39	rs3091242	1.88e-01	-9.23	1.9460	380	380	bslmm	0.244186	7.16e-29	-0.184280	0.853794	0.00000	0	0	1	1
NA	/home/cliao15/software/fusion_twas-master/weights/CMC.BRAIN.RNASEQ_SPLICING/CMC.chr1:25573520:25664560:clu_39660.wgt.RDat	C1orf63	1	25568739	25664656	0.2027	rs1739124	2.39	rs3091242	1.57e-01	-8.47	1.9460	380	380	bslmm	0.170317	7.25e-20	-0.499147	0.617676	0.00000	0	0	1	1
NA	/home/cliao15/software/fusion_twas-master/weights/CMC.BRAIN.RNASEQ_SPLICING/CMC.chr1:25580428:25594231:clu_39660.wgt.RDat	C1orf63	1	25568739	25664656	0.0617	rs1739124	2.39	rs1043879	9.00e-03	4.05	2.3400	339	339	bslmm	0.051688	7.93e-07	-0.612741	0.540048	0.00000	0	0	1	1
NA	/home/cliao15/software/fusion_twas-master/weights/CMC.BRAIN.RNASEQ_SPLICING/CMC.chr1:25580428:25663531:clu_39660.wgt.RDat	C1orf63	1	25568739	25664656	0.0705	rs1739124	2.39	rs4649084	4.94e-02	-4.96	1.6250	378	4	lasso	0.045446	3.56e-06	-1.505253	0.132259	0.00000	0	0	1	1
NA	/home/cliao15/software/fusion_twas-master/weights/CMC.BRAIN.RNASEQ_SPLICING/CMC.chr1:25621231:25663531:clu_39660.wgt.RDat	C1orf63	1	25568739	25664656	0.0696	rs1739124	2.39	rs3091242	3.93e-02	5.06	1.9460	374	4	lasso	0.035548	3.85e-05	1.935399	0.052941	0.00000	0	0	1	1
NA	/home/cliao15/software/fusion_twas-master/weights/CMC.BRAIN.RNASEQ_SPLICING/CMC.chr1:25633440:25663531:clu_39660.wgt.RDat	C1orf63	1	25568739	25664656	0.0984	rs1739124	2.39	rs3767879	3.34e-02	-4.39	0.6440	372	23	enet	0.048584	1.67e-06	-0.036871	0.970588	0.00000	0	0	1	1
NA	/home/cliao15/software/fusion_twas-master/weights/CMC.BRAIN.RNASEQ_SPLICING/CMC.chr1:26438406:26438951:clu_39684.wgt.RDat	PDIK1L	1	26437655	26452039	0.0266	rs10794522	-2.93	rs2783637	1.80e-02	-3.99	0.6320	451	6	lasso	0.012585	1.03e-02	-0.725294	0.468271	0.00000	0	0	1	1
NA	/home/cliao15/software/fusion_twas-master/weights/CMC.BRAIN.RNASEQ_SPLICING/CMC.chr1:26439141:26440783:clu_39684.wgt.RDat	PDIK1L	1	26437655	26452039	0.0606	rs10794522	-2.93	rs2783637	8.29e-02	-6.40	0.6320	452	11	lasso	0.070607	8.09e-09	-0.833266	0.404695	0.00000	0	0	1	1
NA	/home/cliao15/software/fusion_twas-master/weights/CMC.BRAIN.RNASEQ_SPLICING/CMC.chr1:26629409:26629534:clu_39692.wgt.RDat	UBXN11	1	26608772	26644756	0.0706	rs10794522	-2.93	rs12568163	4.48e-03	4.07	1.9110	403	403	blup	0.026748	3.22e-04	0.132590	0.894518	0.00000	0	0	1	1
NA	/home/cliao15/software/fusion_twas-master/weights/CMC.BRAIN.RNASEQ_SPLICING/CMC.chr1:27624602:27627717:clu_39719.wgt.RDat	WDTC1	1	27561006	27635124	0.0714	rs11247599	-2.23	rs11587965	1.23e-02	-4.46	0.2490	231	231	bslmm	0.039140	1.62e-05	0.475837	0.634191	0.00000	0	0	1	1
NA	/home/cliao15/software/fusion_twas-master/weights/CMC.BRAIN.RNASEQ_SPLICING/CMC.chr1:27660772:27661870:clu_39726.wgt.RDat	TMEM222	1	27648635	27662891	0.0445	rs10902671	-2.27	rs7521203	3.28e-02	4.40	1.9450	231	11	enet	0.037425	2.45e-05	0.768500	0.442190	0.00000	0	0	1	1
NA	/home/cliao15/software/fusion_twas-master/weights/CMC.BRAIN.RNASEQ_SPLICING/CMC.chr1:28116142:28120044:clu_39739.wgt.RDat	STX12	1	28099693	28150963	0.0468	rs17257252	3.48	rs4075401	4.91e-04	-3.02	-0.9640	264	264	bslmm	0.014312	6.72e-03	0.845631	0.397759	0.00000	0	0	1	1
NA	/home/cliao15/software/fusion_twas-master/weights/CMC.BRAIN.RNASEQ_SPLICING/CMC.chr1:28343750:28362055:clu_39747.wgt.RDat	EYA3	1	28296854	28415148	0.0647	rs17257252	3.48	rs1767512	1.48e-02	3.91	-1.3120	254	254	bslmm	0.018740	2.25e-03	-0.900676	0.367761	0.00000	0	0	1	1
NA	/home/cliao15/software/fusion_twas-master/weights/CMC.BRAIN.RNASEQ_SPLICING/CMC.chr1:28562963:28564272:clu_39753.wgt.RDat	ATPIF1	1	28562601	28564616	0.2748	rs17257252	3.48	rs510379	3.36e-01	-12.36	1.1340	255	10	enet	0.338094	1.20e-41	-1.194909	0.232123	0.00000	0	0	1	1
NA	/home/cliao15/software/fusion_twas-master/weights/CMC.BRAIN.RNASEQ_SPLICING/CMC.chr1:28562963:28564348:clu_39753.wgt.RDat	ATPIF1	1	28562601	28564616	0.1999	rs17257252	3.48	rs8559	2.03e-01	9.57	1.0090	255	6	lasso	0.195543	7.49e-23	0.896638	0.369912	0.00000	0	0	1	1
NA	/home/cliao15/software/fusion_twas-master/weights/CMC.BRAIN.RNASEQ_SPLICING/CMC.chr1:28832596:28834640:clu_39761.wgt.RDat	RCC1	1	28832454	28865708	0.0544	rs12038347	-3.91	rs4654365	-1.29e-03	-3.34	-0.2920	277	277	bslmm	0.004230	9.05e-02	-1.285456	0.198633	0.00000	0	0	1	1
NA	/home/cliao15/software/fusion_twas-master/weights/CMC.BRAIN.RNASEQ_SPLICING/CMC.chr1:28832596:28835342:clu_39761.wgt.RDat	RCC1	1	28832454	28865708	0.1255	rs12038347	-3.91	rs3767306	1.05e-02	4.19	1.1500	278	61	enet	0.061012	8.33e-08	0.795314	0.426431	0.00000	0	0	1	1
NA	/home/cliao15/software/fusion_twas-master/weights/CMC.BRAIN.RNASEQ_SPLICING/CMC.chr1:29010252:29018097:clu_39776.wgt.RDat	GMEB1	1	28995239	29042115	0.0269	rs12039988	3.91	rs4654365	3.09e-02	4.08	-0.2920	292	292	blup	0.022884	8.20e-04	-0.155185	0.876675	0.00000	0	0	1	1
NA	/home/cliao15/software/fusion_twas-master/weights/CMC.BRAIN.RNASEQ_SPLICING/CMC.chr1:29066910:29068915:clu_39780.wgt.RDat	YTHDF2	1	29063132	29096287	0.0357	rs12039988	3.91	rs797397	1.90e-02	-4.27	2.1270	294	3	lasso	0.018980	2.12e-03	-1.750870	0.079968	0.00000	0	0	1	1
NA	/home/cliao15/software/fusion_twas-master/weights/CMC.BRAIN.RNASEQ_SPLICING/CMC.chr1:29549772:29557243:clu_39794.wgt.RDat	MECR	1	29519384	29557454	0.0619	rs1565714	4.01	rs9426362	-6.58e-04	3.78	1.0270	351	351	bslmm	0.007387	3.89e-02	2.811180	0.004936	0.10435	115	NA	1	1
NA	/home/cliao15/software/fusion_twas-master/weights/CMC.BRAIN.RNASEQ_SPLICING/CMC.chr1:31838786:31840240:clu_39822.wgt.RDat	FABP3	1	31838099	31845923	0.0453	rs1337046	2.69	rs33917597	2.95e-02	-4.62	-0.0400	396	396	bslmm	0.029867	1.51e-04	0.591408	0.554247	0.00000	0	0	1	1
NA	/home/cliao15/software/fusion_twas-master/weights/CMC.BRAIN.RNASEQ_SPLICING/CMC.chr1:32130835:32131105:clu_39831.wgt.RDat	COL16A1	1	32117847	32169768	0.0914	rs7521399	2.43	rs10914462	4.09e-02	5.78	-1.1880	354	354	blup	0.059963	1.07e-07	-1.386620	0.165558	0.00000	0	0	1	1
NA	/home/cliao15/software/fusion_twas-master/weights/CMC.BRAIN.RNASEQ_SPLICING/CMC.chr1:32130835:32131184:clu_39831.wgt.RDat	COL16A1	1	32117847	32169768	0.0411	rs7521399	2.43	rs2292993	3.07e-02	-4.74	-1.5270	354	3	lasso	0.021909	1.04e-03	1.523410	0.127656	0.00000	0	0	1	1
NA	/home/cliao15/software/fusion_twas-master/weights/CMC.BRAIN.RNASEQ_SPLICING/CMC.chr1:32134456:32135412:clu_39833.wgt.RDat	COL16A1	1	32117847	32169768	0.1381	rs7521399	2.43	rs1474182	8.00e-02	6.68	-1.6680	354	5	lasso	0.109054	5.95e-13	-1.446548	0.148024	0.00000	0	0	1	1
NA	/home/cliao15/software/fusion_twas-master/weights/CMC.BRAIN.RNASEQ_SPLICING/CMC.chr1:32134456:32136203:clu_39833.wgt.RDat	COL16A1	1	32117847	32169768	0.0508	rs7521399	2.43	rs1474182	1.24e-02	-4.29	-1.6680	354	354	bslmm	0.024542	5.48e-04	0.773510	0.439221	0.00000	0	0	1	1
NA	/home/cliao15/software/fusion_twas-master/weights/CMC.BRAIN.RNASEQ_SPLICING/CMC.chr1:32136247:32137216:clu_39833.wgt.RDat	COL16A1	1	32117847	32169768	0.0780	rs7521399	2.43	rs1474182	5.12e-02	-5.66	-1.6680	354	354	blup	0.043356	5.89e-06	1.501882	0.133127	0.00000	0	0	1	1
NA	/home/cliao15/software/fusion_twas-master/weights/CMC.BRAIN.RNASEQ_SPLICING/CMC.chr1:32193206:32193783:clu_39848.wgt.RDat	BAI2	1	32192717	32229648	0.2886	rs7521399	2.43	rs4295917	2.26e-01	-10.10	0.0950	349	4	lasso	0.225178	1.78e-26	-0.088977	0.929100	0.00000	0	0	1	1
NA	/home/cliao15/software/fusion_twas-master/weights/CMC.BRAIN.RNASEQ_SPLICING/CMC.chr1:32193682:32193783:clu_39848.wgt.RDat	BAI2	1	32192717	32229648	0.1122	rs7521399	2.43	rs4295917	9.13e-02	6.75	0.0950	349	7	lasso	0.084882	2.45e-10	-0.126794	0.899103	0.00000	0	0	1	1
NA	/home/cliao15/software/fusion_twas-master/weights/CMC.BRAIN.RNASEQ_SPLICING/CMC.chr1:32377427:32384571:clu_39858.wgt.RDat	PTP4A2	1	32372021	32403988	0.0206	rs7521399	2.43	rs12132682	9.96e-03	-3.76	0.2250	289	289	blup	0.007695	3.59e-02	0.335378	0.737340	0.00000	0	0	1	1
NA	/home/cliao15/software/fusion_twas-master/weights/CMC.BRAIN.RNASEQ_SPLICING/CMC.chr1:33099673:33116030:clu_39886.wgt.RDat	ZBTB8OS	1	33065772	33116185	0.0479	rs6673337	-2.10	rs359952	5.01e-02	4.95	-1.1600	238	9	lasso	0.039118	1.63e-05	-1.035532	0.300421	0.00000	0	0	1	1
NA	/home/cliao15/software/fusion_twas-master/weights/CMC.BRAIN.RNASEQ_SPLICING/CMC.chr1:33138502:33145241:clu_39891.wgt.RDat	RBBP4	1	33116748	33151812	0.0464	rs6673337	-2.10	rs4970535	1.02e-02	-3.55	1.3920	243	243	bslmm	0.025601	4.24e-04	-0.653578	0.513384	0.00000	0	0	1	1
NA	/home/cliao15/software/fusion_twas-master/weights/CMC.BRAIN.RNASEQ_SPLICING/CMC.chr1:33547109:33557651:clu_39916.wgt.RDat	ADC	1	33546713	33586131	0.0360	rs1493994	3.44	rs12031625	4.41e-02	4.98	0.9980	357	1	lasso	0.035535	3.87e-05	0.998000	0.318279	0.00000	0	0	1	1
NA	/home/cliao15/software/fusion_twas-master/weights/CMC.BRAIN.RNASEQ_SPLICING/CMC.chr1:36020120:36022808:clu_39974.wgt.RDat	KIAA0319L	1	35899090	36023037	0.0345	rs12727197	2.25	rs12064550	7.35e-04	3.48	-1.0450	192	192	bslmm	0.005913	5.74e-02	0.109449	0.912847	0.00000	0	0	1	1
NA	/home/cliao15/software/fusion_twas-master/weights/CMC.BRAIN.RNASEQ_SPLICING/CMC.chr1:36181927:36182102:clu_39982.wgt.RDat	C1orf216	1	36179476	36184790	0.0188	rs34002152	2.24	rs6688464	1.51e-02	4.07	0.4810	214	214	blup	0.006318	5.16e-02	0.610449	0.541564	0.00000	0	0	1	1
NA	/home/cliao15/software/fusion_twas-master/weights/CMC.BRAIN.RNASEQ_SPLICING/CMC.chr1:36690106:36690572:clu_40003.wgt.RDat	THRAP3	1	36690016	36770957	0.1661	rs17439607	2.28	rs17439943	1.89e-01	9.30	1.1790	336	336	bslmm	0.200893	1.70e-23	0.765461	0.443997	0.00000	0	0	1	1
NA	/home/cliao15/software/fusion_twas-master/weights/CMC.BRAIN.RNASEQ_SPLICING/CMC.chr1:36690703:36724983:clu_40003.wgt.RDat	THRAP3	1	36690016	36770957	0.1788	rs7545247	2.14	rs17439943	1.08e-01	7.30	1.1790	352	1	lasso	0.096291	1.45e-11	1.179000	0.238398	0.00000	0	0	1	1
NA	/home/cliao15/software/fusion_twas-master/weights/CMC.BRAIN.RNASEQ_SPLICING/CMC.chr1:36773564:36773710:clu_40007.wgt.RDat	SH3D21	1	36772707	36790484	0.0962	rs17439607	2.17	rs1416840	2.35e-03	-3.45	-0.3720	343	24	enet	0.031832	9.43e-05	1.675183	0.093898	0.00000	0	0	1	1
NA	/home/cliao15/software/fusion_twas-master/weights/CMC.BRAIN.RNASEQ_SPLICING/CMC.chr1:36883856:36884592:clu_40015.wgt.RDat	OSCP1	1	36883506	36916086	0.0697	rs7545247	2.14	rs2275477	6.68e-02	5.83	0.6090	358	4	lasso	0.050345	1.10e-06	0.567989	0.570042	0.00000	0	0	1	1
NA	/home/cliao15/software/fusion_twas-master/weights/CMC.BRAIN.RNASEQ_SPLICING/CMC.chr1:36884655:36886077:clu_40015.wgt.RDat	OSCP1	1	36883506	36916086	0.0638	rs7545247	2.14	rs6667450	3.75e-02	-5.05	0.3700	359	3	lasso	0.041216	9.86e-06	-0.541887	0.587896	0.00000	0	0	1	1
NA	/home/cliao15/software/fusion_twas-master/weights/CMC.BRAIN.RNASEQ_SPLICING/CMC.chr1:36884655:36887751:clu_40015.wgt.RDat	OSCP1	1	36883506	36916086	0.4297	rs7545247	2.14	rs2275477	5.45e-01	15.60	0.6090	359	8	lasso	0.537943	3.64e-76	0.670541	0.502513	0.00000	0	0	1	1
NA	/home/cliao15/software/fusion_twas-master/weights/CMC.BRAIN.RNASEQ_SPLICING/CMC.chr1:36886216:36887751:clu_40015.wgt.RDat	OSCP1	1	36883506	36916086	0.0936	rs7545247	2.14	rs16822801	7.77e-02	-6.64	0.1250	358	12	enet	0.079674	8.81e-10	-0.449898	0.652784	0.00000	0	0	1	1
NA	/home/cliao15/software/fusion_twas-master/weights/CMC.BRAIN.RNASEQ_SPLICING/CMC.chr1:36894076:36897403:clu_40017.wgt.RDat	OSCP1	1	36883506	36916086	0.1077	rs7545247	2.14	rs1416840	9.28e-02	6.88	-0.3720	361	6	lasso	0.095911	1.60e-11	-0.419066	0.675168	0.00000	0	0	1	1
NA	/home/cliao15/software/fusion_twas-master/weights/CMC.BRAIN.RNASEQ_SPLICING/CMC.chr1:38006356:38018246:clu_40030.wgt.RDat	SNIP1	1	38000049	38019945	0.0477	rs28545785	-2.93	rs4415526	2.52e-02	4.72	-1.1220	454	2	lasso	0.019328	1.95e-03	-1.049023	0.294167	0.00000	0	0	1	1
NA	/home/cliao15/software/fusion_twas-master/weights/CMC.BRAIN.RNASEQ_SPLICING/CMC.chr1:38014588:38018246:clu_40030.wgt.RDat	SNIP1	1	38000049	38019945	0.0466	rs28545785	-2.93	rs4415526	-1.98e-03	-3.16	-1.1220	450	450	blup	0.005129	7.09e-02	0.563488	0.573103	0.00000	0	0	1	1
NA	/home/cliao15/software/fusion_twas-master/weights/CMC.BRAIN.RNASEQ_SPLICING/CMC.chr1:38155555:38155674:clu_40036.wgt.RDat	C1orf109	1	38147241	38156192	0.0721	rs28545785	-2.93	rs510208	5.07e-02	5.61	-1.1570	450	5	lasso	0.026810	3.17e-04	-1.161461	0.245454	0.00000	0	0	1	1
NA	/home/cliao15/software/fusion_twas-master/weights/CMC.BRAIN.RNASEQ_SPLICING/CMC.chr1:38155558:38155674:clu_40036.wgt.RDat	C1orf109	1	38147241	38156192	0.0732	rs28545785	-2.93	rs501252	2.54e-02	4.99	-1.3100	450	450	bslmm	0.019983	1.66e-03	-0.707876	0.479023	0.00000	0	0	1	1
NA	/home/cliao15/software/fusion_twas-master/weights/CMC.BRAIN.RNASEQ_SPLICING/CMC.chr1:38186226:38186455:clu_40039.wgt.RDat	EPHA10	1	38181645	38230824	0.0457	rs28545785	-2.93	rs10908376	-1.54e-03	-4.27	-1.0290	458	4	lasso	-0.000882	4.35e-01	0.322552	0.747034	0.00000	0	0	1	1
NA	/home/cliao15/software/fusion_twas-master/weights/CMC.BRAIN.RNASEQ_SPLICING/CMC.chr1:38187517:38188713:clu_40039.wgt.RDat	EPHA10	1	38181645	38230824	0.0976	rs28545785	-2.93	rs17464981	7.29e-03	-3.65	-0.2800	458	458	blup	0.032725	7.60e-05	0.490838	0.623541	0.00000	0	0	1	1
NA	/home/cliao15/software/fusion_twas-master/weights/CMC.BRAIN.RNASEQ_SPLICING/CMC.chr1:38348590:38351310:clu_40049.wgt.RDat	INPP5B	1	38326368	38412729	0.0434	rs1023098	3.50	rs664939	2.00e-02	-4.19	0.5460	465	465	bslmm	0.018093	2.64e-03	-0.354489	0.722972	0.00000	0	0	1	1
NA	/home/cliao15/software/fusion_twas-master/weights/CMC.BRAIN.RNASEQ_SPLICING/CMC.chr1:38406470:38407755:clu_40051.wgt.RDat	INPP5B	1	38326368	38412729	0.0522	rs1023098	3.50	rs7366048	4.17e-02	-5.35	-0.7190	454	8	enet	0.054894	3.66e-07	0.416918	0.676739	0.00000	0	0	1	1
NA	/home/cliao15/software/fusion_twas-master/weights/CMC.BRAIN.RNASEQ_SPLICING/CMC.chr1:38406470:38409312:clu_40051.wgt.RDat	INPP5B	1	38326368	38412729	0.0675	rs1023098	3.50	rs7366048	3.79e-03	3.93	-0.7190	455	25	enet	0.012067	1.18e-02	-1.453918	0.145969	0.00000	0	0	1	1
NA	/home/cliao15/software/fusion_twas-master/weights/CMC.BRAIN.RNASEQ_SPLICING/CMC.chr1:39492070:39494395:clu_40070.wgt.RDat	NDUFS5	1	39491966	39500308	0.5462	rs1539435	2.94	rs1555745	7.11e-01	17.77	1.4670	397	5	lasso	0.713159	7.00e-122	1.465794	0.142704	0.00000	0	0	1	1
NA	/home/cliao15/software/fusion_twas-master/weights/CMC.BRAIN.RNASEQ_SPLICING/CMC.chr1:39492074:39494395:clu_40070.wgt.RDat	NDUFS5	1	39491966	39500308	0.5388	rs1539435	2.94	rs1555745	6.90e-01	-17.51	1.4670	397	5	lasso	0.692789	2.64e-115	-1.466059	0.142632	0.00000	0	0	1	1
NA	/home/cliao15/software/fusion_twas-master/weights/CMC.BRAIN.RNASEQ_SPLICING/CMC.chr1:39838268:39844133:clu_40081.wgt.RDat	MACF1	1	39549838	39952810	0.0411	rs1539435	2.94	rs6600290	2.64e-03	3.76	0.0990	381	381	bslmm	0.019362	1.94e-03	0.408177	0.683143	0.00000	0	0	1	1
NA	/home/cliao15/software/fusion_twas-master/weights/CMC.BRAIN.RNASEQ_SPLICING/CMC.chr1:39838268:39844875:clu_40081.wgt.RDat	MACF1	1	39549838	39952810	0.0483	rs1539435	2.94	rs2275186	6.06e-02	-5.60	0.4070	382	382	bslmm	0.055429	3.21e-07	-1.051442	0.293056	0.00000	0	0	1	1
NA	/home/cliao15/software/fusion_twas-master/weights/CMC.BRAIN.RNASEQ_SPLICING/CMC.chr1:39844195:39844875:clu_40081.wgt.RDat	MACF1	1	39549838	39952810	0.0487	rs1539435	2.94	rs599823	1.43e-02	5.01	2.7110	376	376	bslmm	0.034496	4.96e-05	1.341898	0.179629	0.00000	0	0	1	1
NA	/home/cliao15/software/fusion_twas-master/weights/CMC.BRAIN.RNASEQ_SPLICING/CMC.chr1:40148405:40150114:clu_40101.wgt.RDat	HPCAL4	1	40144644	40157089	0.1972	rs1539435	2.94	rs784600	1.13e-01	-7.20	0.8420	385	385	bslmm	0.126007	8.04e-15	-0.446096	0.655528	0.00000	0	0	1	1
NA	/home/cliao15/software/fusion_twas-master/weights/CMC.BRAIN.RNASEQ_SPLICING/CMC.chr1:40150283:40156978:clu_40102.wgt.RDat	HPCAL4	1	40144644	40157089	0.3402	rs1539435	2.94	rs564249	2.95e-01	11.53	-0.7970	385	3	lasso	0.296912	7.73e-36	-0.810801	0.417480	0.00000	0	0	1	1
NA	/home/cliao15/software/fusion_twas-master/weights/CMC.BRAIN.RNASEQ_SPLICING/CMC.chr1:40211170:40214575:clu_40105.wgt.RDat	PPIE	1	40204516	40229586	0.1118	rs1539435	2.94	rs6664570	7.39e-02	-5.97	-0.4560	381	4	lasso	0.061789	6.90e-08	0.478431	0.632343	0.00000	0	0	1	1
NA	/home/cliao15/software/fusion_twas-master/weights/CMC.BRAIN.RNASEQ_SPLICING/CMC.chr1:40214439:40214575:clu_40105.wgt.RDat	PPIE	1	40204516	40229586	0.3336	rs1539435	2.94	rs1046988	3.88e-01	13.17	-0.5070	381	3	lasso	0.390516	1.41e-49	-0.496182	0.619766	0.00000	0	0	1	1
NA	/home/cliao15/software/fusion_twas-master/weights/CMC.BRAIN.RNASEQ_SPLICING/CMC.chr1:40218724:40218959:clu_40106.wgt.RDat	PPIE	1	40204516	40229586	0.1438	rs1539435	2.94	rs6664570	1.06e-01	-7.02	-0.4560	379	2	lasso	0.100865	4.64e-12	0.549440	0.582704	0.00000	0	0	1	1
NA	/home/cliao15/software/fusion_twas-master/weights/CMC.BRAIN.RNASEQ_SPLICING/CMC.chr1:40218724:40228189:clu_40106.wgt.RDat	PPIE	1	40204516	40229586	0.0942	rs1539435	2.94	rs6664570	6.41e-02	5.77	-0.4560	384	2	lasso	0.051754	7.80e-07	-0.454844	0.649221	0.00000	0	0	1	1
NA	/home/cliao15/software/fusion_twas-master/weights/CMC.BRAIN.RNASEQ_SPLICING/CMC.chr1:40315933:40317314:clu_40109.wgt.RDat	TRIT1	1	40306705	40349177	0.2705	rs1539435	2.94	rs12123609	2.65e-01	10.91	0.7790	390	2	lasso	0.258801	9.39e-31	0.851089	0.394720	0.00000	0	0	1	1
NA	/home/cliao15/software/fusion_twas-master/weights/CMC.BRAIN.RNASEQ_SPLICING/CMC.chr1:40506473:40507101:clu_40112.wgt.RDat	CAP1	1	40506254	40538321	0.0367	rs736861	2.94	rs12730176	9.98e-03	-3.84	-0.4670	407	407	blup	0.013398	8.43e-03	1.015451	0.309891	0.00000	0	0	1	1
NA	/home/cliao15/software/fusion_twas-master/weights/CMC.BRAIN.RNASEQ_SPLICING/CMC.chr1:40507165:40525009:clu_40112.wgt.RDat	CAP1	1	40506254	40538321	0.0397	rs736861	2.94	rs12402428	3.78e-02	-4.90	-0.5160	413	24	enet	0.042991	6.43e-06	0.598855	0.549270	0.00000	0	0	1	1
NA	/home/cliao15/software/fusion_twas-master/weights/CMC.BRAIN.RNASEQ_SPLICING/CMC.chr1:40840380:40872408:clu_40126.wgt.RDat	SMAP2	1	40839377	40888998	0.1321	rs736861	2.94	rs176627	9.15e-02	6.57	0.7400	435	3	lasso	0.097065	1.20e-11	0.630027	0.528677	0.00000	0	0	1	1
NA	/home/cliao15/software/fusion_twas-master/weights/CMC.BRAIN.RNASEQ_SPLICING/CMC.chr1:40997459:41006258:clu_40134.wgt.RDat	ZNF684	1	40997232	41013841	0.0369	rs736861	2.94	rs945745	2.24e-02	4.19	1.7850	446	446	bslmm	0.015070	5.56e-03	2.386582	0.017006	0.03053	393	NA	1	1
NA	/home/cliao15/software/fusion_twas-master/weights/CMC.BRAIN.RNASEQ_SPLICING/CMC.chr1:41007382:41010069:clu_40134.wgt.RDat	ZNF684	1	40997232	41013841	0.0547	rs736861	2.94	rs17403513	3.73e-02	-5.44	1.5460	436	4	lasso	0.042687	6.92e-06	-1.719355	0.085550	0.00000	0	0	1	1
NA	/home/cliao15/software/fusion_twas-master/weights/CMC.BRAIN.RNASEQ_SPLICING/CMC.chr1:41113434:41131066:clu_40135.wgt.RDat	RIMS3	1	41086351	41131324	0.0859	rs736861	2.94	rs2780944	7.75e-02	-6.43	-1.5500	423	4	lasso	0.085625	2.04e-10	1.226030	0.220187	0.00000	0	0	1	1
NA	/home/cliao15/software/fusion_twas-master/weights/CMC.BRAIN.RNASEQ_SPLICING/CMC.chr1:41536393:41578955:clu_40147.wgt.RDat	SCMH1	1	41492870	41707815	0.0655	rs4660526	-3.62	rs9439033	1.18e-02	3.57	0.6530	447	447	blup	0.020464	1.48e-03	-0.125778	0.899908	0.00000	0	0	1	1
NA	/home/cliao15/software/fusion_twas-master/weights/CMC.BRAIN.RNASEQ_SPLICING/CMC.chr1:42314706:42384084:clu_40153.wgt.RDat	HIVEP3	1	41972035	42384496	0.0879	rs4660526	-3.62	rs582123	8.44e-02	6.66	0.8110	427	4	lasso	0.080874	6.56e-10	0.820766	0.411779	0.00000	0	0	1	1
NA	/home/cliao15/software/fusion_twas-master/weights/CMC.BRAIN.RNASEQ_SPLICING/CMC.chr1:42314760:42384084:clu_40153.wgt.RDat	HIVEP3	1	41972035	42384496	0.0640	rs4660526	-3.62	rs7552849	1.63e-02	-4.22	0.5750	427	4	lasso	0.018747	2.25e-03	0.364593	0.715415	0.00000	0	0	1	1
NA	/home/cliao15/software/fusion_twas-master/weights/CMC.BRAIN.RNASEQ_SPLICING/CMC.chr1:42730860:42731447:clu_40155.wgt.RDat	FOXJ3	1	42642209	42801548	0.2948	rs2786484	3.26	rs7546673	3.81e-01	13.07	-1.7450	355	10	lasso	0.381039	4.28e-48	-1.745855	0.080836	0.00000	0	0	1	1
NA	/home/cliao15/software/fusion_twas-master/weights/CMC.BRAIN.RNASEQ_SPLICING/CMC.chr1:42730860:42744019:clu_40155.wgt.RDat	FOXJ3	1	42642209	42801548	0.1884	rs2786484	3.26	rs10736423	2.63e-01	-10.98	-1.7690	359	359	bslmm	0.259855	6.85e-31	1.686848	0.091632	0.00000	0	0	1	1
NA	/home/cliao15/software/fusion_twas-master/weights/CMC.BRAIN.RNASEQ_SPLICING/CMC.chr1:42731583:42744019:clu_40155.wgt.RDat	FOXJ3	1	42642209	42801548	0.3388	rs2786484	3.26	rs7546673	4.54e-01	14.27	-1.7450	359	6	lasso	0.456535	1.37e-60	-1.790959	0.073300	0.00000	0	0	1	1
NA	/home/cliao15/software/fusion_twas-master/weights/CMC.BRAIN.RNASEQ_SPLICING/CMC.chr1:42846768:42865075:clu_40157.wgt.RDat	RIMKLA	1	42846467	42889900	0.0447	rs7543061	2.57	rs1335578	1.01e-02	-3.85	0.5490	333	11	enet	0.013723	7.78e-03	0.852125	0.394145	0.00000	0	0	1	1
NA	/home/cliao15/software/fusion_twas-master/weights/CMC.BRAIN.RNASEQ_SPLICING/CMC.chr1:42862171:42865075:clu_40157.wgt.RDat	RIMKLA	1	42846467	42889900	0.0824	rs7543061	2.57	rs12119170	1.56e-02	4.11	-0.6010	323	323	blup	0.016870	3.57e-03	1.102765	0.270129	0.00000	0	0	1	1
NA	/home/cliao15/software/fusion_twas-master/weights/CMC.BRAIN.RNASEQ_SPLICING/CMC.chr1:42964587:42986834:clu_40163.wgt.RDat	CCDC30	1	42929024	43120335	0.0518	rs7543061	2.57	rs10493109	1.95e-02	4.96	0.9100	367	11	enet	0.028793	1.96e-04	0.613725	0.539397	0.00000	0	0	1	1
NA	/home/cliao15/software/fusion_twas-master/weights/CMC.BRAIN.RNASEQ_SPLICING/CMC.chr1:42964587:43011081:clu_40163.wgt.RDat	CCDC30	1	42929024	43120335	0.0675	rs7543061	2.57	rs10493108	2.72e-02	4.69	-0.8590	373	27	enet	0.033326	6.58e-05	-0.685916	0.492766	0.00000	0	0	1	1
NA	/home/cliao15/software/fusion_twas-master/weights/CMC.BRAIN.RNASEQ_SPLICING/CMC.chr1:43011250:43021827:clu_40163.wgt.RDat	CCDC30	1	42929024	43120335	0.0657	rs7543061	2.57	rs12039696	6.21e-02	5.37	-0.7280	352	11	lasso	0.055191	3.40e-07	-0.707998	0.478947	0.00000	0	0	1	1
NA	/home/cliao15/software/fusion_twas-master/weights/CMC.BRAIN.RNASEQ_SPLICING/CMC.chr1:43042900:43047031:clu_40164.wgt.RDat	CCDC30	1	42929024	43120335	0.0558	rs7543061	2.57	rs10493108	2.38e-02	-4.50	-0.8590	361	11	lasso	0.030450	1.32e-04	0.550444	0.582015	0.00000	0	0	1	1
NA	/home/cliao15/software/fusion_twas-master/weights/CMC.BRAIN.RNASEQ_SPLICING/CMC.chr1:43046652:43047031:clu_40164.wgt.RDat	CCDC30	1	42929024	43120335	0.0821	rs7543061	2.57	rs10493108	5.72e-02	5.94	-0.8590	361	361	bslmm	0.056763	2.33e-07	-0.326277	0.744215	0.00000	0	0	1	1
NA	/home/cliao15/software/fusion_twas-master/weights/CMC.BRAIN.RNASEQ_SPLICING/CMC.chr1:43282251:43282425:clu_40184.wgt.RDat	CCDC23	1	43272722	43283059	0.0522	rs7543061	2.57	rs2816594	7.14e-02	5.78	-1.0610	431	2	lasso	0.060789	8.79e-08	-1.064058	0.287303	0.00000	0	0	1	1
NA	/home/cliao15/software/fusion_twas-master/weights/CMC.BRAIN.RNASEQ_SPLICING/CMC.chr1:43738010:43738249:clu_40198.wgt.RDat	TMEM125	1	43735664	43739673	0.0916	rs17400240	-2.65	rs10890246	3.00e-02	-5.11	1.5490	450	5	lasso	0.041024	1.03e-05	-0.718352	0.472540	0.00000	0	0	1	1
NA	/home/cliao15/software/fusion_twas-master/weights/CMC.BRAIN.RNASEQ_SPLICING/CMC.chr1:43994427:44003869:clu_40222.wgt.RDat	PTPRF	1	43996546	44089343	0.0603	rs17400240	-2.65	rs11210859	4.99e-02	5.11	0.5070	444	4	lasso	0.039691	1.42e-05	0.383199	0.701572	0.00000	0	0	1	1
NA	/home/cliao15/software/fusion_twas-master/weights/CMC.BRAIN.RNASEQ_SPLICING/CMC.chr1:44280605:44290403:clu_40236.wgt.RDat	ST3GAL3	1	44173203	44396837	0.0259	rs17400240	-2.65	rs3791063	6.46e-03	3.96	0.9590	406	406	blup	0.005785	5.94e-02	1.153208	0.248825	0.00000	0	0	1	1
NA	/home/cliao15/software/fusion_twas-master/weights/CMC.BRAIN.RNASEQ_SPLICING/CMC.chr1:44290564:44303891:clu_40236.wgt.RDat	ST3GAL3	1	44173203	44396837	0.1069	rs17400240	-2.65	rs37459	8.90e-02	-6.66	-0.7040	416	6	lasso	0.074133	3.42e-09	0.825581	0.409042	0.00000	0	0	1	1
NA	/home/cliao15/software/fusion_twas-master/weights/CMC.BRAIN.RNASEQ_SPLICING/CMC.chr1:44426934:44429941:clu_40240.wgt.RDat	IPO13	1	44412477	44433694	0.0413	rs17400240	-2.65	rs2485652	-2.16e-03	-3.50	0.9110	410	410	blup	0.016005	4.41e-03	0.448959	0.653461	0.00000	0	0	1	1
NA	/home/cliao15/software/fusion_twas-master/weights/CMC.BRAIN.RNASEQ_SPLICING/CMC.chr1:44476554:44489920:clu_40252.wgt.RDat	SLC6A9	1	44457171	44497164	0.0500	rs7354900	3.10	rs3862230	5.46e-03	-4.02	0.2790	419	419	blup	0.027067	2.98e-04	0.076865	0.938731	0.00000	0	0	1	1
NA	/home/cliao15/software/fusion_twas-master/weights/CMC.BRAIN.RNASEQ_SPLICING/CMC.chr1:45475355:45475658:clu_40287.wgt.RDat	HECTD3	1	45468219	45477027	0.0479	rs10789450	2.78	rs995089	2.90e-02	3.87	-0.6890	316	2	lasso	0.020324	1.53e-03	-0.649027	0.516321	0.00000	0	0	1	1
NA	/home/cliao15/software/fusion_twas-master/weights/CMC.BRAIN.RNASEQ_SPLICING/CMC.chr1:45797228:45797695:clu_40296.wgt.RDat	MUTYH	1	45794913	45806142	0.0699	rs346703	-2.29	rs3219472	4.75e-02	-5.13	0.9970	287	16	enet	0.048717	1.62e-06	-0.753342	0.451244	0.00000	0	0	1	1
NA	/home/cliao15/software/fusion_twas-master/weights/CMC.BRAIN.RNASEQ_SPLICING/CMC.chr1:45799169:45800063:clu_40297.wgt.RDat	MUTYH	1	45794913	45806142	0.0421	rs346703	-2.29	rs2993263	1.88e-02	-4.53	-0.1000	287	4	lasso	0.014122	7.04e-03	0.315787	0.752164	0.00000	0	0	1	1
NA	/home/cliao15/software/fusion_twas-master/weights/CMC.BRAIN.RNASEQ_SPLICING/CMC.chr1:46016827:46018108:clu_40311.wgt.RDat	AKR1A1	1	46016454	46035723	0.0652	rs346703	-2.29	rs622798	1.25e-02	-4.32	-0.4120	289	289	bslmm	0.023569	6.94e-04	0.790959	0.428968	0.00000	0	0	1	1
NA	/home/cliao15/software/fusion_twas-master/weights/CMC.BRAIN.RNASEQ_SPLICING/CMC.chr1:46016827:46027461:clu_40311.wgt.RDat	AKR1A1	1	46016454	46035723	0.0536	rs346703	-2.29	rs2991972	2.53e-02	4.43	-0.3180	292	292	blup	0.032419	8.18e-05	-0.594786	0.551987	0.00000	0	0	1	1
NA	/home/cliao15/software/fusion_twas-master/weights/CMC.BRAIN.RNASEQ_SPLICING/CMC.chr1:46072263:46072993:clu_40314.wgt.RDat	NASP	1	46049659	46084578	0.0221	rs346718	-2.27	rs1250	1.83e-02	-3.71	0.8260	290	290	blup	0.020281	1.55e-03	-1.034568	0.300870	0.00000	0	0	1	1
NA	/home/cliao15/software/fusion_twas-master/weights/CMC.BRAIN.RNASEQ_SPLICING/CMC.chr1:46512297:46527601:clu_40328.wgt.RDat	PIK3R3	1	46505811	46642160	0.0377	rs952947	2.30	rs1768808	1.61e-02	-3.98	0.0930	324	324	blup	0.025113	4.78e-04	-1.213847	0.224806	0.00000	0	0	1	1
NA	/home/cliao15/software/fusion_twas-master/weights/CMC.BRAIN.RNASEQ_SPLICING/CMC.chr1:46769492:46774773:clu_40342.wgt.RDat	UQCRH	1	46769379	46782447	0.5912	rs1258061	2.44	rs17102101	4.10e-01	-13.52	1.0180	332	17	enet	0.468627	9.47e-63	-0.838046	0.402005	0.00000	0	0	1	1
NA	/home/cliao15/software/fusion_twas-master/weights/CMC.BRAIN.RNASEQ_SPLICING/CMC.chr1:46769492:46775827:clu_40342.wgt.RDat	UQCRH	1	46769379	46782447	0.6699	rs1258061	2.44	rs17102101	5.62e-01	15.87	1.0180	334	41	enet	0.652049	2.29e-103	0.986862	0.323710	0.00000	0	0	1	1
NA	/home/cliao15/software/fusion_twas-master/weights/CMC.BRAIN.RNASEQ_SPLICING/CMC.chr1:46774799:46775569:clu_40342.wgt.RDat	UQCRH	1	46769379	46782447	0.2027	rs1258061	2.44	rs17102101	1.28e-01	7.73	1.0180	331	6	lasso	0.125809	8.45e-15	1.076108	0.281879	0.00000	0	0	1	1
NA	/home/cliao15/software/fusion_twas-master/weights/CMC.BRAIN.RNASEQ_SPLICING/CMC.chr1:46774799:46775827:clu_40342.wgt.RDat	UQCRH	1	46769379	46782447	0.4614	rs1258061	2.44	rs17102101	3.66e-01	-12.83	1.0180	332	16	enet	0.396287	1.72e-50	-1.164386	0.244268	0.00000	0	0	1	1
NA	/home/cliao15/software/fusion_twas-master/weights/CMC.BRAIN.RNASEQ_SPLICING/CMC.chr1:46775716:46775827:clu_40342.wgt.RDat	UQCRH	1	46769379	46782447	0.2539	rs1258061	2.44	rs17102101	1.69e-01	8.88	1.0180	331	30	enet	0.168190	1.28e-19	0.853424	0.393424	0.00000	0	0	1	1
NA	/home/cliao15/software/fusion_twas-master/weights/CMC.BRAIN.RNASEQ_SPLICING/CMC.chr1:46806591:46810473:clu_40343.wgt.RDat	NSUN4	1	46805848	46830824	0.0926	rs1258061	2.44	rs41534051	1.17e-01	-7.61	-1.0540	349	22	enet	0.109772	4.97e-13	1.310520	0.190020	0.00000	0	0	1	1
NA	/home/cliao15/software/fusion_twas-master/weights/CMC.BRAIN.RNASEQ_SPLICING/CMC.chr1:46807169:46810473:clu_40343.wgt.RDat	NSUN4	1	46805848	46830824	0.0444	rs1258061	2.44	rs41534051	-1.95e-03	3.19	-1.0540	348	348	bslmm	0.011057	1.52e-02	-1.573919	0.115506	0.00000	0	0	1	1
NA	/home/cliao15/software/fusion_twas-master/weights/CMC.BRAIN.RNASEQ_SPLICING/CMC.chr1:46876526:46877284:clu_40348.wgt.RDat	FAAH	1	46859938	46879520	0.0494	rs1258061	2.44	rs6662982	2.73e-02	-4.75	-0.6930	330	5	lasso	0.009450	2.28e-02	1.115040	0.264833	0.00000	0	0	1	1
NA	/home/cliao15/software/fusion_twas-master/weights/CMC.BRAIN.RNASEQ_SPLICING/CMC.chr1:47030808:47033989:clu_40353.wgt.RDat	MKNK1	1	47023078	47069966	0.0689	rs1258061	2.44	rs2993410	2.19e-03	3.32	-0.3540	330	330	bslmm	0.011711	1.29e-02	0.592055	0.553814	0.00000	0	0	1	1
NA	/home/cliao15/software/fusion_twas-master/weights/CMC.BRAIN.RNASEQ_SPLICING/CMC.chr1:47050475:47051546:clu_40357.wgt.RDat	MKNK1	1	47023078	47069966	0.0588	rs1258061	2.44	rs6429606	1.06e-02	-4.33	-0.2220	327	327	blup	0.038383	1.95e-05	-0.147996	0.882346	0.00000	0	0	1	1
NA	/home/cliao15/software/fusion_twas-master/weights/CMC.BRAIN.RNASEQ_SPLICING/CMC.chr1:47059524:47059785:clu_40357.wgt.RDat	MKNK1	1	47023078	47069966	0.0620	rs1258061	2.44	rs1933934	5.70e-02	5.92	-0.3870	325	3	lasso	0.042493	7.25e-06	-0.409665	0.682052	0.00000	0	0	1	1
NA	/home/cliao15/software/fusion_twas-master/weights/CMC.BRAIN.RNASEQ_SPLICING/CMC.chr1:47101642:47118253:clu_40360.wgt.RDat	ATPAF1	1	47100710	47134099	0.1075	rs1258061	2.44	rs6429607	6.58e-02	-5.75	-0.0160	345	345	blup	0.063989	4.05e-08	0.361604	0.717648	0.00000	0	0	1	1
NA	/home/cliao15/software/fusion_twas-master/weights/CMC.BRAIN.RNASEQ_SPLICING/CMC.chr1:48877260:48878782:clu_40383.wgt.RDat	SPATA6	1	48761043	48937876	0.0463	rs560004	3.30	rs584425	-1.83e-03	-3.09	-1.1740	462	462	bslmm	0.009342	2.35e-02	1.863455	0.062398	0.00000	0	0	1	1
NA	/home/cliao15/software/fusion_twas-master/weights/CMC.BRAIN.RNASEQ_SPLICING/CMC.chr1:48917272:48918666:clu_40384.wgt.RDat	SPATA6	1	48761043	48937876	0.0309	rs560004	3.30	rs2354463	2.35e-02	-4.28	1.8960	456	8	enet	0.021032	1.29e-03	-2.133102	0.032916	0.07186	167	NA	1	1
NA	/home/cliao15/software/fusion_twas-master/weights/CMC.BRAIN.RNASEQ_SPLICING/CMC.chr1:49227142:49238732:clu_40389.wgt.RDat	BEND5	1	49193539	49242547	0.1742	rs1890323	3.14	rs6664435	1.59e-01	8.47	-0.7620	391	5	lasso	0.150365	1.45e-17	-0.962010	0.336044	0.00000	0	0	1	1
NA	/home/cliao15/software/fusion_twas-master/weights/CMC.BRAIN.RNASEQ_SPLICING/CMC.chr1:50907195:50917465:clu_40396.wgt.RDat	FAF1	1	50906934	51425936	0.0818	rs4491095	-1.97	rs17106369	6.25e-03	4.01	0.0120	243	243	bslmm	0.007539	3.74e-02	0.813063	0.416182	0.00000	0	0	1	1
NA	/home/cliao15/software/fusion_twas-master/weights/CMC.BRAIN.RNASEQ_SPLICING/CMC.chr1:50907195:50941136:clu_40396.wgt.RDat	FAF1	1	50906934	51425936	0.0632	rs4491095	-1.97	rs7518987	-1.98e-03	-3.35	1.4400	248	248	bslmm	0.001228	2.15e-01	-0.687902	0.491514	0.00000	0	0	1	1
NA	/home/cliao15/software/fusion_twas-master/weights/CMC.BRAIN.RNASEQ_SPLICING/CMC.chr1:51874004:51875207:clu_40405.wgt.RDat	EPS15	1	51819934	51984995	0.0443	rs11205896	2.69	rs17389502	4.36e-02	5.08	0.3820	195	7	enet	0.039125	1.63e-05	0.577194	0.563808	0.00000	0	0	1	1
NA	/home/cliao15/software/fusion_twas-master/weights/CMC.BRAIN.RNASEQ_SPLICING/CMC.chr1:51906104:51910561:clu_40407.wgt.RDat	EPS15	1	51819934	51984995	0.0484	rs11205896	2.69	rs7411629	2.19e-02	4.03	-0.3850	206	206	bslmm	0.034161	5.38e-05	-0.532987	0.594043	0.00000	0	0	1	1
NA	/home/cliao15/software/fusion_twas-master/weights/CMC.BRAIN.RNASEQ_SPLICING/CMC.chr1:51974443:51984871:clu_40409.wgt.RDat	EPS15	1	51819934	51984995	0.0267	rs11205896	2.69	rs2147449	1.37e-02	-3.73	-0.2950	207	207	blup	0.017281	3.22e-03	0.108329	0.913735	0.00000	0	0	1	1
NA	/home/cliao15/software/fusion_twas-master/weights/CMC.BRAIN.RNASEQ_SPLICING/CMC.chr1:52218397:52226362:clu_40414.wgt.RDat	OSBPL9	1	52042850	52254891	0.0357	rs11205896	2.69	rs2273198	5.24e-03	3.28	0.4550	209	209	bslmm	0.009530	2.24e-02	0.208910	0.834519	0.00000	0	0	1	1
NA	/home/cliao15/software/fusion_twas-master/weights/CMC.BRAIN.RNASEQ_SPLICING/CMC.chr1:52289458:52290959:clu_40417.wgt.RDat	NRD1	1	52254865	52344609	0.0963	rs11205896	2.69	rs7526552	1.04e-01	7.20	2.4650	204	6	enet	0.079130	1.01e-09	2.483419	0.013013	0.02330	515	NA	1	1
NA	/home/cliao15/software/fusion_twas-master/weights/CMC.BRAIN.RNASEQ_SPLICING/CMC.chr1:52289458:52293468:clu_40417.wgt.RDat	NRD1	1	52254865	52344609	0.0774	rs11205896	2.69	rs7526552	6.29e-02	-5.47	2.4650	204	204	blup	0.035237	4.15e-05	-2.096465	0.036041	0.03846	312	NA	1	1
NA	/home/cliao15/software/fusion_twas-master/weights/CMC.BRAIN.RNASEQ_SPLICING/CMC.chr1:52291054:52293468:clu_40417.wgt.RDat	NRD1	1	52254865	52344609	0.0858	rs11205896	2.69	rs7526552	8.50e-02	-6.64	2.4650	204	6	enet	0.056943	2.23e-07	-2.393688	0.016680	0.02235	537	NA	1	1
NA	/home/cliao15/software/fusion_twas-master/weights/CMC.BRAIN.RNASEQ_SPLICING/CMC.chr1:53720857:53723991:clu_40451.wgt.RDat	LRP8	1	53708040	53793821	0.0616	rs12075385	-3.71	rs3737984	4.15e-02	-4.96	-1.1720	487	4	lasso	0.029416	1.69e-04	1.309065	0.190512	0.00000	0	0	1	1
NA	/home/cliao15/software/fusion_twas-master/weights/CMC.BRAIN.RNASEQ_SPLICING/CMC.chr1:54344075:54344282:clu_40463.wgt.RDat	YIPF1	1	54317391	54355487	0.1593	rs3766424	-3.24	rs6680026	1.54e-01	8.70	0.5700	502	3	lasso	0.148985	2.08e-17	0.539489	0.589550	0.00000	0	0	1	1
NA	/home/cliao15/software/fusion_twas-master/weights/CMC.BRAIN.RNASEQ_SPLICING/CMC.chr1:54344075:54344315:clu_40463.wgt.RDat	YIPF1	1	54317391	54355487	0.1614	rs3766424	-3.24	rs6680026	1.58e-01	-8.82	0.5700	502	4	lasso	0.152111	9.17e-18	-0.540386	0.588931	0.00000	0	0	1	1
NA	/home/cliao15/software/fusion_twas-master/weights/CMC.BRAIN.RNASEQ_SPLICING/CMC.chr1:54354661:54355386:clu_40465.wgt.RDat	YIPF1	1	54317391	54355487	0.2070	rs3766424	-3.24	rs2294508	1.98e-01	-9.61	-0.9890	498	23	enet	0.216869	1.90e-25	1.255734	0.209213	0.00000	0	0	1	1
NA	/home/cliao15/software/fusion_twas-master/weights/CMC.BRAIN.RNASEQ_SPLICING/CMC.chr1:54507472:54509046:clu_40473.wgt.RDat	TMEM59	1	54497348	54519111	0.1080	rs3766424	-3.24	rs2950249	2.67e-02	5.17	-0.6810	475	6	lasso	0.018098	2.64e-03	-0.502709	0.615169	0.00000	0	0	1	1
NA	/home/cliao15/software/fusion_twas-master/weights/CMC.BRAIN.RNASEQ_SPLICING/CMC.chr1:54507478:54509046:clu_40473.wgt.RDat	TMEM59	1	54497348	54519111	0.0920	rs3766424	-3.24	rs6588484	2.41e-02	-5.19	-0.3560	475	5	lasso	0.014422	6.53e-03	0.248182	0.803994	0.00000	0	0	1	1
NA	/home/cliao15/software/fusion_twas-master/weights/CMC.BRAIN.RNASEQ_SPLICING/CMC.chr1:54682017:54683845:clu_40481.wgt.RDat	MRPL37	1	54665839	54684056	0.0812	rs3766424	-3.24	rs2282332	3.86e-02	-5.28	-0.0890	487	4	lasso	0.050167	1.14e-06	0.955410	0.339370	0.00000	0	0	1	1
NA	/home/cliao15/software/fusion_twas-master/weights/CMC.BRAIN.RNASEQ_SPLICING/CMC.chr1:54682017:54690798:clu_40481.wgt.RDat	MRPL37	1	54665839	54684056	0.1237	rs3766424	-3.24	rs2282332	1.05e-01	7.30	-0.0890	493	5	lasso	0.107192	9.50e-13	-0.188464	0.850513	0.00000	0	0	1	1
NA	/home/cliao15/software/fusion_twas-master/weights/CMC.BRAIN.RNASEQ_SPLICING/CMC.chr1:57111154:57140054:clu_40517.wgt.RDat	PRKAA2	1	57110989	57181008	0.0690	rs10789046	2.85	rs2796529	7.75e-02	5.99	-0.3330	642	3	lasso	0.066238	2.34e-08	-0.358437	0.720017	0.00000	0	0	1	1
NA	/home/cliao15/software/fusion_twas-master/weights/CMC.BRAIN.RNASEQ_SPLICING/CMC.chr1:57140195:57157067:clu_40518.wgt.RDat	PRKAA2	1	57110989	57181008	0.0757	rs10789046	2.85	rs12126955	-2.09e-03	-3.52	1.7290	649	649	bslmm	0.005113	7.12e-02	-0.746839	0.455161	0.00000	0	0	1	1
NA	/home/cliao15/software/fusion_twas-master/weights/CMC.BRAIN.RNASEQ_SPLICING/CMC.chr1:57157160:57158031:clu_40518.wgt.RDat	PRKAA2	1	57110989	57181008	0.0705	rs10789046	2.85	rs12126955	-1.74e-03	3.49	1.7290	643	643	bslmm	0.002386	1.52e-01	0.643247	0.520064	0.00000	0	0	1	1
NA	/home/cliao15/software/fusion_twas-master/weights/CMC.BRAIN.RNASEQ_SPLICING/CMC.chr1:58809075:58971732:clu_40529.wgt.RDat	DAB1	1	57463578	59012446	0.0751	rs17131774	2.97	rs3087585	5.30e-02	-5.66	1.0060	672	6	lasso	0.046118	3.03e-06	-0.614069	0.539169	0.00000	0	0	1	1
NA	/home/cliao15/software/fusion_twas-master/weights/CMC.BRAIN.RNASEQ_SPLICING/CMC.chr1:58971881:58992933:clu_40529.wgt.RDat	DAB1	1	57463578	59012446	0.2477	rs17131774	2.97	rs6656025	2.56e-01	-10.74	1.0080	576	3	lasso	0.254634	3.26e-30	-1.020901	0.307301	0.00000	0	0	1	1
NA	/home/cliao15/software/fusion_twas-master/weights/CMC.BRAIN.RNASEQ_SPLICING/CMC.chr1:58946846:58992933:clu_40529.wgt.RDat	OMA1	1	58946390	59012446	0.2757	rs17131774	2.97	rs3087585	2.87e-01	11.33	1.0060	596	30	enet	0.291604	4.10e-35	1.354607	0.175543	0.00000	0	0	1	1
NA	/home/cliao15/software/fusion_twas-master/weights/CMC.BRAIN.RNASEQ_SPLICING/CMC.chr1:58995992:58996273:clu_40530.wgt.RDat	OMA1	1	58946390	59012446	0.2228	rs17131774	2.97	rs7537470	2.00e-01	-9.89	2.1080	558	5	lasso	0.263080	2.60e-31	-1.884376	0.059514	0.00000	0	0	1	1
NA	/home/cliao15/software/fusion_twas-master/weights/CMC.BRAIN.RNASEQ_SPLICING/CMC.chr1:59002413:59012375:clu_40532.wgt.RDat	OMA1	1	58946390	59012446	0.0463	rs17131774	2.97	rs11207303	-1.60e-03	3.42	-0.5800	555	555	blup	0.003107	1.24e-01	0.367358	0.713352	0.00000	0	0	1	1
NA	/home/cliao15/software/fusion_twas-master/weights/CMC.BRAIN.RNASEQ_SPLICING/CMC.chr1:59126899:59127078:clu_40533.wgt.RDat	MYSM1	1	59120410	59165747	0.2037	rs619413	-2.96	rs7523134	2.32e-01	-10.31	-0.9670	545	4	lasso	0.230923	3.41e-27	0.926143	0.354372	0.00000	0	0	1	1
NA	/home/cliao15/software/fusion_twas-master/weights/CMC.BRAIN.RNASEQ_SPLICING/CMC.chr1:59150923:59154710:clu_40539.wgt.RDat	MYSM1	1	59120410	59165747	0.0820	rs12139438	-3.16	rs10159308	3.29e-02	-5.34	-1.1500	556	5	lasso	0.041145	1.00e-05	0.954079	0.340043	0.00000	0	0	1	1
NA	/home/cliao15/software/fusion_twas-master/weights/CMC.BRAIN.RNASEQ_SPLICING/CMC.chr1:59787422:59805630:clu_40543.wgt.RDat	FGGY	1	59762624	60228402	0.1659	rs12139438	-3.16	rs835367	1.49e-01	8.35	0.2510	398	9	lasso	0.150138	1.54e-17	0.262743	0.792749	0.00000	0	0	1	1
NA	/home/cliao15/software/fusion_twas-master/weights/CMC.BRAIN.RNASEQ_SPLICING/CMC.chr1:59805741:59811919:clu_40543.wgt.RDat	FGGY	1	59762624	60228402	0.2082	rs12139438	-3.16	rs9787234	2.65e-01	-10.92	0.5840	392	24	enet	0.293710	2.12e-35	-0.242271	0.808570	0.00000	0	0	1	1
NA	/home/cliao15/software/fusion_twas-master/weights/CMC.BRAIN.RNASEQ_SPLICING/CMC.chr1:59810153:59811919:clu_40543.wgt.RDat	FGGY	1	59762624	60228402	0.0488	rs12139438	-3.16	rs17119329	7.89e-03	-4.13	0.3130	390	390	bslmm	0.015127	5.49e-03	0.315304	0.752531	0.00000	0	0	1	1
NA	/home/cliao15/software/fusion_twas-master/weights/CMC.BRAIN.RNASEQ_SPLICING/CMC.chr1:59810718:59811919:clu_40543.wgt.RDat	FGGY	1	59762624	60228402	0.4100	rs12139438	-3.16	rs9787234	5.77e-01	16.22	0.5840	390	390	bslmm	0.584151	2.84e-86	0.586868	0.557292	0.00000	0	0	1	1
NA	/home/cliao15/software/fusion_twas-master/weights/CMC.BRAIN.RNASEQ_SPLICING/CMC.chr1:59812070:59844421:clu_40543.wgt.RDat	FGGY	1	59762624	60228402	0.0516	rs12139438	-3.16	rs9787234	3.56e-02	-5.33	0.5840	405	13	enet	0.035935	3.51e-05	-0.530201	0.595973	0.00000	0	0	1	1
NA	/home/cliao15/software/fusion_twas-master/weights/CMC.BRAIN.RNASEQ_SPLICING/CMC.chr1:62175109:62189385:clu_40571.wgt.RDat	TM2D1	1	62146718	62191095	0.1024	rs7549691	-3.84	rs17312971	6.20e-02	6.20	-0.8760	496	4	lasso	0.067404	1.77e-08	-0.875278	0.381423	0.00000	0	0	1	1
NA	/home/cliao15/software/fusion_twas-master/weights/CMC.BRAIN.RNASEQ_SPLICING/CMC.chr1:62456036:62483528:clu_40580.wgt.RDat	INADL	1	62208148	62629591	0.0718	rs7549691	-3.84	rs1332633	1.99e-02	4.71	-0.4590	523	4	lasso	0.024830	5.11e-04	-0.374464	0.708059	0.00000	0	0	1	1
NA	/home/cliao15/software/fusion_twas-master/weights/CMC.BRAIN.RNASEQ_SPLICING/CMC.chr1:62456036:62503649:clu_40580.wgt.RDat	INADL	1	62208148	62629591	0.2961	rs7549691	-3.84	rs11585888	2.86e-01	11.29	-0.6860	528	4	lasso	0.286220	2.20e-34	-0.762813	0.445575	0.00000	0	0	1	1
NA	/home/cliao15/software/fusion_twas-master/weights/CMC.BRAIN.RNASEQ_SPLICING/CMC.chr1:62923376:62939653:clu_40588.wgt.RDat	DOCK7	1	62920396	63154039	0.0587	rs12749263	-2.60	rs4915816	2.67e-04	3.32	-0.4300	467	5	lasso	0.012030	1.19e-02	-1.120689	0.262420	0.00000	0	0	1	1
NA	/home/cliao15/software/fusion_twas-master/weights/CMC.BRAIN.RNASEQ_SPLICING/CMC.chr1:62939759:62940879:clu_40588.wgt.RDat	DOCK7	1	62920396	63154039	0.0553	rs12749263	-2.60	rs11577415	1.65e-03	3.36	1.4140	459	459	bslmm	0.003383	1.15e-01	0.307516	0.758451	0.00000	0	0	1	1
NA	/home/cliao15/software/fusion_twas-master/weights/CMC.BRAIN.RNASEQ_SPLICING/CMC.chr1:63048925:63052178:clu_40595.wgt.RDat	DOCK7	1	62920396	63154039	0.0579	rs12749263	-2.60	rs1167998	4.80e-02	-5.55	0.6280	500	14	enet	0.039485	1.50e-05	-0.623695	0.532828	0.00000	0	0	1	1
NA	/home/cliao15/software/fusion_twas-master/weights/CMC.BRAIN.RNASEQ_SPLICING/CMC.chr1:63050549:63052178:clu_40595.wgt.RDat	DOCK7	1	62920396	63154039	0.1803	rs12749263	-2.60	rs4587594	2.75e-01	11.44	0.3430	500	500	bslmm	0.283997	4.38e-34	0.337833	0.735489	0.00000	0	0	1	1
NA	/home/cliao15/software/fusion_twas-master/weights/CMC.BRAIN.RNASEQ_SPLICING/CMC.chr1:63952444:63955754:clu_40611.wgt.RDat	ITGB3BP	1	63906440	63988944	0.1136	rs12021563	-3.59	rs855319	1.14e-01	7.51	1.0440	517	5	lasso	0.098000	9.49e-12	1.122805	0.261520	0.00000	0	0	1	1
NA	/home/cliao15/software/fusion_twas-master/weights/CMC.BRAIN.RNASEQ_SPLICING/CMC.chr1:63999887:64000315:clu_40614.wgt.RDat	EFCAB7	1	63989012	64038364	0.0658	rs12021563	-3.41	rs6689283	5.30e-02	-5.12	-0.3420	484	484	blup	0.043774	5.33e-06	-0.127162	0.898812	0.00000	0	0	1	1
NA	/home/cliao15/software/fusion_twas-master/weights/CMC.BRAIN.RNASEQ_SPLICING/CMC.chr1:63999887:64011587:clu_40614.wgt.RDat	EFCAB7	1	63989012	64038364	0.0607	rs12021563	-3.43	rs6689283	4.67e-02	4.80	-0.3420	490	490	blup	0.036260	3.25e-05	0.023767	0.981038	0.00000	0	0	1	1
NA	/home/cliao15/software/fusion_twas-master/weights/CMC.BRAIN.RNASEQ_SPLICING/CMC.chr1:65352024:65432016:clu_40637.wgt.RDat	JAK1	1	65298905	65432619	0.0401	rs2484245	-3.08	rs1338516	2.03e-02	4.20	-0.0800	465	465	blup	0.010385	1.80e-02	-0.900515	0.367846	0.00000	0	0	1	1
NA	/home/cliao15/software/fusion_twas-master/weights/CMC.BRAIN.RNASEQ_SPLICING/CMC.chr1:65730615:65811294:clu_40641.wgt.RDat	DNAJC6	1	65730376	65881552	0.3432	rs1336472	2.56	rs12086738	3.68e-01	12.83	-1.0780	483	9	lasso	0.371431	1.29e-46	-1.145450	0.252023	0.00000	0	0	1	1
NA	/home/cliao15/software/fusion_twas-master/weights/CMC.BRAIN.RNASEQ_SPLICING/CMC.chr1:65730615:65830318:clu_40641.wgt.RDat	DNAJC6	1	65730376	65881552	0.0767	rs1336472	2.55	rs1570868	1.43e-02	-4.43	-1.0630	492	492	bslmm	0.041025	1.03e-05	-0.032953	0.973712	0.00000	0	0	1	1
NA	/home/cliao15/software/fusion_twas-master/weights/CMC.BRAIN.RNASEQ_SPLICING/CMC.chr1:65811406:65830318:clu_40641.wgt.RDat	DNAJC6	1	65730376	65881552	0.1950	rs1336472	2.51	rs12086738	1.81e-01	-9.13	-1.0780	458	3	lasso	0.175426	1.83e-20	0.967922	0.333083	0.00000	0	0	1	1
NA	/home/cliao15/software/fusion_twas-master/weights/CMC.BRAIN.RNASEQ_SPLICING/CMC.chr1:65891061:66031229:clu_40645.wgt.RDat	LEPR	1	65886130	66103176	0.0702	rs1336472	2.71	rs1045895	1.45e-02	-4.55	-0.2750	506	506	blup	0.036344	3.18e-05	1.622822	0.104627	0.00000	0	0	1	1
NA	/home/cliao15/software/fusion_twas-master/weights/CMC.BRAIN.RNASEQ_SPLICING/CMC.chr1:67098777:67101627:clu_40657.wgt.RDat	SGIP1	1	66999824	67210768	0.0797	rs17495511	3.46	rs7551301	5.85e-03	3.74	0.0220	557	557	bslmm	0.034437	5.04e-05	0.411892	0.680419	0.00000	0	0	1	1
NA	/home/cliao15/software/fusion_twas-master/weights/CMC.BRAIN.RNASEQ_SPLICING/CMC.chr1:67099846:67105460:clu_40657.wgt.RDat	SGIP1	1	66999824	67210768	0.0694	rs17495511	3.46	rs1445573	1.13e-02	4.44	-1.8200	558	11	enet	0.049982	1.20e-06	-1.893120	0.058342	0.00000	0	0	1	1
NA	/home/cliao15/software/fusion_twas-master/weights/CMC.BRAIN.RNASEQ_SPLICING/CMC.chr1:67236161:67241962:clu_40665.wgt.RDat	TCTEX1D1	1	67218139	67244730	0.0716	rs17495511	3.46	rs7540244	4.23e-02	-6.07	-1.5560	562	11	lasso	0.040403	1.20e-05	1.289062	0.197377	0.00000	0	0	1	1
NA	/home/cliao15/software/fusion_twas-master/weights/CMC.BRAIN.RNASEQ_SPLICING/CMC.chr1:67236161:67242934:clu_40665.wgt.RDat	TCTEX1D1	1	67218139	67244730	0.0479	rs17495511	3.46	rs10493416	1.68e-02	5.89	-0.9200	562	562	bslmm	0.001889	1.76e-01	-1.525056	0.127245	0.00000	0	0	1	1
NA	/home/cliao15/software/fusion_twas-master/weights/CMC.BRAIN.RNASEQ_SPLICING/CMC.chr1:67242086:67242934:clu_40665.wgt.RDat	TCTEX1D1	1	67218139	67244730	0.0874	rs17495511	3.46	rs10493416	1.24e-01	-7.52	-0.9200	560	8	lasso	0.106995	9.99e-13	0.897695	0.369348	0.00000	0	0	1	1
NA	/home/cliao15/software/fusion_twas-master/weights/CMC.BRAIN.RNASEQ_SPLICING/CMC.chr1:67337192:67356837:clu_40669.wgt.RDat	WDR78	1	67278571	67390570	0.1048	rs17495511	3.46	rs269402	4.40e-02	5.23	0.2090	559	3	lasso	0.036499	3.07e-05	0.120351	0.904205	0.00000	0	0	1	1
NA	/home/cliao15/software/fusion_twas-master/weights/CMC.BRAIN.RNASEQ_SPLICING/CMC.chr1:70144161:70225874:clu_40700.wgt.RDat	LRRC7	1	70225857	70589171	0.0535	rs227103	3.25	rs1740900	5.99e-02	5.38	-0.0530	408	5	lasso	0.053968	4.57e-07	-0.053054	0.957688	0.00000	0	0	1	1
NA	/home/cliao15/software/fusion_twas-master/weights/CMC.BRAIN.RNASEQ_SPLICING/CMC.chr1:71530820:71531361:clu_40723.wgt.RDat	ZRANB2	1	71528973	71546972	0.0653	rs8179390	2.22	rs2072947	5.47e-04	3.62	1.4000	345	345	bslmm	0.019571	1.84e-03	1.178833	0.238465	0.00000	0	0	1	1
NA	/home/cliao15/software/fusion_twas-master/weights/CMC.BRAIN.RNASEQ_SPLICING/CMC.chr1:71530820:71532459:clu_40723.wgt.RDat	ZRANB2	1	71528973	71546972	0.0848	rs8179390	2.22	rs977214	3.71e-02	-5.01	-0.0150	345	345	bslmm	0.045238	3.75e-06	-0.260996	0.794095	0.00000	0	0	1	1
NA	/home/cliao15/software/fusion_twas-master/weights/CMC.BRAIN.RNASEQ_SPLICING/CMC.chr1:71531435:71532459:clu_40723.wgt.RDat	ZRANB2	1	71528973	71546972	0.0426	rs8179390	2.22	rs5691	1.95e-02	3.94	0.2080	345	3	lasso	0.020207	1.57e-03	-0.378521	0.705043	0.00000	0	0	1	1
NA	/home/cliao15/software/fusion_twas-master/weights/CMC.BRAIN.RNASEQ_SPLICING/CMC.chr1:74667094:74699052:clu_40740.wgt.RDat	FPGT	1	74663895	74674148	0.4113	rs571848	2.75	rs518769	5.15e-01	15.13	0.5170	373	2	lasso	0.513558	3.13e-71	0.540991	0.588514	0.00000	0	0	1	1
NA	/home/cliao15/software/fusion_twas-master/weights/CMC.BRAIN.RNASEQ_SPLICING/CMC.chr1:74701894:74715143:clu_40740.wgt.RDat	FPGT-TNNI3K	1	74663895	75010116	0.1653	rs571848	2.75	rs518769	1.65e-01	-8.59	0.5170	360	360	blup	0.182388	2.77e-21	-0.858762	0.390472	0.00000	0	0	1	1
NA	/home/cliao15/software/fusion_twas-master/weights/CMC.BRAIN.RNASEQ_SPLICING/CMC.chr1:75188954:75198640:clu_40760.wgt.RDat	CRYZ	1	75171171	75199092	0.1133	rs3765651	2.33	rs277375	9.77e-02	6.73	1.0560	381	11	enet	0.090669	5.86e-11	1.096984	0.272648	0.00000	0	0	1	1
NA	/home/cliao15/software/fusion_twas-master/weights/CMC.BRAIN.RNASEQ_SPLICING/CMC.chr1:75199102:75202226:clu_40761.wgt.RDat	TYW3	1	75198835	75232360	0.0710	rs3765651	2.33	rs11485264	5.67e-02	-5.54	0.9080	388	20	enet	0.058182	1.65e-07	-1.051590	0.292988	0.00000	0	0	1	1
NA	/home/cliao15/software/fusion_twas-master/weights/CMC.BRAIN.RNASEQ_SPLICING/CMC.chr1:75679674:75681439:clu_40764.wgt.RDat	SLC44A5	1	75667815	76143610	0.0757	rs12738260	-2.17	rs11163074	6.12e-02	-5.29	1.1560	364	364	blup	0.059520	1.19e-07	-1.162650	0.244972	0.00000	0	0	1	1
NA	/home/cliao15/software/fusion_twas-master/weights/CMC.BRAIN.RNASEQ_SPLICING/CMC.chr1:76190502:76194086:clu_40769.wgt.RDat	ACADM	1	76190042	76229355	0.0782	rs12738260	-2.17	rs10782582	3.90e-02	-5.24	2.0610	464	464	blup	0.046569	2.72e-06	-1.917595	0.055162	0.00000	0	0	1	1
NA	/home/cliao15/software/fusion_twas-master/weights/CMC.BRAIN.RNASEQ_SPLICING/CMC.chr1:76190502:76198329:clu_40769.wgt.RDat	ACADM	1	76190042	76229355	0.3150	rs12738260	-2.17	rs12123977	3.72e-01	-12.90	-1.1340	469	35	enet	0.416200	1.03e-53	1.755017	0.079256	0.00000	0	0	1	1
NA	/home/cliao15/software/fusion_twas-master/weights/CMC.BRAIN.RNASEQ_SPLICING/CMC.chr1:76194173:76198329:clu_40769.wgt.RDat	ACADM	1	76190042	76229355	0.0934	rs12738260	-2.17	rs7534754	7.63e-02	6.16	-1.0790	467	7	lasso	0.086570	1.61e-10	-1.203707	0.228703	0.00000	0	0	1	1
NA	/home/cliao15/software/fusion_twas-master/weights/CMC.BRAIN.RNASEQ_SPLICING/CMC.chr1:76198426:76198538:clu_40773.wgt.RDat	ACADM	1	76190042	76229355	0.1209	rs12738260	-2.17	rs2275378	1.29e-01	7.75	-1.4370	466	4	lasso	0.122918	1.77e-14	-1.319713	0.186931	0.00000	0	0	1	1
NA	/home/cliao15/software/fusion_twas-master/weights/CMC.BRAIN.RNASEQ_SPLICING/CMC.chr1:76198430:76198538:clu_40773.wgt.RDat	ACADM	1	76190042	76229355	0.1362	rs12738260	-2.17	rs2275378	1.69e-01	-8.76	-1.4370	466	4	lasso	0.166076	2.26e-19	1.347489	0.177823	0.00000	0	0	1	1
NA	/home/cliao15/software/fusion_twas-master/weights/CMC.BRAIN.RNASEQ_SPLICING/CMC.chr1:76198607:76198736:clu_40770.wgt.RDat	ACADM	1	76190042	76229355	0.1740	rs12738260	-2.17	rs2275378	2.35e-01	-10.42	-1.4370	466	466	bslmm	0.232947	1.90e-27	1.470364	0.141463	0.00000	0	0	1	1
NA	/home/cliao15/software/fusion_twas-master/weights/CMC.BRAIN.RNASEQ_SPLICING/CMC.chr1:76198607:76199213:clu_40770.wgt.RDat	ACADM	1	76190042	76229355	0.0616	rs12738260	-2.17	rs1146581	7.06e-02	6.27	-1.5090	466	4	lasso	0.073568	3.93e-09	-1.442648	0.149120	0.00000	0	0	1	1
NA	/home/cliao15/software/fusion_twas-master/weights/CMC.BRAIN.RNASEQ_SPLICING/CMC.chr1:76198607:76200476:clu_40770.wgt.RDat	ACADM	1	76190042	76229355	0.0993	rs12738260	-2.17	rs1146646	6.34e-02	-6.41	-0.9370	468	468	bslmm	0.084860	2.46e-10	1.748405	0.080394	0.00000	0	0	1	1
NA	/home/cliao15/software/fusion_twas-master/weights/CMC.BRAIN.RNASEQ_SPLICING/CMC.chr1:76198607:76205665:clu_40770.wgt.RDat	ACADM	1	76190042	76229355	0.0518	rs12738260	-2.17	rs1146646	3.02e-02	-4.70	-0.9370	471	471	bslmm	0.038202	2.04e-05	0.419308	0.674991	0.00000	0	0	1	1
NA	/home/cliao15/software/fusion_twas-master/weights/CMC.BRAIN.RNASEQ_SPLICING/CMC.chr1:76198834:76199213:clu_40770.wgt.RDat	ACADM	1	76190042	76229355	0.2329	rs12738260	-2.17	rs2275378	2.82e-01	-11.30	-1.4370	466	466	bslmm	0.291247	4.58e-35	1.526519	0.126881	0.00000	0	0	1	1
NA	/home/cliao15/software/fusion_twas-master/weights/CMC.BRAIN.RNASEQ_SPLICING/CMC.chr1:76216231:76216455:clu_40772.wgt.RDat	ACADM	1	76190042	76229355	0.1551	rs12738260	-2.17	rs2275378	2.13e-01	-9.81	-1.4370	450	10	lasso	0.229570	5.03e-27	1.651216	0.098694	0.00000	0	0	1	1
NA	/home/cliao15/software/fusion_twas-master/weights/CMC.BRAIN.RNASEQ_SPLICING/CMC.chr1:76216231:76226807:clu_40772.wgt.RDat	ACADM	1	76190042	76229355	0.1887	rs12738260	-2.17	rs2275378	2.18e-01	9.96	-1.4370	454	7	lasso	0.215056	3.18e-25	-1.657852	0.097347	0.00000	0	0	1	1
NA	/home/cliao15/software/fusion_twas-master/weights/CMC.BRAIN.RNASEQ_SPLICING/CMC.chr1:76259918:76260195:clu_40777.wgt.RDat	RABGGTB	1	76251878	76260775	0.0406	rs12738260	-2.17	rs1146634	2.13e-02	4.02	-1.0470	463	463	bslmm	0.022067	1.00e-03	-0.481978	0.629822	0.00000	0	0	1	1
NA	/home/cliao15/software/fusion_twas-master/weights/CMC.BRAIN.RNASEQ_SPLICING/CMC.chr1:76259918:76260898:clu_40777.wgt.RDat	RABGGTB	1	76251878	76260775	0.0400	rs12738260	-2.17	rs1146634	2.89e-02	-4.08	-1.0470	463	463	bslmm	0.027941	2.41e-04	0.457334	0.647431	0.00000	0	0	1	1
NA	/home/cliao15/software/fusion_twas-master/weights/CMC.BRAIN.RNASEQ_SPLICING/CMC.chr1:79086256:79093591:clu_40807.wgt.RDat	IFI44L	1	79086087	79111830	0.5812	rs1489384	2.92	rs273259	6.16e-01	16.51	-0.3900	411	2	lasso	0.614224	1.80e-93	-0.392527	0.694669	0.00000	0	0	1	1
NA	/home/cliao15/software/fusion_twas-master/weights/CMC.BRAIN.RNASEQ_SPLICING/CMC.chr1:79086256:79094636:clu_40807.wgt.RDat	IFI44L	1	79086087	79111830	0.6771	rs1489384	2.92	rs273259	6.97e-01	-17.57	-0.3900	413	3	lasso	0.695835	2.93e-116	0.397582	0.690938	0.00000	0	0	1	1
NA	/home/cliao15/software/fusion_twas-master/weights/CMC.BRAIN.RNASEQ_SPLICING/CMC.chr1:79086256:79101022:clu_40807.wgt.RDat	IFI44L	1	79086087	79111830	0.3159	rs1489384	2.92	rs4650590	2.57e-01	-11.00	-0.3900	417	6	lasso	0.255040	2.89e-30	0.371940	0.709937	0.00000	0	0	1	1
NA	/home/cliao15/software/fusion_twas-master/weights/CMC.BRAIN.RNASEQ_SPLICING/CMC.chr1:79086656:79093591:clu_40807.wgt.RDat	IFI44L	1	79086087	79111830	0.0542	rs1489384	2.92	rs273238	6.23e-03	4.16	-0.5020	411	10	enet	0.004892	7.56e-02	0.065251	0.947974	0.00000	0	0	1	1
NA	/home/cliao15/software/fusion_twas-master/weights/CMC.BRAIN.RNASEQ_SPLICING/CMC.chr1:79094078:79094636:clu_40807.wgt.RDat	IFI44L	1	79086087	79111830	0.6528	rs1489384	2.92	rs273259	6.99e-01	17.59	-0.3900	410	12	enet	0.694662	6.84e-116	-0.393277	0.694115	0.00000	0	0	1	1
NA	/home/cliao15/software/fusion_twas-master/weights/CMC.BRAIN.RNASEQ_SPLICING/CMC.chr1:79094684:79101022:clu_40807.wgt.RDat	IFI44L	1	79086087	79111830	0.1897	rs1489384	2.92	rs273259	1.27e-01	-7.61	-0.3900	413	3	lasso	0.121968	2.26e-14	0.231690	0.816779	0.00000	0	0	1	1
NA	/home/cliao15/software/fusion_twas-master/weights/CMC.BRAIN.RNASEQ_SPLICING/CMC.chr1:79095600:79101022:clu_40807.wgt.RDat	IFI44L	1	79086087	79111830	0.0959	rs1489384	2.92	rs4650590	1.09e-01	-7.28	-0.3900	413	4	lasso	0.101810	3.66e-12	0.528967	0.596828	0.00000	0	0	1	1
NA	/home/cliao15/software/fusion_twas-master/weights/CMC.BRAIN.RNASEQ_SPLICING/CMC.chr1:79115590:79119928:clu_40809.wgt.RDat	IFI44	1	79115476	79129763	0.0872	rs1489384	2.92	rs2070123	4.16e-02	4.58	-1.8240	413	413	bslmm	0.033483	6.33e-05	-1.682017	0.092565	0.00000	0	0	1	1
NA	/home/cliao15/software/fusion_twas-master/weights/CMC.BRAIN.RNASEQ_SPLICING/CMC.chr1:79125168:79129450:clu_40811.wgt.RDat	IFI44	1	79115476	79129763	0.0616	rs1489384	2.92	rs11577395	4.83e-02	-5.04	0.0200	416	3	lasso	0.049528	1.33e-06	-0.004579	0.996346	0.00000	0	0	1	1
NA	/home/cliao15/software/fusion_twas-master/weights/CMC.BRAIN.RNASEQ_SPLICING/CMC.chr1:81772194:81879856:clu_40812.wgt.RDat	LPHN2	1	81771844	82458107	0.4853	rs9324188	2.88	rs12722932	3.98e-01	-13.33	-0.2030	604	56	enet	0.453954	3.90e-60	0.204038	0.838324	0.00000	0	0	1	1
NA	/home/cliao15/software/fusion_twas-master/weights/CMC.BRAIN.RNASEQ_SPLICING/CMC.chr1:81772194:81910706:clu_40812.wgt.RDat	LPHN2	1	81771844	82458107	0.6385	rs9324188	2.88	rs12722932	5.28e-01	15.33	-0.2030	618	44	enet	0.621607	2.52e-95	-0.171119	0.864131	0.00000	0	0	1	1
NA	/home/cliao15/software/fusion_twas-master/weights/CMC.BRAIN.RNASEQ_SPLICING/CMC.chr1:81910774:81932578:clu_40813.wgt.RDat	LPHN2	1	81771844	82458107	0.0701	rs9324188	2.88	rs3924702	6.26e-02	5.56	0.0310	554	5	lasso	0.049971	1.20e-06	0.052449	0.958171	0.00000	0	0	1	1
NA	/home/cliao15/software/fusion_twas-master/weights/CMC.BRAIN.RNASEQ_SPLICING/CMC.chr1:84640739:84641482:clu_40834.wgt.RDat	PRKACB	1	84543744	84704181	0.1460	rs17131723	2.53	rs2642182	8.10e-02	-7.07	-0.5390	477	3	lasso	0.134969	8.01e-16	0.162637	0.870805	0.00000	0	0	1	1
NA	/home/cliao15/software/fusion_twas-master/weights/CMC.BRAIN.RNASEQ_SPLICING/CMC.chr1:84640739:84644860:clu_40834.wgt.RDat	PRKACB	1	84543744	84704181	0.0892	rs17131723	2.53	rs2642182	3.19e-02	5.37	-0.5390	479	479	bslmm	0.050657	1.02e-06	0.444663	0.656563	0.00000	0	0	1	1
NA	/home/cliao15/software/fusion_twas-master/weights/CMC.BRAIN.RNASEQ_SPLICING/CMC.chr1:84641490:84644860:clu_40834.wgt.RDat	PRKACB	1	84543744	84704181	0.1355	rs17131723	2.53	rs2642182	7.31e-02	-6.80	-0.5390	479	3	lasso	0.130665	2.43e-15	0.176898	0.859588	0.00000	0	0	1	1
NA	/home/cliao15/software/fusion_twas-master/weights/CMC.BRAIN.RNASEQ_SPLICING/CMC.chr1:84668488:84670165:clu_40835.wgt.RDat	PRKACB	1	84543744	84704181	0.0445	rs17131723	2.53	rs1565823	3.26e-02	-4.99	-0.2650	481	2	lasso	0.033046	7.04e-05	-0.278892	0.780328	0.00000	0	0	1	1
NA	/home/cliao15/software/fusion_twas-master/weights/CMC.BRAIN.RNASEQ_SPLICING/CMC.chr1:84668488:84679836:clu_40835.wgt.RDat	PRKACB	1	84543744	84704181	0.0680	rs17131723	2.53	rs1565823	5.40e-02	6.30	-0.2650	486	27	enet	0.063234	4.86e-08	-0.152680	0.878651	0.00000	0	0	1	1
NA	/home/cliao15/software/fusion_twas-master/weights/CMC.BRAIN.RNASEQ_SPLICING/CMC.chr1:85824530:85961849:clu_40866.wgt.RDat	DDAH1	1	85784167	86044046	0.0662	rs17400787	3.01	rs1325278	5.88e-03	-4.03	-1.9610	594	594	bslmm	0.013806	7.61e-03	0.505795	0.613000	0.00000	0	0	1	1
NA	/home/cliao15/software/fusion_twas-master/weights/CMC.BRAIN.RNASEQ_SPLICING/CMC.chr1:86814561:86814691:clu_40892.wgt.RDat	ODF2L	1	86812506	86862025	0.0560	rs6576811	-3.06	rs6692784	8.20e-03	4.64	0.4000	457	457	blup	0.018562	2.35e-03	-0.775725	0.437911	0.00000	0	0	1	1
NA	/home/cliao15/software/fusion_twas-master/weights/CMC.BRAIN.RNASEQ_SPLICING/CMC.chr1:86820542:86822127:clu_40888.wgt.RDat	ODF2L	1	86812506	86862025	0.3069	rs6576811	-3.06	rs385437	2.05e-01	-9.70	-0.1490	456	9	lasso	0.226352	1.27e-26	0.630923	0.528091	0.00000	0	0	1	1
NA	/home/cliao15/software/fusion_twas-master/weights/CMC.BRAIN.RNASEQ_SPLICING/CMC.chr1:86820542:86824470:clu_40888.wgt.RDat	ODF2L	1	86812506	86862025	0.5996	rs6576811	-3.06	rs385437	5.88e-01	16.14	-0.1490	457	5	lasso	0.589269	1.84e-87	-0.104820	0.916519	0.00000	0	0	1	1
NA	/home/cliao15/software/fusion_twas-master/weights/CMC.BRAIN.RNASEQ_SPLICING/CMC.chr1:86822285:86824470:clu_40888.wgt.RDat	ODF2L	1	86812506	86862025	0.3599	rs6576811	-3.06	rs385437	2.90e-01	-11.35	-0.1490	456	5	lasso	0.297483	6.46e-36	0.046370	0.963015	0.00000	0	0	1	1
NA	/home/cliao15/software/fusion_twas-master/weights/CMC.BRAIN.RNASEQ_SPLICING/CMC.chr1:86842101:86848614:clu_40890.wgt.RDat	ODF2L	1	86812506	86862025	0.1290	rs6576811	-3.06	rs272516	1.13e-01	7.38	0.0480	450	5	lasso	0.113067	2.16e-13	-0.043707	0.965138	0.00000	0	0	1	1
NA	/home/cliao15/software/fusion_twas-master/weights/CMC.BRAIN.RNASEQ_SPLICING/CMC.chr1:86848041:86848614:clu_40890.wgt.RDat	ODF2L	1	86812506	86862025	0.0771	rs6576811	-3.06	rs272516	6.99e-02	-6.37	0.0480	449	5	lasso	0.055416	3.22e-07	0.080262	0.936029	0.00000	0	0	1	1
NA	/home/cliao15/software/fusion_twas-master/weights/CMC.BRAIN.RNASEQ_SPLICING/CMC.chr1:86850484:86852598:clu_40891.wgt.RDat	ODF2L	1	86812506	86862025	0.1157	rs6576811	-3.06	rs11799437	1.34e-01	7.92	0.0660	449	9	enet	0.127630	5.30e-15	0.155900	0.876111	0.00000	0	0	1	1
NA	/home/cliao15/software/fusion_twas-master/weights/CMC.BRAIN.RNASEQ_SPLICING/CMC.chr1:86851273:86861716:clu_40891.wgt.RDat	ODF2L	1	86812506	86862025	0.2079	rs6576811	-3.06	rs7515651	2.25e-01	-10.32	0.2100	449	6	lasso	0.235644	8.68e-28	-0.173026	0.862631	0.00000	0	0	1	1
NA	/home/cliao15/software/fusion_twas-master/weights/CMC.BRAIN.RNASEQ_SPLICING/CMC.chr1:86852769:86861716:clu_40891.wgt.RDat	ODF2L	1	86812506	86862025	0.1451	rs6576811	-3.06	rs3737672	1.27e-01	7.80	-0.0520	448	4	lasso	0.118728	5.15e-14	0.121852	0.903017	0.00000	0	0	1	1
NA	/home/cliao15/software/fusion_twas-master/weights/CMC.BRAIN.RNASEQ_SPLICING/CMC.chr1:87369131:87379998:clu_40903.wgt.RDat	SEP15	1	87328127	87380107	0.1050	rs6686833	-2.64	rs573680	1.95e-01	-9.42	1.2730	444	2	lasso	0.182800	2.48e-21	-1.275243	0.202223	0.00000	0	0	1	1
NA	/home/cliao15/software/fusion_twas-master/weights/CMC.BRAIN.RNASEQ_SPLICING/CMC.chr1:89420908:89426850:clu_40930.wgt.RDat	CCBL2	1	89401455	89458643	0.0782	rs12563649	-2.49	rs11579178	1.01e-01	-6.90	-0.2940	349	4	lasso	0.082010	4.96e-10	0.319912	0.749035	0.00000	0	0	1	1
NA	/home/cliao15/software/fusion_twas-master/weights/CMC.BRAIN.RNASEQ_SPLICING/CMC.chr1:89420908:89427064:clu_40930.wgt.RDat	CCBL2	1	89401455	89458643	0.6109	rs12563649	-2.49	rs3738055	7.15e-01	17.82	-0.7650	349	15	enet	0.719097	6.92e-124	-0.672550	0.501233	0.00000	0	0	1	1
NA	/home/cliao15/software/fusion_twas-master/weights/CMC.BRAIN.RNASEQ_SPLICING/CMC.chr1:89426970:89427064:clu_40930.wgt.RDat	CCBL2	1	89401455	89458643	0.2050	rs12563649	-2.49	rs7532151	2.56e-01	-10.76	-0.6960	349	2	lasso	0.255069	2.86e-30	0.707907	0.479003	0.00000	0	0	1	1
NA	/home/cliao15/software/fusion_twas-master/weights/CMC.BRAIN.RNASEQ_SPLICING/CMC.chr1:89449749:89453935:clu_40931.wgt.RDat	RBMXL1	1	89445138	89458643	0.0704	rs12563649	-2.49	rs2765527	7.68e-02	6.20	-0.6880	352	4	lasso	0.069415	1.08e-08	-0.755735	0.449808	0.00000	0	0	1	1
NA	/home/cliao15/software/fusion_twas-master/weights/CMC.BRAIN.RNASEQ_SPLICING/CMC.chr1:89449749:89458268:clu_40931.wgt.RDat	RBMXL1	1	89445138	89458643	0.0694	rs12563649	-2.49	rs10801687	2.77e-02	5.23	0.0490	353	353	blup	0.065346	2.91e-08	-0.069781	0.944368	0.00000	0	0	1	1
NA	/home/cliao15/software/fusion_twas-master/weights/CMC.BRAIN.RNASEQ_SPLICING/CMC.chr1:89990581:90033806:clu_40945.wgt.RDat	LRRC8B	1	89990396	90063420	0.2157	rs12403051	2.55	rs359920	1.37e-01	-7.87	0.1700	361	4	lasso	0.138843	2.94e-16	-0.162364	0.871019	0.00000	0	0	1	1
NA	/home/cliao15/software/fusion_twas-master/weights/CMC.BRAIN.RNASEQ_SPLICING/CMC.chr1:92764703:92765751:clu_40993.wgt.RDat	RPAP2	1	92764521	92853732	0.0661	rs11165816	1.44	rs11165840	1.50e-02	-5.02	0.5000	286	286	blup	0.033135	6.89e-05	-0.848967	0.395900	0.00000	0	0	1	1
NA	/home/cliao15/software/fusion_twas-master/weights/CMC.BRAIN.RNASEQ_SPLICING/CMC.chr1:92765796:92767033:clu_40993.wgt.RDat	RPAP2	1	92764521	92853732	0.1448	rs11165816	1.44	rs17371561	8.86e-02	-6.50	0.7490	285	3	lasso	0.079461	9.28e-10	-0.688876	0.490901	0.00000	0	0	1	1
NA	/home/cliao15/software/fusion_twas-master/weights/CMC.BRAIN.RNASEQ_SPLICING/CMC.chr1:92765796:92769534:clu_40993.wgt.RDat	RPAP2	1	92764521	92853732	0.0633	rs11165816	1.44	rs6604066	-1.94e-03	3.68	-0.3890	285	10	enet	0.028265	2.23e-04	-0.492381	0.622450	0.00000	0	0	1	1
NA	/home/cliao15/software/fusion_twas-master/weights/CMC.BRAIN.RNASEQ_SPLICING/CMC.chr1:92767147:92769534:clu_40993.wgt.RDat	RPAP2	1	92764521	92853732	0.0662	rs11165816	1.44	rs17371561	4.64e-02	5.51	0.7490	285	8	enet	0.060265	9.98e-08	0.702147	0.482587	0.00000	0	0	1	1
NA	/home/cliao15/software/fusion_twas-master/weights/CMC.BRAIN.RNASEQ_SPLICING/CMC.chr1:92786191:92798948:clu_40994.wgt.RDat	RPAP2	1	92764521	92853732	0.0601	rs11165816	1.44	rs17371561	1.54e-02	3.85	0.7490	284	4	lasso	0.011051	1.52e-02	0.742087	0.458035	0.00000	0	0	1	1
NA	/home/cliao15/software/fusion_twas-master/weights/CMC.BRAIN.RNASEQ_SPLICING/CMC.chr1:93029294:93089733:clu_40997.wgt.RDat	EVI5	1	92974252	93257961	0.0403	rs1011663	-1.42	rs2031494	1.19e-02	4.51	0.1710	271	271	blup	0.023525	7.02e-04	0.646479	0.517969	0.00000	0	0	1	1
NA	/home/cliao15/software/fusion_twas-master/weights/CMC.BRAIN.RNASEQ_SPLICING/CMC.chr1:93073284:93089733:clu_40997.wgt.RDat	EVI5	1	92974252	93257961	0.0357	rs1011663	-1.42	rs2774947	1.63e-02	-3.85	-1.0930	262	262	bslmm	0.012586	1.03e-02	0.519713	0.603263	0.00000	0	0	1	1
NA	/home/cliao15/software/fusion_twas-master/weights/CMC.BRAIN.RNASEQ_SPLICING/CMC.chr1:93073284:93091351:clu_40997.wgt.RDat	EVI5	1	92974252	93257961	0.1020	rs1011663	-1.42	rs7513624	2.74e-02	-5.39	-0.6530	263	263	bslmm	0.083765	3.22e-10	0.778045	0.436543	0.00000	0	0	1	1
NA	/home/cliao15/software/fusion_twas-master/weights/CMC.BRAIN.RNASEQ_SPLICING/CMC.chr1:93169176:93170112:clu_40999.wgt.RDat	EVI5	1	92974252	93257961	0.0471	rs1011663	-1.42	rs10747446	6.76e-02	5.91	-0.0450	272	4	lasso	0.068919	1.22e-08	-0.264013	0.791770	0.00000	0	0	1	1
NA	/home/cliao15/software/fusion_twas-master/weights/CMC.BRAIN.RNASEQ_SPLICING/CMC.chr1:93169478:93170112:clu_40999.wgt.RDat	EVI5	1	92974252	93257961	0.0493	rs1011663	-1.42	rs1886684	4.44e-02	-5.66	0.1420	272	4	lasso	0.065181	3.03e-08	0.375202	0.707510	0.00000	0	0	1	1
NA	/home/cliao15/software/fusion_twas-master/weights/CMC.BRAIN.RNASEQ_SPLICING/CMC.chr1:93202184:93250393:clu_41000.wgt.RDat	EVI5	1	92974252	93257961	0.0416	rs571212	1.64	rs11800409	-1.61e-03	4.14	0.5050	278	278	blup	0.031121	1.12e-04	1.078580	0.280775	0.00000	0	0	1	1
NA	/home/cliao15/software/fusion_twas-master/weights/CMC.BRAIN.RNASEQ_SPLICING/CMC.chr1:93202184:93257901:clu_41000.wgt.RDat	EVI5	1	92974252	93257961	0.0407	rs571212	1.64	rs11810217	-1.54e-03	-4.20	0.4200	280	280	blup	0.031678	9.79e-05	-1.064942	0.286902	0.00000	0	0	1	1
NA	/home/cliao15/software/fusion_twas-master/weights/CMC.BRAIN.RNASEQ_SPLICING/CMC.chr1:93622040:93624372:clu_41002.wgt.RDat	TMED5	1	93615298	93646246	0.0317	rs236316	2.92	rs4847235	2.61e-02	4.64	0.5970	268	5	lasso	0.019839	1.72e-03	0.653191	0.513633	0.00000	0	0	1	1
NA	/home/cliao15/software/fusion_twas-master/weights/CMC.BRAIN.RNASEQ_SPLICING/CMC.chr1:93622040:93625686:clu_41002.wgt.RDat	TMED5	1	93615298	93646246	0.0246	rs236316	2.92	rs4847235	1.13e-02	-4.03	0.5970	268	268	blup	0.014337	6.67e-03	-0.975962	0.329083	0.00000	0	0	1	1
NA	/home/cliao15/software/fusion_twas-master/weights/CMC.BRAIN.RNASEQ_SPLICING/CMC.chr1:95356823:95360374:clu_41049.wgt.RDat	SLC44A3	1	95285897	95360803	0.1446	rs6683711	3.34	rs859063	1.10e-01	-7.56	0.6310	538	4	lasso	0.095918	1.59e-11	-0.645960	0.518305	0.00000	0	0	1	1
NA	/home/cliao15/software/fusion_twas-master/weights/CMC.BRAIN.RNASEQ_SPLICING/CMC.chr1:95449189:95492685:clu_41052.wgt.RDat	ALG14	1	95448278	95538507	0.0600	rs6683711	3.34	rs11165284	3.14e-02	-4.68	2.3810	567	7	lasso	0.035011	4.39e-05	-2.177475	0.029445	0.03762	319	NA	1	1
NA	/home/cliao15/software/fusion_twas-master/weights/CMC.BRAIN.RNASEQ_SPLICING/CMC.chr1:95699871:95709767:clu_41056.wgt.RDat	RWDD3	1	95699710	95712781	0.1311	rs6683711	3.34	rs6666528	9.93e-02	-6.72	1.9700	493	10	lasso	0.093616	2.82e-11	-1.726287	0.084296	0.00000	0	0	1	1
NA	/home/cliao15/software/fusion_twas-master/weights/CMC.BRAIN.RNASEQ_SPLICING/CMC.chr1:95699871:95712098:clu_41056.wgt.RDat	RWDD3	1	95699710	95712781	0.0758	rs6683711	3.34	rs6666528	5.11e-02	5.07	1.9700	493	7	lasso	0.033142	6.88e-05	2.301960	0.021337	0.06522	184	NA	1	1
NA	/home/cliao15/software/fusion_twas-master/weights/CMC.BRAIN.RNASEQ_SPLICING/CMC.chr1:95699871:95712312:clu_41056.wgt.RDat	RWDD3	1	95699710	95712781	0.0539	rs6683711	3.34	rs10157254	3.93e-03	-4.03	0.2810	493	3	lasso	0.008628	2.82e-02	0.509317	0.610530	0.00000	0	0	1	1
NA	/home/cliao15/software/fusion_twas-master/weights/CMC.BRAIN.RNASEQ_SPLICING/CMC.chr1:95703016:95705333:clu_41056.wgt.RDat	RWDD3	1	95699710	95712781	0.3314	rs6683711	3.34	rs259346	3.14e-01	12.46	0.5720	489	4	lasso	0.402837	1.54e-51	0.095381	0.924012	0.00000	0	0	1	1
NA	/home/cliao15/software/fusion_twas-master/weights/CMC.BRAIN.RNASEQ_SPLICING/CMC.chr1:95710254:95712312:clu_41056.wgt.RDat	RWDD3	1	95699710	95712781	0.0738	rs6683711	3.34	rs6678964	4.85e-02	-5.01	0.3980	485	10	lasso	0.039665	1.43e-05	-0.895551	0.370493	0.00000	0	0	1	1
NA	/home/cliao15/software/fusion_twas-master/weights/CMC.BRAIN.RNASEQ_SPLICING/CMC.chr1:95710271:95712098:clu_41056.wgt.RDat	RWDD3	1	95699710	95712781	0.1003	rs6683711	3.34	rs259346	5.02e-02	4.97	0.5720	485	485	blup	0.034571	4.88e-05	0.776942	0.437193	0.00000	0	0	1	1
NA	/home/cliao15/software/fusion_twas-master/weights/CMC.BRAIN.RNASEQ_SPLICING/CMC.chr1:98293752:98386440:clu_41072.wgt.RDat	DPYD	1	97543299	98386615	0.0901	rs11578528	2.77	rs10747488	1.25e-01	-7.77	-0.2360	484	15	enet	0.121926	2.28e-14	0.170150	0.864892	0.00000	0	0	1	1
NA	/home/cliao15/software/fusion_twas-master/weights/CMC.BRAIN.RNASEQ_SPLICING/CMC.chr1:99456828:99469991:clu_41080.wgt.RDat	LPPR5	1	99355800	99470449	0.0692	rs11801576	3.10	rs10489921	5.86e-02	5.33	2.3140	412	5	lasso	0.050979	9.40e-07	2.319446	0.020371	0.04545	264	NA	1	1
NA	/home/cliao15/software/fusion_twas-master/weights/CMC.BRAIN.RNASEQ_SPLICING/CMC.chr1:100340366:100340714:clu_41089.wgt.RDat	AGL	1	100315639	100389579	0.0396	rs602700	3.21	rs2784177	5.66e-03	4.08	0.8100	450	450	blup	0.021055	1.28e-03	0.259597	0.795175	0.00000	0	0	1	1
NA	/home/cliao15/software/fusion_twas-master/weights/CMC.BRAIN.RNASEQ_SPLICING/CMC.chr1:100382287:100387090:clu_41093.wgt.RDat	AGL	1	100315639	100389579	0.1155	rs602700	3.21	rs1541044	5.00e-02	-5.96	-1.6090	450	7	lasso	0.047901	1.97e-06	0.773738	0.439086	0.00000	0	0	1	1
NA	/home/cliao15/software/fusion_twas-master/weights/CMC.BRAIN.RNASEQ_SPLICING/CMC.chr1:100435718:100440527:clu_41095.wgt.RDat	SLC35A3	1	100435344	100492534	0.0660	rs602700	3.21	rs12146139	3.72e-02	-5.25	0.5380	451	4	lasso	0.043630	5.52e-06	-0.537876	0.590663	0.00000	0	0	1	1
NA	/home/cliao15/software/fusion_twas-master/weights/CMC.BRAIN.RNASEQ_SPLICING/CMC.chr1:100435718:100459093:clu_41095.wgt.RDat	SLC35A3	1	100435344	100492534	0.1261	rs602700	3.21	rs659030	1.06e-01	7.08	-0.5000	456	456	bslmm	0.104707	1.77e-12	-0.396252	0.691919	0.00000	0	0	1	1
NA	/home/cliao15/software/fusion_twas-master/weights/CMC.BRAIN.RNASEQ_SPLICING/CMC.chr1:100440625:100459093:clu_41095.wgt.RDat	SLC35A3	1	100435344	100492534	0.1392	rs602700	3.21	rs12146139	8.09e-02	-7.18	0.5380	454	454	blup	0.109667	5.10e-13	0.847011	0.396989	0.00000	0	0	1	1
NA	/home/cliao15/software/fusion_twas-master/weights/CMC.BRAIN.RNASEQ_SPLICING/CMC.chr1:100480976:100487942:clu_41096.wgt.RDat	SLC35A3	1	100435344	100492534	0.0689	rs602700	3.21	rs11166437	-1.35e-03	-3.33	-0.5310	438	438	bslmm	0.010103	1.93e-02	-0.531898	0.594797	0.00000	0	0	1	1
NA	/home/cliao15/software/fusion_twas-master/weights/CMC.BRAIN.RNASEQ_SPLICING/CMC.chr1:100503872:100515465:clu_41097.wgt.RDat	HIAT1	1	100503788	100548929	0.0942	rs602700	3.21	rs11166410	2.68e-02	5.13	0.9370	448	448	bslmm	0.042516	7.21e-06	1.076923	0.281515	0.00000	0	0	1	1
NA	/home/cliao15/software/fusion_twas-master/weights/CMC.BRAIN.RNASEQ_SPLICING/CMC.chr1:100661978:100672001:clu_41107.wgt.RDat	DBT	1	100652477	100715409	0.0819	rs602700	3.21	rs6701658	4.57e-03	3.69	0.2060	420	7	enet	0.012835	9.71e-03	1.042440	0.297208	0.00000	0	0	1	1
NA	/home/cliao15/software/fusion_twas-master/weights/CMC.BRAIN.RNASEQ_SPLICING/CMC.chr1:100696470:100700992:clu_41109.wgt.RDat	DBT	1	100652477	100715409	0.0383	rs602700	3.21	rs6682639	-4.95e-05	4.05	0.3170	406	21	enet	0.005243	6.87e-02	0.087083	0.930605	0.00000	0	0	1	1
NA	/home/cliao15/software/fusion_twas-master/weights/CMC.BRAIN.RNASEQ_SPLICING/CMC.chr1:101354384:101360189:clu_41123.wgt.RDat	EXTL2	1	101337927	101360735	0.1905	rs7538646	2.66	rs1543421	3.30e-01	12.42	0.8580	438	10	lasso	0.334884	3.52e-41	0.903468	0.366278	0.00000	0	0	1	1
NA	/home/cliao15/software/fusion_twas-master/weights/CMC.BRAIN.RNASEQ_SPLICING/CMC.chr1:101354420:101360189:clu_41123.wgt.RDat	EXTL2	1	101337927	101360735	0.1906	rs7538646	2.66	rs1543421	3.24e-01	-12.32	0.8580	438	10	lasso	0.329190	2.32e-40	-0.924624	0.355162	0.00000	0	0	1	1
NA	/home/cliao15/software/fusion_twas-master/weights/CMC.BRAIN.RNASEQ_SPLICING/CMC.chr1:102302581:102312401:clu_41136.wgt.RDat	OLFM3	1	102268126	102462790	0.1107	rs7522757	-2.62	rs10874533	4.05e-03	4.46	0.1180	497	497	blup	0.040152	1.27e-05	0.161010	0.872085	0.00000	0	0	1	1
NA	/home/cliao15/software/fusion_twas-master/weights/CMC.BRAIN.RNASEQ_SPLICING/CMC.chr1:102302581:102462304:clu_41136.wgt.RDat	OLFM3	1	102268126	102462790	0.0876	rs7522757	-2.62	rs6577293	5.85e-02	5.57	-0.4440	561	1	lasso	0.043882	5.19e-06	-0.444000	0.657043	0.00000	0	0	1	1
NA	/home/cliao15/software/fusion_twas-master/weights/CMC.BRAIN.RNASEQ_SPLICING/CMC.chr1:102434086:102462304:clu_41136.wgt.RDat	OLFM3	1	102268126	102462790	0.1384	rs7522757	-2.62	rs11164354	4.51e-02	6.56	-0.3920	485	485	bslmm	0.124043	1.33e-14	-0.081115	0.935351	0.00000	0	0	1	1
NA	/home/cliao15/software/fusion_twas-master/weights/CMC.BRAIN.RNASEQ_SPLICING/CMC.chr1:102436205:102462304:clu_41136.wgt.RDat	OLFM3	1	102268126	102462790	0.0663	rs7522757	-2.62	rs1415096	2.16e-02	-4.76	-0.8330	484	484	blup	0.043861	5.22e-06	0.412593	0.679905	0.00000	0	0	1	1
NA	/home/cliao15/software/fusion_twas-master/weights/CMC.BRAIN.RNASEQ_SPLICING/CMC.chr1:104097731:104114179:clu_41148.wgt.RDat	AMY2B	1	104078747	104122149	0.0377	rs12751859	2.67	rs1060309	1.98e-03	3.47	0.2120	165	165	blup	0.018489	2.40e-03	0.040007	0.968088	0.00000	0	0	1	1
NA	/home/cliao15/software/fusion_twas-master/weights/CMC.BRAIN.RNASEQ_SPLICING/CMC.chr1:107867544:107871549:clu_41156.wgt.RDat	NTNG1	1	107682628	108024475	0.0956	rs6684256	3.23	rs12024387	7.90e-02	6.03	-0.7450	517	517	bslmm	0.072029	5.72e-09	-0.643471	0.519919	0.00000	0	0	1	1
NA	/home/cliao15/software/fusion_twas-master/weights/CMC.BRAIN.RNASEQ_SPLICING/CMC.chr1:107950330:107973372:clu_41157.wgt.RDat	NTNG1	1	107682628	108024475	0.0577	rs6684256	3.23	rs17496332	7.70e-03	3.95	0.9620	527	527	blup	0.014536	6.35e-03	-0.192591	0.847279	0.00000	0	0	1	1
NA	/home/cliao15/software/fusion_twas-master/weights/CMC.BRAIN.RNASEQ_SPLICING/CMC.chr1:109172279:109177730:clu_41168.wgt.RDat	FAM102B	1	109102970	109181949	0.4438	rs12749153	-2.84	rs12076095	6.15e-02	-5.86	-0.9420	312	45	enet	0.182252	2.87e-21	0.040955	0.967332	0.00000	0	0	1	1
NA	/home/cliao15/software/fusion_twas-master/weights/CMC.BRAIN.RNASEQ_SPLICING/CMC.chr1:109716459:109730799:clu_41196.wgt.RDat	KIAA1324	1	109656584	109749403	0.0565	rs11585358	-2.41	rs17038458	1.92e-02	4.30	0.4390	428	4	lasso	0.015646	4.82e-03	0.429063	0.667878	0.00000	0	0	1	1
NA	/home/cliao15/software/fusion_twas-master/weights/CMC.BRAIN.RNASEQ_SPLICING/CMC.chr1:109756750:109757169:clu_41200.wgt.RDat	SARS	1	109756514	109780804	0.1894	rs11585358	-2.41	rs17584208	4.51e-02	-6.24	-1.2840	429	18	enet	0.096808	1.28e-11	1.071733	0.283840	0.00000	0	0	1	1
NA	/home/cliao15/software/fusion_twas-master/weights/CMC.BRAIN.RNASEQ_SPLICING/CMC.chr1:109756750:109766600:clu_41200.wgt.RDat	SARS	1	109756514	109780804	0.1478	rs11585358	-2.41	rs17584208	3.25e-02	5.39	-1.2840	432	432	blup	0.064750	3.36e-08	-1.594656	0.110789	0.00000	0	0	1	1
NA	/home/cliao15/software/fusion_twas-master/weights/CMC.BRAIN.RNASEQ_SPLICING/CMC.chr1:109779170:109779866:clu_41201.wgt.RDat	SARS	1	109756514	109780804	0.0506	rs11585358	-2.41	rs17035415	2.43e-02	4.52	-1.2220	425	5	lasso	0.014663	6.15e-03	-1.107174	0.268219	0.00000	0	0	1	1
NA	/home/cliao15/software/fusion_twas-master/weights/CMC.BRAIN.RNASEQ_SPLICING/CMC.chr1:109779492:109779866:clu_41201.wgt.RDat	SARS	1	109756514	109780804	0.0598	rs11585358	-2.41	rs17035443	4.98e-02	-5.08	-1.2300	425	5	lasso	0.017758	2.87e-03	1.167964	0.242821	0.00000	0	0	1	1
NA	/home/cliao15/software/fusion_twas-master/weights/CMC.BRAIN.RNASEQ_SPLICING/CMC.chr1:110170899:110170986:clu_41229.wgt.RDat	AMPD2	1	110162434	110174677	0.1155	rs6660031	2.83	rs524998	6.72e-02	-5.63	-1.1600	443	2	lasso	0.061542	7.32e-08	1.144271	0.252511	0.00000	0	0	1	1
NA	/home/cliao15/software/fusion_twas-master/weights/CMC.BRAIN.RNASEQ_SPLICING/CMC.chr1:110562248:110563353:clu_41245.wgt.RDat	AHCYL1	1	110527386	110566364	0.0527	rs4838999	-3.57	rs670439	-2.25e-03	3.93	0.1560	506	506	blup	0.001904	1.75e-01	1.993426	0.046215	0.07229	166	NA	1	1
NA	/home/cliao15/software/fusion_twas-master/weights/CMC.BRAIN.RNASEQ_SPLICING/CMC.chr1:110754799:110768597:clu_41256.wgt.RDat	KCNC4	1	110753335	110776674	0.0807	rs4838999	-3.57	rs11102091	1.77e-02	-4.24	3.2420	563	563	bslmm	0.015256	5.31e-03	-0.508262	0.611270	0.00000	0	0	1	1
NA	/home/cliao15/software/fusion_twas-master/weights/CMC.BRAIN.RNASEQ_SPLICING/CMC.chr1:110923765:110925456:clu_41262.wgt.RDat	SLC16A4	1	110905472	110933704	0.0765	rs4838999	-3.57	rs11120	-8.07e-04	3.88	0.4970	560	560	bslmm	0.016940	3.50e-03	1.026298	0.304751	0.00000	0	0	1	1
NA	/home/cliao15/software/fusion_twas-master/weights/CMC.BRAIN.RNASEQ_SPLICING/CMC.chr1:110924417:110931859:clu_41262.wgt.RDat	SLC16A4	1	110905472	110933704	0.0880	rs4838999	-3.57	rs17627329	5.17e-03	-4.08	0.0000	564	564	bslmm	0.007473	3.81e-02	-1.440523	0.149720	0.00000	0	0	1	1
NA	/home/cliao15/software/fusion_twas-master/weights/CMC.BRAIN.RNASEQ_SPLICING/CMC.chr1:111435155:111441746:clu_41273.wgt.RDat	CD53	1	111413820	111442558	0.1216	rs2820063	3.67	rs2885805	1.45e-02	4.43	-0.0800	599	599	blup	0.057942	1.75e-07	1.832801	0.066832	0.00000	0	0	1	1
NA	/home/cliao15/software/fusion_twas-master/weights/CMC.BRAIN.RNASEQ_SPLICING/CMC.chr1:111663315:111668849:clu_41277.wgt.RDat	DRAM2	1	111659953	111682838	0.0820	rs2820063	3.67	rs817582	6.85e-02	-5.68	0.6720	584	2	lasso	0.066863	2.01e-08	-0.370903	0.710710	0.00000	0	0	1	1
NA	/home/cliao15/software/fusion_twas-master/weights/CMC.BRAIN.RNASEQ_SPLICING/CMC.chr1:111680208:111682123:clu_41278.wgt.RDat	DRAM2	1	111659953	111682838	0.5765	rs2820063	3.67	rs3762374	6.38e-01	-16.80	1.8930	579	579	bslmm	0.637361	2.11e-99	-1.879444	0.060184	0.00000	0	0	1	1
NA	/home/cliao15/software/fusion_twas-master/weights/CMC.BRAIN.RNASEQ_SPLICING/CMC.chr1:111680208:111682210:clu_41278.wgt.RDat	DRAM2	1	111659953	111682838	0.5828	rs2820063	3.67	rs3762374	6.69e-01	17.23	1.8930	579	579	bslmm	0.666626	1.80e-107	1.776523	0.075647	0.00000	0	0	1	1
NA	/home/cliao15/software/fusion_twas-master/weights/CMC.BRAIN.RNASEQ_SPLICING/CMC.chr1:111680208:111682660:clu_41278.wgt.RDat	DRAM2	1	111659953	111682838	0.7299	rs2820063	3.67	rs3762374	8.21e-01	19.05	1.8930	579	579	bslmm	0.820013	1.53e-166	1.924849	0.054248	0.00000	0	0	1	1
NA	/home/cliao15/software/fusion_twas-master/weights/CMC.BRAIN.RNASEQ_SPLICING/CMC.chr1:111680208:111682665:clu_41278.wgt.RDat	DRAM2	1	111659953	111682838	0.2502	rs2820063	3.67	rs3795823	2.16e-01	10.17	1.6340	579	4	lasso	0.207444	2.72e-24	1.667367	0.095441	0.00000	0	0	1	1
NA	/home/cliao15/software/fusion_twas-master/weights/CMC.BRAIN.RNASEQ_SPLICING/CMC.chr1:111682288:111682660:clu_41278.wgt.RDat	DRAM2	1	111659953	111682838	0.3104	rs2820063	3.67	rs3762374	3.39e-01	-12.31	1.8930	578	578	bslmm	0.342746	2.53e-42	-1.825161	0.067977	0.00000	0	0	1	1
NA	/home/cliao15/software/fusion_twas-master/weights/CMC.BRAIN.RNASEQ_SPLICING/CMC.chr1:113093315:113098490:clu_41313.wgt.RDat	ST7L	1	113066140	113162405	0.0803	rs351365	-2.89	rs7550843	4.74e-03	-3.62	1.8340	360	360	blup	0.029616	1.61e-04	-0.607754	0.543351	0.00000	0	0	1	1
NA	/home/cliao15/software/fusion_twas-master/weights/CMC.BRAIN.RNASEQ_SPLICING/CMC.chr1:113140708:113143416:clu_41313.wgt.RDat	ST7L	1	113066140	113162405	0.0445	rs351365	-2.89	rs6671645	1.32e-02	4.84	-0.5360	342	342	blup	0.035484	3.91e-05	-0.974332	0.329892	0.00000	0	0	1	1
NA	/home/cliao15/software/fusion_twas-master/weights/CMC.BRAIN.RNASEQ_SPLICING/CMC.chr1:113143470:113153463:clu_41313.wgt.RDat	ST7L	1	113066140	113162405	0.1017	rs351365	-2.89	rs6671645	7.48e-02	6.23	-0.5360	342	342	bslmm	0.088718	9.50e-11	-0.651808	0.514525	0.00000	0	0	1	1
NA	/home/cliao15/software/fusion_twas-master/weights/CMC.BRAIN.RNASEQ_SPLICING/CMC.chr1:113145669:113153463:clu_41313.wgt.RDat	ST7L	1	113066140	113162405	0.1182	rs351365	-2.89	rs2999155	9.05e-02	-6.79	-0.7490	342	342	blup	0.078707	1.12e-09	1.039043	0.298785	0.00000	0	0	1	1
NA	/home/cliao15/software/fusion_twas-master/weights/CMC.BRAIN.RNASEQ_SPLICING/CMC.chr1:113246428:113247722:clu_41321.wgt.RDat	RHOC	1	113243748	113250025	0.0936	rs351365	-2.89	rs2279500	4.01e-02	-6.50	-0.7930	320	6	lasso	0.059650	1.16e-07	0.755768	0.449788	0.00000	0	0	1	1
NA	/home/cliao15/software/fusion_twas-master/weights/CMC.BRAIN.RNASEQ_SPLICING/CMC.chr1:113246428:113249700:clu_41321.wgt.RDat	RHOC	1	113243748	113250025	0.1384	rs351365	-2.89	rs2279500	1.73e-01	8.92	-0.7930	320	7	lasso	0.171960	4.66e-20	-0.658706	0.510085	0.00000	0	0	1	1
NA	/home/cliao15/software/fusion_twas-master/weights/CMC.BRAIN.RNASEQ_SPLICING/CMC.chr1:113247790:113249700:clu_41321.wgt.RDat	RHOC	1	113243748	113250025	0.0902	rs351365	-2.89	rs2279500	1.26e-01	-7.71	-0.7930	320	2	lasso	0.120825	3.02e-14	0.776829	0.437260	0.00000	0	0	1	1
NA	/home/cliao15/software/fusion_twas-master/weights/CMC.BRAIN.RNASEQ_SPLICING/CMC.chr1:114242421:114243416:clu_41346.wgt.RDat	PHTF1	1	114239823	114301777	0.2228	rs773602	2.79	rs4839000	1.68e-01	8.97	1.5780	485	4	lasso	0.210345	1.20e-24	0.607040	0.543824	0.00000	0	0	1	1
NA	/home/cliao15/software/fusion_twas-master/weights/CMC.BRAIN.RNASEQ_SPLICING/CMC.chr1:114242865:114243416:clu_41346.wgt.RDat	PHTF1	1	114239823	114301777	0.1750	rs773602	2.79	rs4839000	1.18e-01	-7.80	1.5780	485	4	lasso	0.161306	8.05e-19	-0.451105	0.651914	0.00000	0	0	1	1
NA	/home/cliao15/software/fusion_twas-master/weights/CMC.BRAIN.RNASEQ_SPLICING/CMC.chr1:114243571:114246703:clu_41347.wgt.RDat	PHTF1	1	114239823	114301777	0.2308	rs773602	2.79	rs4839000	2.15e-01	-9.81	1.5780	486	4	lasso	0.249563	1.47e-29	-1.556245	0.119650	0.00000	0	0	1	1
NA	/home/cliao15/software/fusion_twas-master/weights/CMC.BRAIN.RNASEQ_SPLICING/CMC.chr1:114301470:114301645:clu_41351.wgt.RDat	PHTF1	1	114239823	114301777	0.0438	rs878129	2.66	rs17031716	5.44e-02	5.18	0.6710	490	3	lasso	0.041028	1.03e-05	0.752618	0.451680	0.00000	0	0	1	1
NA	/home/cliao15/software/fusion_twas-master/weights/CMC.BRAIN.RNASEQ_SPLICING/CMC.chr1:114438114:114441340:clu_41354.wgt.RDat	AP4B1	1	114437370	114447741	0.0626	rs878129	2.66	rs1217394	1.13e-02	4.49	-1.1600	469	4	lasso	0.021153	1.25e-03	-0.822368	0.410868	0.00000	0	0	1	1
NA	/home/cliao15/software/fusion_twas-master/weights/CMC.BRAIN.RNASEQ_SPLICING/CMC.chr1:114443022:114443901:clu_41356.wgt.RDat	AP4B1	1	114437370	114447741	0.2151	rs878129	2.66	rs17464525	3.36e-01	12.28	1.9760	467	2	lasso	0.333166	6.23e-41	1.981029	0.047588	0.08451	142	NA	1	1
NA	/home/cliao15/software/fusion_twas-master/weights/CMC.BRAIN.RNASEQ_SPLICING/CMC.chr1:114443022:114444377:clu_41356.wgt.RDat	AP4B1	1	114437370	114447741	0.0865	rs878129	2.66	rs17464525	9.52e-02	6.99	1.9760	467	5	lasso	0.092192	4.02e-11	2.015153	0.043889	0.08333	144	NA	1	1
NA	/home/cliao15/software/fusion_twas-master/weights/CMC.BRAIN.RNASEQ_SPLICING/CMC.chr1:115118372:115123920:clu_41374.wgt.RDat	BCAS2	1	115110180	115124265	0.0852	rs12031923	2.79	rs12730318	3.50e-02	5.51	-0.3810	445	20	enet	0.082097	4.86e-10	-1.048641	0.294343	0.00000	0	0	1	1
NA	/home/cliao15/software/fusion_twas-master/weights/CMC.BRAIN.RNASEQ_SPLICING/CMC.chr1:115282511:115284148:clu_41380.wgt.RDat	CSDE1	1	115259533	115300671	0.1344	rs12031923	2.79	rs10858052	1.44e-01	-8.25	-1.2050	419	8	lasso	0.138814	2.96e-16	1.284840	0.198848	0.00000	0	0	1	1
NA	/home/cliao15/software/fusion_twas-master/weights/CMC.BRAIN.RNASEQ_SPLICING/CMC.chr1:115284294:115292442:clu_41380.wgt.RDat	CSDE1	1	115259533	115300671	0.0929	rs12031923	2.79	rs10858052	9.35e-02	-7.21	-1.2050	421	421	bslmm	0.092648	3.59e-11	1.025893	0.304942	0.00000	0	0	1	1
NA	/home/cliao15/software/fusion_twas-master/weights/CMC.BRAIN.RNASEQ_SPLICING/CMC.chr1:118413238:118420631:clu_41416.wgt.RDat	GDAP2	1	118406106	118472302	0.0442	rs2002747	2.49	rs1033728	3.12e-02	4.48	-1.3370	398	4	lasso	0.021731	1.09e-03	-1.284442	0.198987	0.00000	0	0	1	1
NA	/home/cliao15/software/fusion_twas-master/weights/CMC.BRAIN.RNASEQ_SPLICING/CMC.chr1:118420463:118420631:clu_41416.wgt.RDat	GDAP2	1	118406106	118472302	0.0434	rs2002747	2.49	rs4659059	2.25e-02	-4.46	-2.1370	396	396	bslmm	0.024182	5.98e-04	1.410788	0.158307	0.00000	0	0	1	1
NA	/home/cliao15/software/fusion_twas-master/weights/CMC.BRAIN.RNASEQ_SPLICING/CMC.chr1:118455305:118461219:clu_41419.wgt.RDat	GDAP2	1	118406106	118472302	0.0303	rs2002747	2.49	rs4411121	4.23e-02	-4.59	0.7360	399	2	lasso	0.013979	7.29e-03	-0.668641	0.503724	0.00000	0	0	1	1
NA	/home/cliao15/software/fusion_twas-master/weights/CMC.BRAIN.RNASEQ_SPLICING/CMC.chr1:118456121:118461219:clu_41419.wgt.RDat	GDAP2	1	118406106	118472302	0.0474	rs2002747	2.49	rs4411121	2.00e-02	4.01	0.7360	399	3	lasso	0.013727	7.77e-03	0.905249	0.365334	0.00000	0	0	1	1
NA	/home/cliao15/software/fusion_twas-master/weights/CMC.BRAIN.RNASEQ_SPLICING/CMC.chr1:119683081:119683178:clu_41428.wgt.RDat	WARS2	1	119573838	119683295	0.0354	rs10923755	2.75	rs4508058	1.37e-02	4.18	2.0060	411	5	lasso	0.007832	3.47e-02	2.031132	0.042242	0.07692	156	NA	1	1
NA	/home/cliao15/software/fusion_twas-master/weights/CMC.BRAIN.RNASEQ_SPLICING/CMC.chr1:120254783:120263793:clu_41439.wgt.RDat	PHGDH	1	120254418	120286849	0.1358	rs2275609	-2.55	rs477992	7.80e-02	6.76	0.1340	353	8	lasso	0.076230	2.05e-09	0.059833	0.952288	0.00000	0	0	1	1
NA	/home/cliao15/software/fusion_twas-master/weights/CMC.BRAIN.RNASEQ_SPLICING/CMC.chr1:120257111:120263793:clu_41439.wgt.RDat	PHGDH	1	120254418	120286849	0.1276	rs2275609	-2.55	rs666930	7.06e-02	-6.67	-0.3350	352	352	bslmm	0.071806	6.04e-09	-0.229329	0.818614	0.00000	0	0	1	1
NA	/home/cliao15/software/fusion_twas-master/weights/CMC.BRAIN.RNASEQ_SPLICING/CMC.chr1:145209436:145248813:clu_41477.wgt.RDat	NOTCH2NL	1	145209110	145295525	0.1787	rs35353761	-4.10	rs682536	4.96e-02	4.99	-0.6709	112	112	bslmm	0.048829	1.58e-06	0.554695	0.579103	0.00000	0	0	1	1
NA	/home/cliao15/software/fusion_twas-master/weights/CMC.BRAIN.RNASEQ_SPLICING/CMC.chr1:145281704:145281955:clu_41478.wgt.RDat	NOTCH2NL	1	145209110	145295525	0.1104	rs35353761	-4.10	rs1109216	2.27e-02	4.26	-0.3210	112	20	enet	0.064768	3.35e-08	1.272756	0.203105	0.00000	0	0	1	1
NA	/home/cliao15/software/fusion_twas-master/weights/CMC.BRAIN.RNASEQ_SPLICING/CMC.chr1:145290511:145290781:clu_41479.wgt.RDat	NOTCH2NL	1	145209110	145295525	0.0426	rs35353761	-4.10	rs2992020	3.84e-02	-4.74	-2.3660	112	112	bslmm	0.034743	4.68e-05	2.092307	0.036411	0.41379	29	NA	1	1
NA	/home/cliao15/software/fusion_twas-master/weights/CMC.BRAIN.RNASEQ_SPLICING/CMC.chr1:145290511:145293371:clu_41479.wgt.RDat	NOTCH2NL	1	145209110	145295525	0.0536	rs35353761	-4.10	rs2992020	2.52e-02	3.94	-2.3660	112	112	bslmm	0.017453	3.09e-03	-1.338737	0.180656	0.00000	0	0	1	1
NA	/home/cliao15/software/fusion_twas-master/weights/CMC.BRAIN.RNASEQ_SPLICING/CMC.chr1:145312729:145313334:clu_41508.wgt.RDat	NBPF10	1	145293370	146467744	0.1412	rs35353761	-4.10	rs4970862	1.40e-01	8.29	-1.5000	112	8	lasso	0.150869	1.27e-17	-2.302280	0.021319	0.50000	24	NA	1	1
NA	/home/cliao15/software/fusion_twas-master/weights/CMC.BRAIN.RNASEQ_SPLICING/CMC.chr1:145323705:145324348:clu_41512.wgt.RDat	NBPF10	1	145293370	146467744	0.0762	rs35353761	-4.10	rs7536830	1.86e-02	4.39	-2.3290	112	112	bslmm	0.056719	2.35e-07	-2.059165	0.039478	0.57143	21	NA	1	1
NA	/home/cliao15/software/fusion_twas-master/weights/CMC.BRAIN.RNASEQ_SPLICING/CMC.chr1:145330074:145330683:clu_41512.wgt.RDat	NBPF10	1	145293370	146467744	0.0738	rs35353761	-4.10	rs1535921	1.00e-02	-3.42	-1.9700	112	112	blup	0.051164	8.99e-07	1.299160	0.193889	0.00000	0	0	1	1
NA	/home/cliao15/software/fusion_twas-master/weights/CMC.BRAIN.RNASEQ_SPLICING/CMC.chr1:145359187:145359907:clu_41514.wgt.RDat	NBPF10	1	145293370	146467744	0.0722	rs35353761	-4.10	rs833943	3.26e-02	-4.38	0.8640	112	112	bslmm	0.040949	1.05e-05	-0.490925	0.623479	0.00000	0	0	1	1
NA	/home/cliao15/software/fusion_twas-master/weights/CMC.BRAIN.RNASEQ_SPLICING/CMC.chr1:145682094:145684585:clu_41542.wgt.RDat	RNF115	1	145611035	145688776	0.0249	rs35353761	-4.06	rs4970859	3.38e-02	4.31	-3.6430	109	109	blup	0.029233	1.76e-04	-3.868974	0.000109	0.01954	614	NA	1	1
NA	/home/cliao15/software/fusion_twas-master/weights/CMC.BRAIN.RNASEQ_SPLICING/CMC.chr1:146728216:146731491:clu_41570.wgt.RDat	CHD1L	1	146714290	146767447	0.0353	rs6593801	2.10	rs17360812	1.70e-02	3.80	0.3140	407	407	bslmm	0.022804	8.36e-04	0.275409	0.783002	0.00000	0	0	1	1
NA	/home/cliao15/software/fusion_twas-master/weights/CMC.BRAIN.RNASEQ_SPLICING/CMC.chr1:146740537:146743832:clu_41571.wgt.RDat	CHD1L	1	146714290	146767447	0.1250	rs6593801	2.10	rs4950398	3.68e-02	-5.95	0.6850	418	418	blup	0.042625	7.03e-06	-1.358160	0.174413	0.00000	0	0	1	1
NA	/home/cliao15/software/fusion_twas-master/weights/CMC.BRAIN.RNASEQ_SPLICING/CMC.chr1:146743942:146747017:clu_41572.wgt.RDat	CHD1L	1	146714290	146767447	0.0702	rs6593801	2.10	rs2353984	3.50e-02	4.63	-0.3200	421	421	bslmm	0.034688	4.74e-05	-0.356497	0.721469	0.00000	0	0	1	1
NA	/home/cliao15/software/fusion_twas-master/weights/CMC.BRAIN.RNASEQ_SPLICING/CMC.chr1:146744291:146747017:clu_41572.wgt.RDat	CHD1L	1	146714290	146767447	0.0734	rs6593801	2.10	rs9782976	4.08e-02	-4.77	0.1800	421	421	bslmm	0.041346	9.56e-06	0.191317	0.848278	0.00000	0	0	1	1
NA	/home/cliao15/software/fusion_twas-master/weights/CMC.BRAIN.RNASEQ_SPLICING/CMC.chr1:146747921:146756024:clu_41573.wgt.RDat	CHD1L	1	146714290	146767447	0.0603	rs6593801	2.10	rs1899484	4.67e-02	4.99	-1.1810	427	10	lasso	0.032423	8.18e-05	-1.171003	0.241597	0.00000	0	0	1	1
NA	/home/cliao15/software/fusion_twas-master/weights/CMC.BRAIN.RNASEQ_SPLICING/CMC.chr1:147122041:147124252:clu_41582.wgt.RDat	ACP6	1	147119167	147142634	0.4383	rs7517552	2.05	rs6674938	3.52e-01	-12.62	-0.1110	420	5	lasso	0.356595	2.26e-44	0.224773	0.822156	0.00000	0	0	1	1
NA	/home/cliao15/software/fusion_twas-master/weights/CMC.BRAIN.RNASEQ_SPLICING/CMC.chr1:147122041:147124395:clu_41582.wgt.RDat	ACP6	1	147119167	147142634	0.4130	rs7517552	2.05	rs12119079	2.98e-01	11.72	-0.3810	420	3	lasso	0.310066	1.18e-37	-0.240403	0.810018	0.00000	0	0	1	1
NA	/home/cliao15/software/fusion_twas-master/weights/CMC.BRAIN.RNASEQ_SPLICING/CMC.chr1:147124352:147126309:clu_41585.wgt.RDat	ACP6	1	147119167	147142634	0.3797	rs7517552	2.05	rs12119079	3.50e-01	-12.55	-0.3810	420	5	lasso	0.347881	4.45e-43	0.340497	0.733482	0.00000	0	0	1	1
NA	/home/cliao15/software/fusion_twas-master/weights/CMC.BRAIN.RNASEQ_SPLICING/CMC.chr1:147124450:147126309:clu_41585.wgt.RDat	ACP6	1	147119167	147142634	0.3769	rs7517552	2.05	rs12119079	3.51e-01	12.50	-0.3810	420	5	lasso	0.345042	1.16e-42	-0.345878	0.729434	0.00000	0	0	1	1
NA	/home/cliao15/software/fusion_twas-master/weights/CMC.BRAIN.RNASEQ_SPLICING/CMC.chr1:147127363:147131075:clu_41586.wgt.RDat	ACP6	1	147119167	147142634	0.1534	rs7517552	2.05	rs12401663	2.51e-02	-4.60	-0.0450	417	38	enet	0.058734	1.45e-07	-1.124610	0.260754	0.00000	0	0	1	1
NA	/home/cliao15/software/fusion_twas-master/weights/CMC.BRAIN.RNASEQ_SPLICING/CMC.chr1:147128787:147131075:clu_41586.wgt.RDat	ACP6	1	147119167	147142634	0.8278	rs7517552	2.05	rs10494252	1.82e-01	9.78	1.5070	414	123	enet	0.517862	4.40e-72	0.626033	0.531294	0.00000	0	0	1	1
NA	/home/cliao15/software/fusion_twas-master/weights/CMC.BRAIN.RNASEQ_SPLICING/CMC.chr1:147131890:147141952:clu_41586.wgt.RDat	ACP6	1	147119167	147142634	0.0778	rs7517552	2.05	rs2275552	3.95e-02	-5.62	-0.0930	412	2	lasso	0.053223	5.47e-07	0.051589	0.958856	0.00000	0	0	1	1
NA	/home/cliao15/software/fusion_twas-master/weights/CMC.BRAIN.RNASEQ_SPLICING/CMC.chr1:149885565:149889291:clu_41624.wgt.RDat	SV2A	1	149874871	149889434	0.7305	rs834242	2.29	rs577935	4.55e-01	14.11	-0.8320	134	4	lasso	0.449594	2.26e-59	-0.830478	0.406269	0.00000	0	0	1	1
NA	/home/cliao15/software/fusion_twas-master/weights/CMC.BRAIN.RNASEQ_SPLICING/CMC.chr1:149885739:149889291:clu_41624.wgt.RDat	SV2A	1	149874871	149889434	0.7532	rs834242	2.29	rs577935	4.83e-01	-14.62	-0.8320	134	3	lasso	0.479029	1.20e-64	0.833059	0.404812	0.00000	0	0	1	1
NA	/home/cliao15/software/fusion_twas-master/weights/CMC.BRAIN.RNASEQ_SPLICING/CMC.chr1:150054967:150064031:clu_41633.wgt.RDat	VPS45	1	150039341	150117505	0.0624	rs6665912	2.80	rs2318763	4.91e-02	5.28	-0.5360	181	4	lasso	0.049314	1.40e-06	0.012989	0.989637	0.00000	0	0	1	1
NA	/home/cliao15/software/fusion_twas-master/weights/CMC.BRAIN.RNASEQ_SPLICING/CMC.chr1:150201570:150202906:clu_41640.wgt.RDat	ANP32E	1	150190716	150208504	0.0438	rs11204682	2.94	rs11205347	4.28e-02	4.58	1.3950	231	3	lasso	0.028618	2.05e-04	1.407562	0.159261	0.00000	0	0	1	1
NA	/home/cliao15/software/fusion_twas-master/weights/CMC.BRAIN.RNASEQ_SPLICING/CMC.chr1:150249040:150253246:clu_41648.wgt.RDat	C1orf54	1	150244772	150253335	0.1644	rs11204682	2.94	rs2147324	1.94e-01	9.31	-1.8820	246	4	lasso	0.190979	2.64e-22	-1.953090	0.050809	0.00000	0	0	1	1
NA	/home/cliao15/software/fusion_twas-master/weights/CMC.BRAIN.RNASEQ_SPLICING/CMC.chr1:150252152:150253246:clu_41648.wgt.RDat	C1orf54	1	150244772	150253335	0.0607	rs11204682	2.94	rs2147324	7.00e-02	-5.83	-1.8820	246	1	lasso	0.059783	1.12e-07	1.882000	0.059836	0.00000	0	0	1	1
NA	/home/cliao15/software/fusion_twas-master/weights/CMC.BRAIN.RNASEQ_SPLICING/CMC.chr1:150321538:150321633:clu_41655.wgt.RDat	PRPF3	1	150293927	150325704	0.0687	rs11204682	2.94	rs486275	3.02e-02	5.09	-1.5090	264	4	lasso	0.043087	6.29e-06	-0.827661	0.407862	0.00000	0	0	1	1
NA	/home/cliao15/software/fusion_twas-master/weights/CMC.BRAIN.RNASEQ_SPLICING/CMC.chr1:150381528:150390072:clu_41656.wgt.RDat	RPRD2	1	150336989	150449041	0.0773	rs11204682	2.94	rs3754217	3.38e-02	4.92	2.0020	272	272	bslmm	0.034416	5.06e-05	1.646721	0.099615	0.00000	0	0	1	1
NA	/home/cliao15/software/fusion_twas-master/weights/CMC.BRAIN.RNASEQ_SPLICING/CMC.chr1:150915529:150916396:clu_41685.wgt.RDat	SETDB1	1	150898814	150937220	0.0644	rs11204682	2.94	rs2274533	-2.27e-03	-3.39	-0.3470	311	311	bslmm	0.018934	2.15e-03	0.770355	0.441090	0.00000	0	0	1	1
NA	/home/cliao15/software/fusion_twas-master/weights/CMC.BRAIN.RNASEQ_SPLICING/CMC.chr1:150974305:150974641:clu_41694.wgt.RDat	FAM63A	1	150969300	150980854	0.2219	rs11204682	2.94	rs6693567	5.85e-02	5.36	0.9390	302	302	blup	0.045512	3.51e-06	1.780557	0.074985	0.00000	0	0	1	1
NA	/home/cliao15/software/fusion_twas-master/weights/CMC.BRAIN.RNASEQ_SPLICING/CMC.chr1:151026797:151028153:clu_41697.wgt.RDat	CDC42SE1	1	151023446	151032125	0.2557	rs11204682	2.94	rs3806386	2.72e-01	11.45	-0.8530	311	311	bslmm	0.274898	7.20e-33	-0.910506	0.362556	0.00000	0	0	1	1
NA	/home/cliao15/software/fusion_twas-master/weights/CMC.BRAIN.RNASEQ_SPLICING/CMC.chr1:151027602:151028153:clu_41697.wgt.RDat	CDC42SE1	1	151023446	151032125	0.0435	rs11204682	2.94	rs4971005	2.68e-02	-4.74	-1.0710	310	2	lasso	0.013620	7.98e-03	1.070991	0.284173	0.00000	0	0	1	1
NA	/home/cliao15/software/fusion_twas-master/weights/CMC.BRAIN.RNASEQ_SPLICING/CMC.chr1:151060773:151060946:clu_41700.wgt.RDat	GABPB2	1	151043079	151091007	0.0812	rs11204682	2.94	rs12088941	6.20e-02	5.47	-0.4530	313	6	lasso	0.054412	4.11e-07	-0.344811	0.730236	0.00000	0	0	1	1
NA	/home/cliao15/software/fusion_twas-master/weights/CMC.BRAIN.RNASEQ_SPLICING/CMC.chr1:151060773:151062882:clu_41700.wgt.RDat	GABPB2	1	151043079	151091007	0.0594	rs11204682	2.94	rs10305724	5.77e-02	-5.25	-1.3710	313	4	lasso	0.049470	1.35e-06	1.074976	0.282385	0.00000	0	0	1	1
NA	/home/cliao15/software/fusion_twas-master/weights/CMC.BRAIN.RNASEQ_SPLICING/CMC.chr1:151060773:151065668:clu_41700.wgt.RDat	GABPB2	1	151043079	151091007	0.1879	rs11204682	2.94	rs6664387	1.63e-01	8.68	-0.7190	313	16	enet	0.169685	8.59e-20	-0.831473	0.405707	0.00000	0	0	1	1
NA	/home/cliao15/software/fusion_twas-master/weights/CMC.BRAIN.RNASEQ_SPLICING/CMC.chr1:151060993:151065668:clu_41700.wgt.RDat	GABPB2	1	151043079	151091007	0.1026	rs11204682	2.94	rs955955	8.39e-02	6.39	-0.9780	313	1	lasso	0.077403	1.54e-09	-0.978000	0.328074	0.00000	0	0	1	1
NA	/home/cliao15/software/fusion_twas-master/weights/CMC.BRAIN.RNASEQ_SPLICING/CMC.chr1:151063049:151065668:clu_41700.wgt.RDat	GABPB2	1	151043079	151091007	0.0808	rs11204682	2.94	rs12088941	4.90e-02	-4.99	-0.4530	313	12	enet	0.046482	2.78e-06	0.894200	0.371215	0.00000	0	0	1	1
NA	/home/cliao15/software/fusion_twas-master/weights/CMC.BRAIN.RNASEQ_SPLICING/CMC.chr1:151340795:151341918:clu_41733.wgt.RDat	SELENBP1	1	151336777	151345210	0.0318	rs6587622	2.45	rs6676190	5.76e-03	-4.16	-1.6070	324	7	enet	0.016867	3.57e-03	1.698746	0.089367	0.00000	0	0	1	1
NA	/home/cliao15/software/fusion_twas-master/weights/CMC.BRAIN.RNASEQ_SPLICING/CMC.chr1:151414681:151427438:clu_41741.wgt.RDat	POGZ	1	151375199	151431941	0.0595	rs6587622	2.45	rs17640579	2.16e-03	-3.32	-1.5430	341	341	bslmm	0.019537	1.85e-03	0.238608	0.811409	0.00000	0	0	1	1
NA	/home/cliao15/software/fusion_twas-master/weights/CMC.BRAIN.RNASEQ_SPLICING/CMC.chr1:151734976:151735593:clu_41760.wgt.RDat	MRPL9	1	151732122	151736040	0.0663	rs6587622	2.45	rs7007	4.36e-02	5.51	-1.1510	333	4	lasso	0.049919	1.21e-06	-0.903823	0.366089	0.00000	0	0	1	1
NA	/home/cliao15/software/fusion_twas-master/weights/CMC.BRAIN.RNASEQ_SPLICING/CMC.chr1:151747282:151747868:clu_41762.wgt.RDat	TDRKH	1	151742582	151763010	0.0466	rs6587622	2.45	rs868866	3.79e-02	-4.62	-0.3850	333	333	blup	0.035014	4.38e-05	1.234494	0.217019	0.00000	0	0	1	1
NA	/home/cliao15/software/fusion_twas-master/weights/CMC.BRAIN.RNASEQ_SPLICING/CMC.chr1:151749075:151752427:clu_41765.wgt.RDat	TDRKH	1	151742582	151763010	0.0627	rs6587622	2.45	rs1781421	5.91e-02	5.40	-0.4840	334	14	enet	0.037993	2.14e-05	-0.484075	0.628332	0.00000	0	0	1	1
NA	/home/cliao15/software/fusion_twas-master/weights/CMC.BRAIN.RNASEQ_SPLICING/CMC.chr1:153507836:153508593:clu_41777.wgt.RDat	S100A6	1	153507075	153508717	0.0397	rs9426902	2.53	rs3006457	1.03e-02	3.84	0.2970	423	423	bslmm	0.015567	4.92e-03	-0.157871	0.874559	0.00000	0	0	1	1
NA	/home/cliao15/software/fusion_twas-master/weights/CMC.BRAIN.RNASEQ_SPLICING/CMC.chr1:153507851:153508425:clu_41777.wgt.RDat	S100A6	1	153507075	153508717	0.0571	rs9426902	2.53	rs550597	2.75e-02	-4.75	-0.0490	423	423	bslmm	0.038721	1.80e-05	0.796229	0.425899	0.00000	0	0	1	1
NA	/home/cliao15/software/fusion_twas-master/weights/CMC.BRAIN.RNASEQ_SPLICING/CMC.chr1:153603138:153603988:clu_41784.wgt.RDat	S100A1	1	153600872	153604513	0.0397	rs9426902	2.53	rs11264236	1.10e-01	7.30	1.6350	401	1	lasso	0.103808	2.22e-12	1.635000	0.102049	0.00000	0	0	1	1
NA	/home/cliao15/software/fusion_twas-master/weights/CMC.BRAIN.RNASEQ_SPLICING/CMC.chr1:153603138:153604174:clu_41784.wgt.RDat	S100A1	1	153600872	153604513	0.0376	rs9426902	2.53	rs11264236	1.06e-01	-7.17	1.6350	401	1	lasso	0.099382	6.72e-12	-1.635000	0.102049	0.00000	0	0	1	1
NA	/home/cliao15/software/fusion_twas-master/weights/CMC.BRAIN.RNASEQ_SPLICING/CMC.chr1:153935223:153935535:clu_41806.wgt.RDat	SLC39A1	1	153931574	153940660	0.1365	rs16835877	3.72	rs11265238	2.41e-02	-5.34	0.5560	329	329	blup	0.049211	1.44e-06	0.212178	0.831969	0.00000	0	0	1	1
NA	/home/cliao15/software/fusion_twas-master/weights/CMC.BRAIN.RNASEQ_SPLICING/CMC.chr1:154131524:154142876:clu_41813.wgt.RDat	TPM3	1	154134288	154164611	0.0459	rs7411976	3.33	rs4400599	7.16e-02	-5.84	-1.3300	329	2	lasso	0.065021	3.15e-08	1.329513	0.183679	0.00000	0	0	1	1
NA	/home/cliao15/software/fusion_twas-master/weights/CMC.BRAIN.RNASEQ_SPLICING/CMC.chr1:154143187:154143889:clu_41815.wgt.RDat	TPM3	1	154134288	154164611	0.0306	rs7411976	3.33	rs6701341	1.33e-02	4.12	0.9860	323	9	enet	0.023188	7.62e-04	0.733181	0.463448	0.00000	0	0	1	1
NA	/home/cliao15/software/fusion_twas-master/weights/CMC.BRAIN.RNASEQ_SPLICING/CMC.chr1:154143187:154145384:clu_41815.wgt.RDat	TPM3	1	154134288	154164611	0.0439	rs7411976	3.33	rs7537213	5.50e-03	-3.76	1.4230	323	323	bslmm	0.019072	2.08e-03	-0.384714	0.700449	0.00000	0	0	1	1
NA	/home/cliao15/software/fusion_twas-master/weights/CMC.BRAIN.RNASEQ_SPLICING/CMC.chr1:154144580:154145384:clu_41815.wgt.RDat	TPM3	1	154134288	154164611	0.0439	rs7411976	3.33	rs12750774	1.58e-02	4.03	0.0310	323	323	bslmm	0.016933	3.51e-03	-1.045180	0.295940	0.00000	0	0	1	1
NA	/home/cliao15/software/fusion_twas-master/weights/CMC.BRAIN.RNASEQ_SPLICING/CMC.chr1:154187050:154192818:clu_41817.wgt.RDat	C1orf43	1	154179182	154193273	0.0677	rs7411976	3.51	rs12026475	7.82e-02	-6.72	1.0280	335	7	lasso	0.079066	1.02e-09	-1.208151	0.226989	0.00000	0	0	1	1
NA	/home/cliao15/software/fusion_twas-master/weights/CMC.BRAIN.RNASEQ_SPLICING/CMC.chr1:155032819:155034721:clu_41866.wgt.RDat	ADAM15	1	155023421	155035252	0.6515	rs4045192	-2.90	rs6427128	1.80e-01	9.01	0.0260	376	19	lasso	0.244385	6.75e-29	0.489087	0.624780	0.00000	0	0	1	1
NA	/home/cliao15/software/fusion_twas-master/weights/CMC.BRAIN.RNASEQ_SPLICING/CMC.chr1:155033308:155034721:clu_41866.wgt.RDat	ADAM15	1	155023421	155035252	0.0622	rs4045192	-2.90	rs4460629	1.15e-02	-4.49	0.3090	376	376	blup	0.028993	1.87e-04	0.460427	0.645210	0.00000	0	0	1	1
NA	/home/cliao15/software/fusion_twas-master/weights/CMC.BRAIN.RNASEQ_SPLICING/CMC.chr1:155104110:155105979:clu_41871.wgt.RDat	EFNA1	1	155100348	155107386	0.0800	rs4045192	-2.90	rs4460629	8.67e-02	7.12	0.3090	353	353	bslmm	0.068210	1.45e-08	0.003556	0.997163	0.00000	0	0	1	1
NA	/home/cliao15/software/fusion_twas-master/weights/CMC.BRAIN.RNASEQ_SPLICING/CMC.chr1:155104110:155106206:clu_41871.wgt.RDat	EFNA1	1	155100348	155107386	0.1705	rs4045192	-2.90	rs4460629	3.16e-01	-12.00	0.3090	353	8	lasso	0.323734	1.40e-39	-0.117121	0.906764	0.00000	0	0	1	1
NA	/home/cliao15/software/fusion_twas-master/weights/CMC.BRAIN.RNASEQ_SPLICING/CMC.chr1:155106044:155106206:clu_41871.wgt.RDat	EFNA1	1	155100348	155107386	0.0540	rs4045192	-2.90	rs4971079	6.22e-02	5.68	0.2920	353	3	lasso	0.050121	1.16e-06	0.227790	0.819810	0.00000	0	0	1	1
NA	/home/cliao15/software/fusion_twas-master/weights/CMC.BRAIN.RNASEQ_SPLICING/CMC.chr1:155228703:155230121:clu_41905.wgt.RDat	SCAMP3	1	155225769	155232176	0.0240	rs4045192	-2.90	rs1046188	1.62e-02	4.03	-0.7220	305	6	lasso	0.014245	6.83e-03	-0.602039	0.547148	0.00000	0	0	1	1
NA	/home/cliao15/software/fusion_twas-master/weights/CMC.BRAIN.RNASEQ_SPLICING/CMC.chr1:155228745:155230121:clu_41905.wgt.RDat	SCAMP3	1	155225769	155232176	0.0210	rs4045192	-2.90	rs2075569	1.10e-02	-3.80	-1.1210	305	7	lasso	0.015089	5.54e-03	0.576875	0.564024	0.00000	0	0	1	1
NA	/home/cliao15/software/fusion_twas-master/weights/CMC.BRAIN.RNASEQ_SPLICING/CMC.chr1:155230450:155231877:clu_41906.wgt.RDat	SCAMP3	1	155225769	155232176	0.1440	rs4045192	-2.90	rs1076556	1.31e-01	7.67	-0.5820	304	2	lasso	0.117541	6.96e-14	-0.613807	0.539343	0.00000	0	0	1	1
NA	/home/cliao15/software/fusion_twas-master/weights/CMC.BRAIN.RNASEQ_SPLICING/CMC.chr1:155231525:155231877:clu_41906.wgt.RDat	SCAMP3	1	155225769	155232176	0.0411	rs4045192	-2.90	rs1046188	2.90e-02	-4.44	-0.7220	304	4	lasso	0.019568	1.84e-03	0.688883	0.490897	0.00000	0	0	1	1
NA	/home/cliao15/software/fusion_twas-master/weights/CMC.BRAIN.RNASEQ_SPLICING/CMC.chr1:155278756:155279834:clu_41914.wgt.RDat	FDPS	1	155278538	155290457	0.0550	rs4045192	-2.90	rs3892792	3.93e-02	-4.89	-1.4140	276	4	lasso	0.032136	8.76e-05	1.399349	0.161708	0.00000	0	0	1	1
NA	/home/cliao15/software/fusion_twas-master/weights/CMC.BRAIN.RNASEQ_SPLICING/CMC.chr1:155278756:155279855:clu_41914.wgt.RDat	FDPS	1	155278538	155290457	0.0304	rs4045192	-2.90	rs1462855	-2.19e-03	-3.25	1.5130	276	276	blup	0.021614	1.12e-03	-0.965515	0.334287	0.00000	0	0	1	1
NA	/home/cliao15/software/fusion_twas-master/weights/CMC.BRAIN.RNASEQ_SPLICING/CMC.chr1:155288082:155289402:clu_41915.wgt.RDat	FDPS	1	155278538	155290457	0.0326	rs4045192	-2.90	rs3768566	2.58e-02	-4.13	-0.9780	267	267	blup	0.022658	8.66e-04	0.974682	0.329718	0.00000	0	0	1	1
NA	/home/cliao15/software/fusion_twas-master/weights/CMC.BRAIN.RNASEQ_SPLICING/CMC.chr1:155289479:155289648:clu_41916.wgt.RDat	FDPS	1	155278538	155290457	0.0440	rs4045192	-2.90	rs1076556	2.91e-02	5.30	-0.5820	266	266	blup	0.040698	1.12e-05	-0.911082	0.362252	0.00000	0	0	1	1
NA	/home/cliao15/software/fusion_twas-master/weights/CMC.BRAIN.RNASEQ_SPLICING/CMC.chr1:155289479:155290200:clu_41916.wgt.RDat	FDPS	1	155278538	155290457	0.2917	rs4045192	-2.90	rs10908463	5.49e-01	15.76	-0.9740	266	3	lasso	0.548137	2.64e-78	-0.939279	0.347587	0.00000	0	0	1	1
NA	/home/cliao15/software/fusion_twas-master/weights/CMC.BRAIN.RNASEQ_SPLICING/CMC.chr1:155290782:155291436:clu_41917.wgt.RDat	RUSC1	1	155290639	155300909	0.0412	rs4045192	-2.90	rs11264371	-1.31e-03	-3.12	-0.9990	265	265	blup	0.012046	1.18e-02	0.430120	0.667108	0.00000	0	0	1	1
NA	/home/cliao15/software/fusion_twas-master/weights/CMC.BRAIN.RNASEQ_SPLICING/CMC.chr1:155640255:155642312:clu_41932.wgt.RDat	YY1AP1	1	155629232	155755165	0.0421	rs7549186	2.52	rs12749306	2.57e-02	5.28	-0.7220	225	225	blup	0.032004	9.05e-05	-0.901982	0.367066	0.00000	0	0	1	1
NA	/home/cliao15/software/fusion_twas-master/weights/CMC.BRAIN.RNASEQ_SPLICING/CMC.chr1:155649303:155650207:clu_41933.wgt.RDat	YY1AP1	1	155629232	155755165	0.1057	rs7549186	2.40	rs11264387	2.34e-01	-10.38	-1.3530	226	5	lasso	0.221607	4.94e-26	1.241078	0.214577	0.00000	0	0	1	1
NA	/home/cliao15/software/fusion_twas-master/weights/CMC.BRAIN.RNASEQ_SPLICING/CMC.chr1:155650247:155657862:clu_41933.wgt.RDat	YY1AP1	1	155629232	155755165	0.0926	rs7549186	2.42	rs11264387	2.07e-01	-9.82	-1.3530	227	1	lasso	0.203025	9.37e-24	1.353000	0.176056	0.00000	0	0	1	1
NA	/home/cliao15/software/fusion_twas-master/weights/CMC.BRAIN.RNASEQ_SPLICING/CMC.chr1:155568706:155695173:clu_41934.wgt.RDat	DAP3	1	155658881	155708800	0.0361	rs7549186	2.37	rs4971104	1.14e-02	3.95	0.6920	277	22	enet	0.024459	5.59e-04	-0.282098	0.777869	0.00000	0	0	1	1
NA	/home/cliao15/software/fusion_twas-master/weights/CMC.BRAIN.RNASEQ_SPLICING/CMC.chr1:155649303:155742857:clu_41933.wgt.RDat	GON4L	1	155719509	155829191	0.1173	rs7549186	2.47	rs2175391	2.32e-01	10.30	-0.9870	272	8	lasso	0.226233	1.32e-26	-1.034808	0.300759	0.00000	0	0	1	1
NA	/home/cliao15/software/fusion_twas-master/weights/CMC.BRAIN.RNASEQ_SPLICING/CMC.chr1:155649303:155746186:clu_41933.wgt.RDat	GON4L	1	155719509	155829191	0.0706	rs7549186	2.46	rs1886905	1.04e-01	7.28	-1.1390	273	2	lasso	0.103360	2.49e-12	-1.186634	0.235372	0.00000	0	0	1	1
NA	/home/cliao15/software/fusion_twas-master/weights/CMC.BRAIN.RNASEQ_SPLICING/CMC.chr1:155736500:155737216:clu_41932.wgt.RDat	GON4L	1	155719509	155829191	0.0320	rs12118795	-2.28	rs35264597	2.09e-02	-3.88	-0.9710	242	242	blup	0.022476	9.05e-04	1.002104	0.316293	0.00000	0	0	1	1
NA	/home/cliao15/software/fusion_twas-master/weights/CMC.BRAIN.RNASEQ_SPLICING/CMC.chr1:155737332:155740858:clu_41933.wgt.RDat	GON4L	1	155719509	155829191	0.0368	rs12118795	-2.28	rs3738590	3.26e-02	-4.95	-1.0230	243	2	lasso	0.027500	2.68e-04	1.044697	0.296163	0.00000	0	0	1	1
NA	/home/cliao15/software/fusion_twas-master/weights/CMC.BRAIN.RNASEQ_SPLICING/CMC.chr1:155741008:155742857:clu_41933.wgt.RDat	GON4L	1	155719509	155829191	0.0716	rs12118795	-2.28	rs3738590	7.18e-02	-6.44	-1.0230	244	15	enet	0.068063	1.50e-08	0.912258	0.361633	0.00000	0	0	1	1
NA	/home/cliao15/software/fusion_twas-master/weights/CMC.BRAIN.RNASEQ_SPLICING/CMC.chr1:155743001:155744793:clu_41933.wgt.RDat	GON4L	1	155719509	155829191	0.0379	rs12118795	-2.28	rs2297775	1.44e-02	-4.67	-1.0660	244	16	enet	0.043008	6.41e-06	1.137783	0.255211	0.00000	0	0	1	1
NA	/home/cliao15/software/fusion_twas-master/weights/CMC.BRAIN.RNASEQ_SPLICING/CMC.chr1:155744964:155746186:clu_41933.wgt.RDat	GON4L	1	155719509	155829191	0.0465	rs12118795	-2.28	rs3738590	4.96e-02	-6.28	-1.0230	244	244	blup	0.064379	3.68e-08	1.172606	0.240954	0.00000	0	0	1	1
NA	/home/cliao15/software/fusion_twas-master/weights/CMC.BRAIN.RNASEQ_SPLICING/CMC.chr1:155746272:155747413:clu_41933.wgt.RDat	GON4L	1	155719509	155829191	0.0546	rs12118795	-2.28	rs3738590	5.89e-02	-6.60	-1.0230	246	12	enet	0.068795	1.26e-08	1.117198	0.263910	0.00000	0	0	1	1
NA	/home/cliao15/software/fusion_twas-master/weights/CMC.BRAIN.RNASEQ_SPLICING/CMC.chr1:155880297:155880669:clu_41953.wgt.RDat	RIT1	1	155867598	155881193	0.0607	rs7551781	2.96	rs4661172	1.39e-03	3.68	0.3820	280	280	blup	0.031511	1.02e-04	-0.075923	0.939481	0.00000	0	0	1	1
NA	/home/cliao15/software/fusion_twas-master/weights/CMC.BRAIN.RNASEQ_SPLICING/CMC.chr1:155936678:155938947:clu_41962.wgt.RDat	ARHGEF2	1	155916629	155959864	0.0612	rs11806983	3.69	rs7551218	3.52e-02	-4.56	2.1210	282	282	bslmm	0.021413	1.17e-03	-2.360910	0.018230	0.01719	698	NA	1	1
NA	/home/cliao15/software/fusion_twas-master/weights/CMC.BRAIN.RNASEQ_SPLICING/CMC.chr1:155939091:155939325:clu_41963.wgt.RDat	ARHGEF2	1	155916629	155959864	0.0317	rs11806983	3.70	rs4661218	2.85e-02	-4.39	-1.7260	283	1	lasso	0.013555	8.11e-03	1.726000	0.084347	0.00000	0	0	1	1
NA	/home/cliao15/software/fusion_twas-master/weights/CMC.BRAIN.RNASEQ_SPLICING/CMC.chr1:155939091:155947858:clu_41963.wgt.RDat	ARHGEF2	1	155916629	155959864	0.0771	rs11806983	3.70	rs4661218	7.35e-02	6.11	-1.7260	285	4	lasso	0.072259	5.41e-09	-1.786274	0.074055	0.00000	0	0	1	1
NA	/home/cliao15/software/fusion_twas-master/weights/CMC.BRAIN.RNASEQ_SPLICING/CMC.chr1:156020150:156020901:clu_41969.wgt.RDat	UBQLN4	1	156005091	156023516	0.0649	rs2296373	3.60	rs527113	-2.26e-03	3.43	0.3530	303	303	bslmm	0.015992	4.43e-03	-0.649969	0.515712	0.00000	0	0	1	1
NA	/home/cliao15/software/fusion_twas-master/weights/CMC.BRAIN.RNASEQ_SPLICING/CMC.chr1:156020344:156020901:clu_41969.wgt.RDat	UBQLN4	1	156005091	156023516	0.0703	rs2296373	3.60	rs527113	-2.19e-03	-3.65	0.3530	303	303	bslmm	0.025539	4.31e-04	0.622549	0.533581	0.00000	0	0	1	1
NA	/home/cliao15/software/fusion_twas-master/weights/CMC.BRAIN.RNASEQ_SPLICING/CMC.chr1:156170263:156177677:clu_41979.wgt.RDat	SLC25A44	1	156163729	156182587	0.0470	rs11806983	3.93	rs821551	-2.23e-03	3.37	-1.1730	377	9	enet	0.002986	1.28e-01	-0.625616	0.531567	0.00000	0	0	1	1
NA	/home/cliao15/software/fusion_twas-master/weights/CMC.BRAIN.RNASEQ_SPLICING/CMC.chr1:156195459:156203419:clu_41978.wgt.RDat	PMF1	1	156182778	156209868	0.0619	rs11806983	3.86	rs2540173	-7.20e-04	-3.86	-1.1420	385	385	blup	0.011557	1.34e-02	-0.335079	0.737565	0.00000	0	0	1	1
NA	/home/cliao15/software/fusion_twas-master/weights/CMC.BRAIN.RNASEQ_SPLICING/CMC.chr1:156203519:156206079:clu_41980.wgt.RDat	PMF1-BGLAP	1	156182778	156213123	0.3846	rs11806983	3.86	rs1052067	4.75e-01	-14.52	0.0530	385	6	lasso	0.472419	1.94e-63	0.046477	0.962930	0.00000	0	0	1	1
NA	/home/cliao15/software/fusion_twas-master/weights/CMC.BRAIN.RNASEQ_SPLICING/CMC.chr1:156203519:156206140:clu_41980.wgt.RDat	PMF1-BGLAP	1	156182778	156213123	0.4630	rs11806983	3.86	rs1052067	5.97e-01	16.26	0.0530	385	4	lasso	0.595744	5.52e-89	-0.048081	0.961652	0.00000	0	0	1	1
NA	/home/cliao15/software/fusion_twas-master/weights/CMC.BRAIN.RNASEQ_SPLICING/CMC.chr1:156206274:156209339:clu_41981.wgt.RDat	PMF1	1	156182778	156209868	0.1123	rs11806983	3.86	rs1543294	4.73e-02	5.84	1.4900	386	4	lasso	0.041046	1.03e-05	1.496365	0.134558	0.00000	0	0	1	1
NA	/home/cliao15/software/fusion_twas-master/weights/CMC.BRAIN.RNASEQ_SPLICING/CMC.chr1:156215029:156215573:clu_41983.wgt.RDat	PAQR6	1	156213111	156217908	0.0567	rs11806983	3.91	rs12139321	1.96e-04	3.49	-0.9500	385	385	blup	0.030634	1.26e-04	-2.423833	0.015358	0.00574	2089	NA	1	1
NA	/home/cliao15/software/fusion_twas-master/weights/CMC.BRAIN.RNASEQ_SPLICING/CMC.chr1:156374393:156377634:clu_41995.wgt.RDat	C1orf61	1	156374054	156399371	0.0833	rs2296373	3.60	rs2296373	5.21e-02	-4.91	3.5980	417	5	lasso	0.040863	1.07e-05	-3.413442	0.000641	0.00554	2166	NA	1	1
NA	/home/cliao15/software/fusion_twas-master/weights/CMC.BRAIN.RNASEQ_SPLICING/CMC.chr1:156376989:156377634:clu_41995.wgt.RDat	C1orf61	1	156374054	156399371	0.0536	rs2296373	3.60	rs2296373	-2.09e-03	-3.80	3.5980	417	3	lasso	0.014973	5.70e-03	-3.034181	0.002412	0.00303	3959	NA	1	1
NA	/home/cliao15/software/fusion_twas-master/weights/CMC.BRAIN.RNASEQ_SPLICING/CMC.chr1:156377767:156384446:clu_41995.wgt.RDat	C1orf61	1	156374054	156399371	0.0518	rs2296373	3.60	rs2296373	3.48e-02	-4.14	3.5980	421	28	enet	0.022058	1.00e-03	-2.302305	0.021318	0.01742	689	NA	1	1
NA	/home/cliao15/software/fusion_twas-master/weights/CMC.BRAIN.RNASEQ_SPLICING/CMC.chr1:156628525:156628819:clu_42018.wgt.RDat	BCAN	1	156611739	156629324	0.0430	rs2296373	3.60	rs4661209	1.59e-03	-4.03	0.3430	446	446	blup	0.013405	8.42e-03	-1.051453	0.293051	0.00000	0	0	1	1
NA	/home/cliao15/software/fusion_twas-master/weights/CMC.BRAIN.RNASEQ_SPLICING/CMC.chr1:156708556:156710804:clu_42028.wgt.RDat	MRPL24	1	156707093	156710923	0.1391	rs2296373	3.60	rs11805654	1.34e-01	-7.85	0.8460	448	2	lasso	0.128738	3.99e-15	-0.635426	0.525151	0.00000	0	0	1	1
NA	/home/cliao15/software/fusion_twas-master/weights/CMC.BRAIN.RNASEQ_SPLICING/CMC.chr1:156708556:156710845:clu_42028.wgt.RDat	MRPL24	1	156707093	156710923	0.1300	rs2296373	3.60	rs11805654	1.30e-01	7.73	0.8460	448	2	lasso	0.128647	4.08e-15	0.643773	0.519722	0.00000	0	0	1	1
NA	/home/cliao15/software/fusion_twas-master/weights/CMC.BRAIN.RNASEQ_SPLICING/CMC.chr1:156715165:156721830:clu_42030.wgt.RDat	HDGF	1	156711898	156736717	0.0665	rs11806983	3.61	rs10757	-2.14e-03	3.17	-0.0180	446	446	bslmm	0.007374	3.91e-02	0.448473	0.653812	0.00000	0	0	1	1
NA	/home/cliao15/software/fusion_twas-master/weights/CMC.BRAIN.RNASEQ_SPLICING/CMC.chr1:156715165:156725329:clu_42030.wgt.RDat	HDGF	1	156711898	156736717	0.1430	rs11806983	3.61	rs928392	1.01e-01	6.91	-1.7840	446	446	bslmm	0.093832	2.68e-11	-1.721062	0.085240	0.00000	0	0	1	1
NA	/home/cliao15/software/fusion_twas-master/weights/CMC.BRAIN.RNASEQ_SPLICING/CMC.chr1:158813205:158815377:clu_42045.wgt.RDat	MNDA	1	158801167	158819270	0.1612	rs3027061	2.81	rs703151	8.77e-02	6.41	-1.0990	483	7	lasso	0.076186	2.07e-09	-1.052661	0.292496	0.00000	0	0	1	1
NA	/home/cliao15/software/fusion_twas-master/weights/CMC.BRAIN.RNASEQ_SPLICING/CMC.chr1:160162676:160164802:clu_42065.wgt.RDat	CASQ1	1	160160284	160171676	0.0699	rs1268524	3.14	rs6664438	2.18e-02	3.95	-0.4720	509	509	bslmm	0.018484	2.40e-03	-0.037913	0.969757	0.00000	0	0	1	1
NA	/home/cliao15/software/fusion_twas-master/weights/CMC.BRAIN.RNASEQ_SPLICING/CMC.chr1:160267535:160268892:clu_42073.wgt.RDat	COPA	1	160258376	160313354	0.0685	rs1268524	3.14	rs3806199	5.38e-03	-3.74	-0.6110	498	498	bslmm	0.025296	4.57e-04	1.178414	0.238632	0.00000	0	0	1	1
NA	/home/cliao15/software/fusion_twas-master/weights/CMC.BRAIN.RNASEQ_SPLICING/CMC.chr1:160971143:160990800:clu_42083.wgt.RDat	F11R	1	160965000	161008774	0.0804	rs529346	2.75	rs7546890	6.19e-02	-5.38	-0.2050	442	3	lasso	0.068007	1.52e-08	0.145246	0.884517	0.00000	0	0	1	1
NA	/home/cliao15/software/fusion_twas-master/weights/CMC.BRAIN.RNASEQ_SPLICING/CMC.chr1:161182270:161182382:clu_42108.wgt.RDat	NDUFS2	1	161169104	161184184	0.0406	rs529346	2.75	rs2502806	3.62e-02	5.13	-0.3760	388	3	lasso	0.029256	1.75e-04	-0.356436	0.721514	0.00000	0	0	1	1
NA	/home/cliao15/software/fusion_twas-master/weights/CMC.BRAIN.RNASEQ_SPLICING/CMC.chr1:161182270:161183170:clu_42108.wgt.RDat	NDUFS2	1	161169104	161184184	0.0584	rs529346	2.75	rs4656993	3.51e-02	-5.50	-0.4750	389	5	enet	0.037122	2.64e-05	0.531177	0.595296	0.00000	0	0	1	1
NA	/home/cliao15/software/fusion_twas-master/weights/CMC.BRAIN.RNASEQ_SPLICING/CMC.chr1:161182444:161183170:clu_42108.wgt.RDat	NDUFS2	1	161169104	161184184	0.0607	rs529346	2.75	rs4656993	5.51e-02	5.45	-0.4750	389	17	enet	0.040854	1.08e-05	-1.195342	0.231954	0.00000	0	0	1	1
NA	/home/cliao15/software/fusion_twas-master/weights/CMC.BRAIN.RNASEQ_SPLICING/CMC.chr1:161483317:161483685:clu_42119.wgt.RDat	FCGR2A	1	161475204	161489360	0.0404	rs6427581	-2.39	rs4233367	1.46e-02	-3.78	-0.2260	432	432	blup	0.010636	1.69e-02	0.222739	0.823738	0.00000	0	0	1	1
NA	/home/cliao15/software/fusion_twas-master/weights/CMC.BRAIN.RNASEQ_SPLICING/CMC.chr1:161833102:161882086:clu_42137.wgt.RDat	ATF6	1	161736033	161933860	0.0963	rs351453	2.62	rs12042893	1.64e-02	4.54	2.0210	568	568	bslmm	0.047044	2.43e-06	0.612359	0.540300	0.00000	0	0	1	1
NA	/home/cliao15/software/fusion_twas-master/weights/CMC.BRAIN.RNASEQ_SPLICING/CMC.chr1:162560301:162567582:clu_42147.wgt.RDat	UAP1	1	162531295	162569633	0.0730	rs2271305	3.52	rs6672561	8.80e-02	6.40	-0.2150	620	2	lasso	0.083183	3.72e-10	-0.183324	0.854544	0.00000	0	0	1	1
NA	/home/cliao15/software/fusion_twas-master/weights/CMC.BRAIN.RNASEQ_SPLICING/CMC.chr1:163117293:163122328:clu_42160.wgt.RDat	RGS5	1	163112088	163291581	0.0696	rs11585883	3.20	rs10737489	-1.10e-03	3.74	1.1880	625	625	blup	0.018690	2.28e-03	1.424623	0.154266	0.00000	0	0	1	1
NA	/home/cliao15/software/fusion_twas-master/weights/CMC.BRAIN.RNASEQ_SPLICING/CMC.chr1:165600530:165601468:clu_42172.wgt.RDat	MGST3	1	165600109	165625372	0.4822	rs1501491	2.68	rs9333378	4.77e-01	-14.58	-0.7870	625	1	lasso	0.475271	5.86e-64	0.787000	0.431282	0.00000	0	0	1	1
NA	/home/cliao15/software/fusion_twas-master/weights/CMC.BRAIN.RNASEQ_SPLICING/CMC.chr1:165600530:165619078:clu_42172.wgt.RDat	MGST3	1	165600109	165625372	0.5477	rs1501491	2.68	rs9333378	5.09e-01	15.04	-0.7870	634	3	lasso	0.510624	1.18e-70	-0.835339	0.403527	0.00000	0	0	1	1
NA	/home/cliao15/software/fusion_twas-master/weights/CMC.BRAIN.RNASEQ_SPLICING/CMC.chr1:165601511:165619078:clu_42172.wgt.RDat	MGST3	1	165600109	165625372	0.4489	rs1501491	2.68	rs9333378	4.38e-01	-13.93	-0.7870	634	2	lasso	0.438986	1.54e-57	0.817784	0.413480	0.00000	0	0	1	1
NA	/home/cliao15/software/fusion_twas-master/weights/CMC.BRAIN.RNASEQ_SPLICING/CMC.chr1:165737506:165737719:clu_42175.wgt.RDat	TMCO1	1	165693527	165796992	0.0868	rs1501491	2.68	rs6426936	4.43e-02	-5.26	1.3940	573	7	lasso	0.031516	1.02e-04	-1.323198	0.185769	0.00000	0	0	1	1
NA	/home/cliao15/software/fusion_twas-master/weights/CMC.BRAIN.RNASEQ_SPLICING/CMC.chr1:167272811:167301707:clu_42190.wgt.RDat	POU2F1	1	167190065	167396582	0.0650	rs4657720	2.67	rs3795605	3.46e-02	-4.04	0.5260	644	1	lasso	0.027075	2.97e-04	-0.526000	0.598888	0.00000	0	0	1	1
NA	/home/cliao15/software/fusion_twas-master/weights/CMC.BRAIN.RNASEQ_SPLICING/CMC.chr1:167499492:167502500:clu_42196.wgt.RDat	CREG1	1	167510250	167523056	0.1104	rs1034464	2.68	rs35591543	-1.95e-03	-3.60	-0.3930	611	611	blup	0.027537	2.66e-04	0.435171	0.663438	0.00000	0	0	1	1
NA	/home/cliao15/software/fusion_twas-master/weights/CMC.BRAIN.RNASEQ_SPLICING/CMC.chr1:168012378:168013823:clu_42206.wgt.RDat	DCAF6	1	167905796	168045083	0.1774	rs1034464	2.68	rs11558511	1.86e-01	-9.15	-0.7910	484	5	lasso	0.182606	2.61e-21	0.895916	0.370298	0.00000	0	0	1	1
NA	/home/cliao15/software/fusion_twas-master/weights/CMC.BRAIN.RNASEQ_SPLICING/CMC.chr1:168012378:168013826:clu_42206.wgt.RDat	DCAF6	1	167905796	168045083	0.1741	rs1034464	2.68	rs11558511	1.96e-01	9.36	-0.7910	484	2	lasso	0.190538	2.98e-22	-0.793526	0.427471	0.00000	0	0	1	1
NA	/home/cliao15/software/fusion_twas-master/weights/CMC.BRAIN.RNASEQ_SPLICING/CMC.chr1:169138792:169199956:clu_42218.wgt.RDat	NME7	1	169101768	169337186	0.0716	rs1517745	2.87	rs12023291	3.55e-03	3.99	0.2690	631	631	bslmm	0.017118	3.35e-03	1.441061	0.149568	0.00000	0	0	1	1
NA	/home/cliao15/software/fusion_twas-master/weights/CMC.BRAIN.RNASEQ_SPLICING/CMC.chr1:169206925:169216226:clu_42219.wgt.RDat	NME7	1	169101768	169337186	0.4649	rs1517745	2.87	rs3766077	6.18e-01	16.55	-2.4850	584	45	enet	0.630841	1.08e-97	-2.411292	0.015896	0.05505	218	NA	1	1
NA	/home/cliao15/software/fusion_twas-master/weights/CMC.BRAIN.RNASEQ_SPLICING/CMC.chr1:169206925:169256541:clu_42219.wgt.RDat	NME7	1	169101768	169337186	0.4753	rs1517745	2.87	rs3766077	6.13e-01	-16.48	-2.4850	605	43	enet	0.659099	2.49e-105	2.599980	0.009323	0.04110	292	NA	1	1
NA	/home/cliao15/software/fusion_twas-master/weights/CMC.BRAIN.RNASEQ_SPLICING/CMC.chr1:169206925:169267794:clu_42219.wgt.RDat	NME7	1	169101768	169337186	0.0575	rs1517745	2.87	rs4656664	5.08e-02	-5.48	-2.7740	613	5	lasso	0.044889	4.08e-06	2.887157	0.003887	0.00568	2113	NA	1	1
NA	/home/cliao15/software/fusion_twas-master/weights/CMC.BRAIN.RNASEQ_SPLICING/CMC.chr1:169216298:169256541:clu_42219.wgt.RDat	NME7	1	169101768	169337186	0.5228	rs1517745	2.87	rs3766077	6.81e-01	17.36	-2.4850	598	44	enet	0.697336	9.82e-117	-2.424297	0.015338	0.03380	355	NA	1	1
NA	/home/cliao15/software/fusion_twas-master/weights/CMC.BRAIN.RNASEQ_SPLICING/CMC.chr1:169256646:169267794:clu_42219.wgt.RDat	NME7	1	169101768	169337186	0.2680	rs1517745	2.87	rs10919147	3.53e-02	6.17	-0.0860	585	585	bslmm	0.202432	1.11e-23	-0.105215	0.916205	0.00000	0	0	1	1
NA	/home/cliao15/software/fusion_twas-master/weights/CMC.BRAIN.RNASEQ_SPLICING/CMC.chr1:169293707:169336946:clu_42220.wgt.RDat	NME7	1	169101768	169337186	0.2599	rs1517745	2.87	rs1011638	3.06e-01	11.83	-2.7830	613	6	lasso	0.301827	1.63e-36	-2.867007	0.004144	0.00418	2870	NA	1	1
NA	/home/cliao15/software/fusion_twas-master/weights/CMC.BRAIN.RNASEQ_SPLICING/CMC.chr1:169293738:169336946:clu_42220.wgt.RDat	NME7	1	169101768	169337186	0.2497	rs1517745	2.87	rs1011638	2.98e-01	-11.69	-2.7830	613	7	lasso	0.291680	4.00e-35	2.893408	0.003811	0.00334	3594	NA	1	1
NA	/home/cliao15/software/fusion_twas-master/weights/CMC.BRAIN.RNASEQ_SPLICING/CMC.chr1:169337580:169338711:clu_42222.wgt.RDat	BLZF1	1	169337193	169365780	0.1100	rs1517745	2.87	rs12408451	1.78e-02	4.33	0.8470	590	590	bslmm	0.067309	1.81e-08	-0.689591	0.490451	0.00000	0	0	1	1
NA	/home/cliao15/software/fusion_twas-master/weights/CMC.BRAIN.RNASEQ_SPLICING/CMC.chr1:169337600:169338711:clu_42222.wgt.RDat	BLZF1	1	169337193	169365780	0.2049	rs1517745	2.87	rs6036	1.45e-02	4.91	0.2780	590	590	bslmm	0.157316	2.32e-18	0.761642	0.446273	0.00000	0	0	1	1
NA	/home/cliao15/software/fusion_twas-master/weights/CMC.BRAIN.RNASEQ_SPLICING/CMC.chr1:169763038:169763774:clu_42232.wgt.RDat	METTL18	1	169761669	169764061	0.0592	rs1517745	2.87	rs10919325	-1.07e-03	-3.41	-1.0460	555	555	blup	0.022551	8.89e-04	-0.906865	0.364478	0.00000	0	0	1	1
NA	/home/cliao15/software/fusion_twas-master/weights/CMC.BRAIN.RNASEQ_SPLICING/CMC.chr1:171483769:171484873:clu_42256.wgt.RDat	PRRC2C	1	171454665	171562650	0.0508	rs235917	2.77	rs235893	2.09e-02	-4.51	-0.1560	584	4	lasso	0.034685	4.74e-05	-0.209172	0.834314	0.00000	0	0	1	1
NA	/home/cliao15/software/fusion_twas-master/weights/CMC.BRAIN.RNASEQ_SPLICING/CMC.chr1:171483784:171484873:clu_42256.wgt.RDat	PRRC2C	1	171454665	171562650	0.0487	rs235917	2.77	rs183532	2.05e-02	4.54	0.4150	584	4	lasso	0.033938	5.68e-05	0.247643	0.804411	0.00000	0	0	1	1
NA	/home/cliao15/software/fusion_twas-master/weights/CMC.BRAIN.RNASEQ_SPLICING/CMC.chr1:171537478:171544066:clu_42260.wgt.RDat	PRRC2C	1	171454665	171562650	0.0387	rs235917	2.77	rs11589825	1.21e-02	4.62	-1.1090	596	9	enet	0.015316	5.23e-03	-0.929842	0.352453	0.00000	0	0	1	1
NA	/home/cliao15/software/fusion_twas-master/weights/CMC.BRAIN.RNASEQ_SPLICING/CMC.chr1:171557644:171558508:clu_42263.wgt.RDat	PRRC2C	1	171454665	171562650	0.0748	rs235917	2.77	rs235905	6.86e-02	-5.76	0.3990	586	2	lasso	0.061301	7.76e-08	-0.660098	0.509191	0.00000	0	0	1	1
NA	/home/cliao15/software/fusion_twas-master/weights/CMC.BRAIN.RNASEQ_SPLICING/CMC.chr1:171757070:171759592:clu_42269.wgt.RDat	METTL13	1	171750760	171766856	0.0523	rs235917	2.77	rs4916239	3.49e-02	-4.27	0.3610	468	468	bslmm	0.023206	7.58e-04	-0.272555	0.785195	0.00000	0	0	1	1
NA	/home/cliao15/software/fusion_twas-master/weights/CMC.BRAIN.RNASEQ_SPLICING/CMC.chr1:171757070:171761157:clu_42269.wgt.RDat	METTL13	1	171750760	171766856	0.0748	rs235917	2.77	rs2232819	5.57e-02	-5.26	-0.5950	468	468	blup	0.061499	7.40e-08	-0.621375	0.534353	0.00000	0	0	1	1
NA	/home/cliao15/software/fusion_twas-master/weights/CMC.BRAIN.RNASEQ_SPLICING/CMC.chr1:172339451:172345694:clu_42273.wgt.RDat	PIGC	1	172362273	172413230	0.1198	rs12142161	2.34	rs10489284	7.59e-02	5.92	1.2110	402	402	bslmm	0.078012	1.32e-09	0.712918	0.475896	0.00000	0	0	1	1
NA	/home/cliao15/software/fusion_twas-master/weights/CMC.BRAIN.RNASEQ_SPLICING/CMC.chr1:172339451:172355921:clu_42273.wgt.RDat	PIGC	1	172362273	172413230	0.0597	rs12142161	2.34	rs12132562	8.86e-03	4.60	2.2850	406	406	bslmm	0.013879	7.48e-03	1.823970	0.068157	0.00000	0	0	1	1
NA	/home/cliao15/software/fusion_twas-master/weights/CMC.BRAIN.RNASEQ_SPLICING/CMC.chr1:172345776:172355921:clu_42273.wgt.RDat	PIGC	1	172362273	172413230	0.0631	rs12142161	2.34	rs9425586	6.38e-03	3.82	-1.4070	403	403	bslmm	0.004961	7.42e-02	-0.044442	0.964552	0.00000	0	0	1	1
NA	/home/cliao15/software/fusion_twas-master/weights/CMC.BRAIN.RNASEQ_SPLICING/CMC.chr1:172347398:172355921:clu_42273.wgt.RDat	PIGC	1	172362273	172413230	0.0567	rs12142161	2.34	rs6425468	-1.80e-03	-3.41	0.7500	401	401	blup	0.013528	8.16e-03	-1.444933	0.148477	0.00000	0	0	1	1
NA	/home/cliao15/software/fusion_twas-master/weights/CMC.BRAIN.RNASEQ_SPLICING/CMC.chr1:172347398:172368959:clu_42273.wgt.RDat	PIGC	1	172362273	172413230	0.1011	rs12142161	2.34	rs10489284	8.97e-03	4.22	1.2110	407	407	blup	0.041085	1.02e-05	-0.106026	0.915562	0.00000	0	0	1	1
NA	/home/cliao15/software/fusion_twas-master/weights/CMC.BRAIN.RNASEQ_SPLICING/CMC.chr1:172363550:172368959:clu_42273.wgt.RDat	PIGC	1	172362273	172413230	0.3859	rs12142161	2.34	rs9425586	1.28e-01	-7.94	-1.4070	399	399	bslmm	0.247013	3.12e-29	-0.483273	0.628902	0.00000	0	0	1	1
NA	/home/cliao15/software/fusion_twas-master/weights/CMC.BRAIN.RNASEQ_SPLICING/CMC.chr1:172369056:172413128:clu_42273.wgt.RDat	PIGC	1	172362273	172413230	0.0924	rs12142161	2.34	rs9425586	9.34e-02	6.72	-1.4070	411	411	bslmm	0.102998	2.72e-12	-1.335462	0.181725	0.00000	0	0	1	1
NA	/home/cliao15/software/fusion_twas-master/weights/CMC.BRAIN.RNASEQ_SPLICING/CMC.chr1:173579354:173593926:clu_42286.wgt.RDat	ANKRD45	1	173577474	173639001	0.1345	rs10912540	3.03	rs12561796	1.47e-01	-8.20	0.0180	298	6	lasso	0.151295	1.14e-17	0.727471	0.466937	0.00000	0	0	1	1
NA	/home/cliao15/software/fusion_twas-master/weights/CMC.BRAIN.RNASEQ_SPLICING/CMC.chr1:173795924:173799798:clu_42294.wgt.RDat	DARS2	1	173793796	173827682	0.1552	rs1951627	-2.68	rs12561931	1.05e-01	7.37	-1.2260	277	6	lasso	0.099285	6.89e-12	-1.051459	0.293048	0.00000	0	0	1	1
NA	/home/cliao15/software/fusion_twas-master/weights/CMC.BRAIN.RNASEQ_SPLICING/CMC.chr1:173833644:173833813:clu_42293.wgt.RDat	GAS5	1	173833038	173837125	0.0589	rs1951627	-2.68	rs941987	3.34e-02	4.62	-1.6850	266	266	blup	0.040847	1.08e-05	-1.707376	0.087752	0.00000	0	0	1	1
NA	/home/cliao15/software/fusion_twas-master/weights/CMC.BRAIN.RNASEQ_SPLICING/CMC.chr1:173834420:173834609:clu_42293.wgt.RDat	GAS5	1	173833038	173837125	0.4179	rs1951627	-2.68	rs2065170	4.75e-01	-14.55	-1.5300	263	263	bslmm	0.484790	1.02e-65	1.717501	0.085888	0.00000	0	0	1	1
NA	/home/cliao15/software/fusion_twas-master/weights/CMC.BRAIN.RNASEQ_SPLICING/CMC.chr1:173834420:173834648:clu_42293.wgt.RDat	GAS5	1	173833038	173837125	0.4411	rs1951627	-2.68	rs2065170	3.38e-01	12.30	-1.5300	263	5	lasso	0.331757	9.94e-41	-1.620425	0.105141	0.00000	0	0	1	1
NA	/home/cliao15/software/fusion_twas-master/weights/CMC.BRAIN.RNASEQ_SPLICING/CMC.chr1:174274265:174340117:clu_42312.wgt.RDat	RABGAP1L	1	174128551	174927327	0.0585	rs1951627	-2.68	rs10912773	6.31e-02	-5.82	-1.6530	345	30	enet	0.082460	4.44e-10	1.010520	0.312246	0.00000	0	0	1	1
NA	/home/cliao15/software/fusion_twas-master/weights/CMC.BRAIN.RNASEQ_SPLICING/CMC.chr1:174938524:174945215:clu_42320.wgt.RDat	RABGAP1L	1	174128551	174927327	0.0366	rs6669656	2.84	rs10912867	3.27e-02	4.18	0.4480	444	2	lasso	0.015896	4.53e-03	0.464401	0.642360	0.00000	0	0	1	1
NA	/home/cliao15/software/fusion_twas-master/weights/CMC.BRAIN.RNASEQ_SPLICING/CMC.chr1:175323659:175324639:clu_42327.wgt.RDat	TNR	1	175291934	175712752	0.1229	rs12756192	-3.30	rs2213635	9.06e-02	6.97	-0.9010	494	26	enet	0.096330	1.44e-11	-0.826875	0.408308	0.00000	0	0	1	1
NA	/home/cliao15/software/fusion_twas-master/weights/CMC.BRAIN.RNASEQ_SPLICING/CMC.chr1:176085817:176102983:clu_42334.wgt.RDat	RFWD2	1	175913966	176176370	0.1343	rs12061205	-3.09	rs10753117	2.09e-01	9.69	1.9800	365	4	lasso	0.210674	1.10e-24	2.149252	0.031614	0.07742	155	NA	1	1
NA	/home/cliao15/software/fusion_twas-master/weights/CMC.BRAIN.RNASEQ_SPLICING/CMC.chr1:176085817:176104146:clu_42334.wgt.RDat	RFWD2	1	175913966	176176370	0.1390	rs12061205	-3.09	rs10436856	2.31e-01	-10.23	1.9390	366	3	lasso	0.253891	4.06e-30	-2.357787	0.018384	0.12245	98	NA	1	1
NA	/home/cliao15/software/fusion_twas-master/weights/CMC.BRAIN.RNASEQ_SPLICING/CMC.chr1:176103036:176104146:clu_42334.wgt.RDat	RFWD2	1	175913966	176176370	0.1222	rs12061205	-3.09	rs10436856	1.68e-01	9.29	1.9390	356	4	lasso	0.214117	4.15e-25	2.489398	0.012796	0.06522	184	NA	1	1
NA	/home/cliao15/software/fusion_twas-master/weights/CMC.BRAIN.RNASEQ_SPLICING/CMC.chr1:176105683:176132005:clu_42335.wgt.RDat	RFWD2	1	175913966	176176370	0.1069	rs12061205	-3.09	rs3748618	9.77e-02	6.83	2.0010	362	362	bslmm	0.096428	1.40e-11	1.329777	0.183592	0.00000	0	0	1	1
NA	/home/cliao15/software/fusion_twas-master/weights/CMC.BRAIN.RNASEQ_SPLICING/CMC.chr1:176833657:176837980:clu_42346.wgt.RDat	ASTN1	1	176826440	177134024	0.0511	rs12061205	-3.09	rs7528123	5.50e-02	-5.27	-0.0180	443	4	lasso	0.045486	3.53e-06	0.163451	0.870163	0.00000	0	0	1	1
NA	/home/cliao15/software/fusion_twas-master/weights/CMC.BRAIN.RNASEQ_SPLICING/CMC.chr1:176838163:176845673:clu_42347.wgt.RDat	ASTN1	1	176826440	177134024	0.0857	rs12061205	-3.09	rs7555335	6.09e-02	5.46	1.1360	445	2	lasso	0.054809	3.73e-07	1.135946	0.255979	0.00000	0	0	1	1
NA	/home/cliao15/software/fusion_twas-master/weights/CMC.BRAIN.RNASEQ_SPLICING/CMC.chr1:177917077:177927267:clu_42367.wgt.RDat	SEC16B	1	177897488	178007142	0.1430	rs1932847	-2.57	rs12129817	1.19e-01	-7.51	-0.0070	427	427	bslmm	0.111401	3.29e-13	0.102064	0.918706	0.00000	0	0	1	1
NA	/home/cliao15/software/fusion_twas-master/weights/CMC.BRAIN.RNASEQ_SPLICING/CMC.chr1:177923511:177927267:clu_42367.wgt.RDat	SEC16B	1	177897488	178007142	0.1456	rs1932847	-2.57	rs12129817	3.58e-02	5.01	-0.0070	426	426	blup	0.036227	3.27e-05	-0.574658	0.565523	0.00000	0	0	1	1
NA	/home/cliao15/software/fusion_twas-master/weights/CMC.BRAIN.RNASEQ_SPLICING/CMC.chr1:178995233:179019414:clu_42385.wgt.RDat	FAM20B	1	178995073	179045702	0.0641	rs2816169	2.98	rs3813639	2.94e-02	-4.78	0.5760	477	2	lasso	0.033721	5.98e-05	-0.424092	0.671499	0.00000	0	0	1	1
NA	/home/cliao15/software/fusion_twas-master/weights/CMC.BRAIN.RNASEQ_SPLICING/CMC.chr1:179052188:179057046:clu_42389.wgt.RDat	TOR3A	1	179051111	179065129	0.1698	rs2816169	2.98	rs6425513	7.14e-02	7.20	1.3570	464	24	enet	0.130861	2.31e-15	1.923436	0.054425	0.00000	0	0	1	1
NA	/home/cliao15/software/fusion_twas-master/weights/CMC.BRAIN.RNASEQ_SPLICING/CMC.chr1:179853904:179858445:clu_42405.wgt.RDat	TOR1AIP1	1	179851176	179889212	0.6818	rs2487740	3.21	rs1300068	7.73e-01	18.73	-0.1920	505	505	bslmm	0.809755	3.14e-161	0.175496	0.860690	0.00000	0	0	1	1
NA	/home/cliao15/software/fusion_twas-master/weights/CMC.BRAIN.RNASEQ_SPLICING/CMC.chr1:179853904:179858448:clu_42405.wgt.RDat	TOR1AIP1	1	179851176	179889212	0.6238	rs2487740	3.21	rs1300068	7.21e-01	-18.16	-0.1920	505	505	bslmm	0.756957	9.24e-138	-0.173538	0.862229	0.00000	0	0	1	1
NA	/home/cliao15/software/fusion_twas-master/weights/CMC.BRAIN.RNASEQ_SPLICING/CMC.chr1:179853904:179869261:clu_42405.wgt.RDat	TOR1AIP1	1	179851176	179889212	0.0823	rs2487740	3.21	rs1014394	1.05e-01	7.21	-0.8440	510	4	lasso	0.106237	1.21e-12	-0.445688	0.655823	0.00000	0	0	1	1
NA	/home/cliao15/software/fusion_twas-master/weights/CMC.BRAIN.RNASEQ_SPLICING/CMC.chr1:179858504:179869261:clu_42405.wgt.RDat	TOR1AIP1	1	179851176	179889212	0.0303	rs2487740	3.21	rs538512	1.51e-02	-4.03	-0.2880	506	506	bslmm	0.015232	5.34e-03	0.935016	0.349780	0.00000	0	0	1	1
NA	/home/cliao15/software/fusion_twas-master/weights/CMC.BRAIN.RNASEQ_SPLICING/CMC.chr1:179869302:179870437:clu_42405.wgt.RDat	TOR1AIP1	1	179851176	179889212	0.0432	rs2487740	3.21	rs538512	4.48e-02	5.01	-0.2880	501	2	lasso	0.024652	5.34e-04	-0.329341	0.741898	0.00000	0	0	1	1
NA	/home/cliao15/software/fusion_twas-master/weights/CMC.BRAIN.RNASEQ_SPLICING/CMC.chr1:179873157:179873787:clu_42406.wgt.RDat	TOR1AIP1	1	179851176	179889212	0.0530	rs2487740	3.21	rs644412	3.07e-02	4.72	-0.6870	499	499	blup	0.026861	3.13e-04	0.420339	0.674238	0.00000	0	0	1	1
NA	/home/cliao15/software/fusion_twas-master/weights/CMC.BRAIN.RNASEQ_SPLICING/CMC.chr1:179873157:179876958:clu_42406.wgt.RDat	TOR1AIP1	1	179851176	179889212	0.0547	rs2487740	3.21	rs505837	2.75e-02	-4.91	-0.2800	500	500	blup	0.031612	9.94e-05	-1.158576	0.246629	0.00000	0	0	1	1
NA	/home/cliao15/software/fusion_twas-master/weights/CMC.BRAIN.RNASEQ_SPLICING/CMC.chr1:180399397:180461404:clu_42422.wgt.RDat	ACBD6	1	180257351	180472022	0.1058	rs7551076	2.50	rs4642852	1.05e-01	6.99	-1.0610	444	3	lasso	0.095966	1.57e-11	-1.168933	0.242430	0.00000	0	0	1	1
NA	/home/cliao15/software/fusion_twas-master/weights/CMC.BRAIN.RNASEQ_SPLICING/CMC.chr1:180464660:180471180:clu_42422.wgt.RDat	ACBD6	1	180257351	180472022	0.1148	rs7551076	2.50	rs4642852	1.10e-01	-7.16	-1.0610	418	3	lasso	0.102360	3.19e-12	1.170724	0.241710	0.00000	0	0	1	1
NA	/home/cliao15/software/fusion_twas-master/weights/CMC.BRAIN.RNASEQ_SPLICING/CMC.chr1:181003210:181019147:clu_42432.wgt.RDat	MR1	1	181002560	181031074	0.1505	rs12066616	3.48	rs2282348	8.82e-02	7.04	1.6900	479	4	lasso	0.076599	1.87e-09	1.717471	0.085893	0.00000	0	0	1	1
NA	/home/cliao15/software/fusion_twas-master/weights/CMC.BRAIN.RNASEQ_SPLICING/CMC.chr1:181724533:181725092:clu_42439.wgt.RDat	CACNA1E	1	181452685	181775921	0.1115	rs12066616	3.48	rs4652678	8.38e-02	-6.59	-0.9930	490	4	lasso	0.086921	1.48e-10	1.844405	0.065124	0.00000	0	0	1	1
NA	/home/cliao15/software/fusion_twas-master/weights/CMC.BRAIN.RNASEQ_SPLICING/CMC.chr1:184023997:184041961:clu_42479.wgt.RDat	TSEN15	1	184020810	184043344	0.0790	rs12411231	-3.58	rs765224	3.30e-02	4.85	-3.2180	517	3	lasso	0.038840	1.75e-05	-2.734862	0.006241	0.00715	1678	NA	1	1
NA	/home/cliao15/software/fusion_twas-master/weights/CMC.BRAIN.RNASEQ_SPLICING/CMC.chr1:185159774:185173832:clu_42499.wgt.RDat	SWT1	1	185126191	185260913	0.0676	rs1208517	2.94	rs6673303	5.77e-02	-5.69	-1.1930	418	2	lasso	0.054794	3.75e-07	1.266751	0.205244	0.00000	0	0	1	1
NA	/home/cliao15/software/fusion_twas-master/weights/CMC.BRAIN.RNASEQ_SPLICING/CMC.chr1:186386786:186388141:clu_42519.wgt.RDat	C1orf27	1	186344889	186390503	0.1209	rs10911933	2.15	rs11803944	1.30e-01	-7.80	-1.0810	362	362	bslmm	0.137668	3.99e-16	1.416836	0.156531	0.00000	0	0	1	1
NA	/home/cliao15/software/fusion_twas-master/weights/CMC.BRAIN.RNASEQ_SPLICING/CMC.chr1:186386786:186394255:clu_42519.wgt.RDat	C1orf27	1	186344889	186390503	0.2605	rs10911933	2.15	rs11801527	3.65e-01	12.73	-1.0650	362	25	enet	0.390087	1.65e-49	-1.099236	0.271665	0.00000	0	0	1	1
NA	/home/cliao15/software/fusion_twas-master/weights/CMC.BRAIN.RNASEQ_SPLICING/CMC.chr1:186386786:186404357:clu_42519.wgt.RDat	C1orf27	1	186344889	186390503	0.1330	rs10911933	2.15	rs11801527	1.49e-01	-8.27	-1.0650	366	10	lasso	0.140749	1.79e-16	0.971829	0.331136	0.00000	0	0	1	1
NA	/home/cliao15/software/fusion_twas-master/weights/CMC.BRAIN.RNASEQ_SPLICING/CMC.chr1:192778665:192779296:clu_42537.wgt.RDat	RGS2	1	192778168	192781407	0.0513	rs1231731	-2.77	rs1407817	3.36e-03	-3.13	-0.6430	361	361	bslmm	0.022512	8.98e-04	0.610538	0.541505	0.00000	0	0	1	1
NA	/home/cliao15/software/fusion_twas-master/weights/CMC.BRAIN.RNASEQ_SPLICING/CMC.chr1:196367801:196392180:clu_42562.wgt.RDat	KCNT2	1	196194912	196577499	0.0344	rs2878551	3.20	rs2477354	1.10e-03	-3.65	-0.2670	303	303	blup	0.005158	7.03e-02	-0.255076	0.798664	0.00000	0	0	1	1
NA	/home/cliao15/software/fusion_twas-master/weights/CMC.BRAIN.RNASEQ_SPLICING/CMC.chr1:197298133:197325961:clu_42569.wgt.RDat	CRB1	1	197170591	197447585	0.0947	rs17641481	2.35	rs1337006	5.66e-02	5.54	0.2540	292	4	lasso	0.053671	4.91e-07	0.275734	0.782752	0.00000	0	0	1	1
NA	/home/cliao15/software/fusion_twas-master/weights/CMC.BRAIN.RNASEQ_SPLICING/CMC.chr1:197397131:197398579:clu_42573.wgt.RDat	CRB1	1	197170591	197447585	0.0348	rs1764800	-2.17	rs9787082	4.25e-02	-5.24	0.1030	293	3	lasso	0.036916	2.77e-05	-0.002865	0.997714	0.00000	0	0	1	1
NA	/home/cliao15/software/fusion_twas-master/weights/CMC.BRAIN.RNASEQ_SPLICING/CMC.chr1:197398238:197398579:clu_42573.wgt.RDat	CRB1	1	197170591	197447585	0.0273	rs1764800	-2.17	rs9787082	1.24e-02	4.47	0.1030	293	293	blup	0.015125	5.49e-03	0.028285	0.977435	0.00000	0	0	1	1
NA	/home/cliao15/software/fusion_twas-master/weights/CMC.BRAIN.RNASEQ_SPLICING/CMC.chr1:197684204:197704716:clu_42580.wgt.RDat	DENND1B	1	197473878	197744623	0.1590	rs1764800	-2.17	rs17641524	1.80e-01	9.05	0.3420	338	6	lasso	0.172047	4.55e-20	0.586063	0.557833	0.00000	0	0	1	1
NA	/home/cliao15/software/fusion_twas-master/weights/CMC.BRAIN.RNASEQ_SPLICING/CMC.chr1:197684204:197741998:clu_42580.wgt.RDat	DENND1B	1	197473878	197744623	0.1026	rs1764800	-2.17	rs16841904	1.53e-01	-8.49	0.1940	354	8	lasso	0.144111	7.46e-17	-0.605627	0.544762	0.00000	0	0	1	1
NA	/home/cliao15/software/fusion_twas-master/weights/CMC.BRAIN.RNASEQ_SPLICING/CMC.chr1:197704926:197741998:clu_42580.wgt.RDat	DENND1B	1	197473878	197744623	0.0248	rs1764800	-2.17	rs2476020	-8.34e-04	4.14	1.1380	351	351	blup	0.020733	1.38e-03	1.197578	0.231081	0.00000	0	0	1	1
NA	/home/cliao15/software/fusion_twas-master/weights/CMC.BRAIN.RNASEQ_SPLICING/CMC.chr1:198126406:198201683:clu_42583.wgt.RDat	NEK7	1	198126107	198291548	0.0584	rs2359851	-2.04	rs6691189	6.27e-02	5.45	0.0600	428	5	lasso	0.067961	1.54e-08	-0.409044	0.682507	0.00000	0	0	1	1
NA	/home/cliao15/software/fusion_twas-master/weights/CMC.BRAIN.RNASEQ_SPLICING/CMC.chr1:198190240:198201683:clu_42583.wgt.RDat	NEK7	1	198126107	198291548	0.0527	rs2359851	-2.04	rs6691189	1.45e-02	-4.49	0.0600	409	6	lasso	0.034729	4.69e-05	0.656385	0.511577	0.00000	0	0	1	1
NA	/home/cliao15/software/fusion_twas-master/weights/CMC.BRAIN.RNASEQ_SPLICING/CMC.chr1:201330497:201331041:clu_42612.wgt.RDat	TNNT2	1	201328135	201346828	0.0716	rs483489	-2.75	rs1772847	7.16e-04	3.10	-0.0290	657	2	lasso	0.008645	2.81e-02	0.085781	0.931641	0.00000	0	0	1	1
NA	/home/cliao15/software/fusion_twas-master/weights/CMC.BRAIN.RNASEQ_SPLICING/CMC.chr1:201333503:201334738:clu_42614.wgt.RDat	TNNT2	1	201328135	201346828	0.1046	rs483489	-2.75	rs10800776	8.76e-02	-6.57	-1.1670	655	3	lasso	0.071957	5.82e-09	0.866160	0.386402	0.00000	0	0	1	1
NA	/home/cliao15/software/fusion_twas-master/weights/CMC.BRAIN.RNASEQ_SPLICING/CMC.chr1:201858744:201859444:clu_42634.wgt.RDat	SHISA4	1	201857796	201861715	0.0682	rs483489	-2.75	rs2820315	1.55e-03	-3.61	-1.2720	503	503	blup	0.027581	2.63e-04	-0.081533	0.935018	0.00000	0	0	1	1
NA	/home/cliao15/software/fusion_twas-master/weights/CMC.BRAIN.RNASEQ_SPLICING/CMC.chr1:202391866:202394694:clu_42646.wgt.RDat	PPP1R12B	1	202317829	202557697	0.0602	rs2820327	2.50	rs2361450	3.62e-02	4.68	1.2190	412	3	lasso	0.054926	3.63e-07	1.521859	0.128044	0.00000	0	0	1	1
NA	/home/cliao15/software/fusion_twas-master/weights/CMC.BRAIN.RNASEQ_SPLICING/CMC.chr1:202711633:202711783:clu_42661.wgt.RDat	KDM5B	1	202696531	202777549	0.1627	rs3753476	2.60	rs4245713	1.01e-01	-7.47	0.2890	446	35	enet	0.094485	2.28e-11	-1.826270	0.067810	0.00000	0	0	1	1
NA	/home/cliao15/software/fusion_twas-master/weights/CMC.BRAIN.RNASEQ_SPLICING/CMC.chr1:205042364:205042784:clu_42749.wgt.RDat	CNTN2	1	205012339	205047171	0.0657	rs10900473	3.87	rs2242000	2.83e-02	4.36	-0.8850	597	2	lasso	0.023504	7.06e-04	-0.504482	0.613922	0.00000	0	0	1	1
NA	/home/cliao15/software/fusion_twas-master/weights/CMC.BRAIN.RNASEQ_SPLICING/CMC.chr1:205042692:205042784:clu_42749.wgt.RDat	CNTN2	1	205012339	205047171	0.0945	rs10900473	3.87	rs2242000	4.43e-02	-4.67	-0.8850	595	2	lasso	0.039539	1.48e-05	0.286174	0.774745	0.00000	0	0	1	1
NA	/home/cliao15/software/fusion_twas-master/weights/CMC.BRAIN.RNASEQ_SPLICING/CMC.chr1:205073147:205074156:clu_42752.wgt.RDat	RBBP5	1	205055269	205091150	0.0633	rs10900473	3.87	rs9787172	-1.69e-03	-3.88	-1.3610	604	10	enet	0.020144	1.60e-03	0.305150	0.760252	0.00000	0	0	1	1
NA	/home/cliao15/software/fusion_twas-master/weights/CMC.BRAIN.RNASEQ_SPLICING/CMC.chr1:205197899:205210633:clu_42756.wgt.RDat	TMCC2	1	205197037	205242471	0.0784	rs10900473	3.87	rs6659069	1.11e-02	-3.92	-1.7110	577	577	bslmm	0.026603	3.33e-04	0.492529	0.622346	0.00000	0	0	1	1
NA	/home/cliao15/software/fusion_twas-master/weights/CMC.BRAIN.RNASEQ_SPLICING/CMC.chr1:205211172:205240248:clu_42756.wgt.RDat	TMCC2	1	205197037	205242471	0.0558	rs10900473	3.87	rs1172111	-1.81e-03	3.93	-0.9080	583	583	blup	0.012723	9.98e-03	0.630956	0.528069	0.00000	0	0	1	1
NA	/home/cliao15/software/fusion_twas-master/weights/CMC.BRAIN.RNASEQ_SPLICING/CMC.chr1:206776558:206777963:clu_42786.wgt.RDat	EIF2D	1	206764973	206785904	0.1150	rs11120040	3.12	rs11584983	3.47e-02	-5.05	0.6180	368	368	bslmm	0.038238	2.02e-05	-1.686006	0.091795	0.00000	0	0	1	1
NA	/home/cliao15/software/fusion_twas-master/weights/CMC.BRAIN.RNASEQ_SPLICING/CMC.chr1:207244918:207245549:clu_42803.wgt.RDat	PFKFB2	1	207207760	207254368	0.0606	rs17013232	-2.97	rs2883211	4.76e-02	-4.90	0.8760	394	2	lasso	0.027294	2.82e-04	-0.888686	0.374172	0.00000	0	0	1	1
NA	/home/cliao15/software/fusion_twas-master/weights/CMC.BRAIN.RNASEQ_SPLICING/CMC.chr1:207244918:207252299:clu_42803.wgt.RDat	PFKFB2	1	207207760	207254368	0.0577	rs17013232	-2.95	rs2883211	5.30e-02	5.08	0.8760	397	1	lasso	0.039682	1.43e-05	0.876000	0.381030	0.00000	0	0	1	1
NA	/home/cliao15/software/fusion_twas-master/weights/CMC.BRAIN.RNASEQ_SPLICING/CMC.chr1:207940540:207940952:clu_42811.wgt.RDat	CD46	1	207925382	207968861	0.1204	rs2745952	3.37	rs11119027	6.10e-03	-3.86	0.3990	478	8	lasso	0.033706	6.00e-05	0.007713	0.993846	0.00000	0	0	1	1
NA	/home/cliao15/software/fusion_twas-master/weights/CMC.BRAIN.RNASEQ_SPLICING/CMC.chr1:207940540:207941124:clu_42811.wgt.RDat	CD46	1	207925382	207968861	0.3287	rs2745952	3.37	rs2724374	3.41e-01	-12.52	0.9630	478	478	bslmm	0.343534	1.94e-42	-0.962631	0.335733	0.00000	0	0	1	1
NA	/home/cliao15/software/fusion_twas-master/weights/CMC.BRAIN.RNASEQ_SPLICING/CMC.chr1:207940540:207943666:clu_42811.wgt.RDat	CD46	1	207925382	207968861	0.3456	rs2745952	3.37	rs2724374	3.01e-01	11.71	0.9630	480	18	enet	0.321608	2.80e-39	0.610646	0.541434	0.00000	0	0	1	1
NA	/home/cliao15/software/fusion_twas-master/weights/CMC.BRAIN.RNASEQ_SPLICING/CMC.chr1:207940540:207956637:clu_42811.wgt.RDat	CD46	1	207925382	207968861	0.2770	rs2745952	3.37	rs10449303	3.89e-01	13.32	1.5900	490	4	lasso	0.390119	1.63e-49	1.523812	0.127556	0.00000	0	0	1	1
NA	/home/cliao15/software/fusion_twas-master/weights/CMC.BRAIN.RNASEQ_SPLICING/CMC.chr1:207941168:207943666:clu_42811.wgt.RDat	CD46	1	207925382	207968861	0.3436	rs2745952	3.37	rs2724374	3.79e-01	-13.00	0.9630	479	5	lasso	0.373004	7.43e-47	-1.066200	0.286333	0.00000	0	0	1	1
NA	/home/cliao15/software/fusion_twas-master/weights/CMC.BRAIN.RNASEQ_SPLICING/CMC.chr1:210139358:210186978:clu_42832.wgt.RDat	SYT14	1	210111518	210337633	0.0840	rs7546331	3.67	rs6683256	5.29e-04	-3.58	0.6630	565	565	blup	0.017717	2.90e-03	-2.043436	0.041009	0.10619	113	NA	1	1
NA	/home/cliao15/software/fusion_twas-master/weights/CMC.BRAIN.RNASEQ_SPLICING/CMC.chr1:210187142:210194384:clu_42833.wgt.RDat	SYT14	1	210111518	210337633	0.0976	rs7546331	3.67	rs12046618	8.80e-02	6.75	1.3910	543	21	enet	0.091550	4.71e-11	1.727999	0.083988	0.00000	0	0	1	1
NA	/home/cliao15/software/fusion_twas-master/weights/CMC.BRAIN.RNASEQ_SPLICING/CMC.chr1:210194599:210267667:clu_42834.wgt.RDat	SYT14	1	210111518	210337633	0.1208	rs7546331	3.67	rs719034	8.93e-02	6.88	-1.6810	596	596	bslmm	0.094506	2.26e-11	-2.153178	0.031305	0.12245	98	NA	1	1
NA	/home/cliao15/software/fusion_twas-master/weights/CMC.BRAIN.RNASEQ_SPLICING/CMC.chr1:210194599:210273357:clu_42834.wgt.RDat	SYT14	1	210111518	210337633	0.0913	rs7546331	3.67	rs724286	4.73e-02	5.73	-0.2030	598	4	lasso	0.041953	8.26e-06	-0.958990	0.337564	0.00000	0	0	1	1
NA	/home/cliao15/software/fusion_twas-master/weights/CMC.BRAIN.RNASEQ_SPLICING/CMC.chr1:210267938:210273357:clu_42834.wgt.RDat	SYT14	1	210111518	210337633	0.1888	rs7546331	3.67	rs1016479	1.92e-01	-9.52	-1.7460	554	554	bslmm	0.189813	3.63e-22	1.828022	0.067546	0.00000	0	0	1	1
NA	/home/cliao15/software/fusion_twas-master/weights/CMC.BRAIN.RNASEQ_SPLICING/CMC.chr1:210574006:210577808:clu_42841.wgt.RDat	HHAT	1	210501595	210849638	0.0485	rs7546331	3.67	rs11119496	7.40e-03	3.69	-0.7370	513	513	blup	0.020250	1.56e-03	0.592408	0.553578	0.00000	0	0	1	1
NA	/home/cliao15/software/fusion_twas-master/weights/CMC.BRAIN.RNASEQ_SPLICING/CMC.chr1:211192598:211256122:clu_42847.wgt.RDat	KCNH1	1	210851656	211307457	0.0959	rs6683265	-2.86	rs4578265	5.71e-02	-6.06	0.7770	534	11	enet	0.081400	5.77e-10	-0.801802	0.422668	0.00000	0	0	1	1
NA	/home/cliao15/software/fusion_twas-master/weights/CMC.BRAIN.RNASEQ_SPLICING/CMC.chr1:211264032:211276838:clu_42847.wgt.RDat	KCNH1	1	210851656	211307457	0.1144	rs6683572	2.81	rs4578265	5.69e-02	6.00	0.7770	482	5	lasso	0.072210	5.47e-09	0.858758	0.390474	0.00000	0	0	1	1
NA	/home/cliao15/software/fusion_twas-master/weights/CMC.BRAIN.RNASEQ_SPLICING/CMC.chr1:212459633:212506839:clu_42866.wgt.RDat	PPP2R5A	1	212458878	212535205	0.0720	rs1126700	2.64	rs12060029	1.30e-02	-4.11	-1.6020	461	21	enet	0.026123	3.74e-04	1.214961	0.224381	0.00000	0	0	1	1
NA	/home/cliao15/software/fusion_twas-master/weights/CMC.BRAIN.RNASEQ_SPLICING/CMC.chr1:212506940:212519145:clu_42868.wgt.RDat	PPP2R5A	1	212458878	212535205	0.0823	rs1126700	2.64	rs7519959	7.64e-02	6.28	1.5490	449	15	enet	0.075573	2.41e-09	1.750305	0.080066	0.00000	0	0	1	1
NA	/home/cliao15/software/fusion_twas-master/weights/CMC.BRAIN.RNASEQ_SPLICING/CMC.chr1:212519275:212520689:clu_42869.wgt.RDat	PPP2R5A	1	212458878	212535205	0.0725	rs1126700	2.64	rs2271148	-2.24e-03	3.28	-0.6670	446	446	bslmm	0.007786	3.51e-02	0.757126	0.448974	0.00000	0	0	1	1
NA	/home/cliao15/software/fusion_twas-master/weights/CMC.BRAIN.RNASEQ_SPLICING/CMC.chr1:212522584:212529968:clu_42869.wgt.RDat	PPP2R5A	1	212458878	212535205	0.0606	rs1126700	2.64	rs7544479	-2.25e-03	3.17	-1.3890	449	449	bslmm	0.004555	8.28e-02	-1.069971	0.284632	0.00000	0	0	1	1
NA	/home/cliao15/software/fusion_twas-master/weights/CMC.BRAIN.RNASEQ_SPLICING/CMC.chr1:212583863:212587240:clu_42872.wgt.RDat	TMEM206	1	212537815	212588267	0.0931	rs1126700	2.64	rs12082507	1.70e-02	4.66	-1.6290	464	19	enet	0.027013	3.02e-04	-1.449906	0.147085	0.00000	0	0	1	1
NA	/home/cliao15/software/fusion_twas-master/weights/CMC.BRAIN.RNASEQ_SPLICING/CMC.chr1:212583863:212588064:clu_42872.wgt.RDat	TMEM206	1	212537815	212588267	0.0652	rs1126700	2.64	rs11119889	7.44e-03	-3.85	-0.9190	464	464	bslmm	0.009799	2.09e-02	0.452645	0.650805	0.00000	0	0	1	1
NA	/home/cliao15/software/fusion_twas-master/weights/CMC.BRAIN.RNASEQ_SPLICING/CMC.chr1:212606462:212615888:clu_42873.wgt.RDat	NENF	1	212606228	212619721	0.0898	rs1126700	2.64	rs4804	8.36e-02	-6.58	-0.6750	470	4	lasso	0.075109	2.70e-09	0.680480	0.496200	0.00000	0	0	1	1
NA	/home/cliao15/software/fusion_twas-master/weights/CMC.BRAIN.RNASEQ_SPLICING/CMC.chr1:212606462:212617681:clu_42873.wgt.RDat	NENF	1	212606228	212619721	0.0992	rs1126700	2.64	rs791721	1.02e-01	6.85	-0.7130	470	3	lasso	0.108549	6.76e-13	-0.902790	0.366637	0.00000	0	0	1	1
NA	/home/cliao15/software/fusion_twas-master/weights/CMC.BRAIN.RNASEQ_SPLICING/CMC.chr1:212939615:212955714:clu_42876.wgt.RDat	NSL1	1	212899494	212965139	0.0676	rs1126700	2.64	rs12401671	-2.17e-03	-3.54	1.2510	420	31	enet	0.004529	8.34e-02	1.453366	0.146122	0.00000	0	0	1	1
NA	/home/cliao15/software/fusion_twas-master/weights/CMC.BRAIN.RNASEQ_SPLICING/CMC.chr1:212960979:212964872:clu_42877.wgt.RDat	NSL1	1	212899494	212965139	0.0470	rs1126700	2.64	rs6702101	1.76e-02	-4.32	0.3720	414	13	lasso	0.018017	2.69e-03	-0.626119	0.531237	0.00000	0	0	1	1
NA	/home/cliao15/software/fusion_twas-master/weights/CMC.BRAIN.RNASEQ_SPLICING/CMC.chr1:212981190:212985593:clu_42878.wgt.RDat	TATDN3	1	212965169	212990167	0.4058	rs1126700	2.64	rs2047291	2.46e-01	-10.52	0.8460	412	1	lasso	0.243606	8.49e-29	-0.846000	0.397553	0.00000	0	0	1	1
NA	/home/cliao15/software/fusion_twas-master/weights/CMC.BRAIN.RNASEQ_SPLICING/CMC.chr1:213058738:213061831:clu_42882.wgt.RDat	FLVCR1	1	213031596	213072705	0.0754	rs1126700	2.64	rs12567713	6.45e-02	5.80	-0.4020	417	4	lasso	0.051696	7.91e-07	-0.533551	0.593652	0.00000	0	0	1	1
NA	/home/cliao15/software/fusion_twas-master/weights/CMC.BRAIN.RNASEQ_SPLICING/CMC.chr1:213244383:213246212:clu_42888.wgt.RDat	RPS6KC1	1	213224587	213446808	0.1963	rs1126700	2.64	rs10864039	2.75e-01	11.30	-0.3040	420	420	bslmm	0.269183	4.11e-32	-0.438516	0.661012	0.00000	0	0	1	1
NA	/home/cliao15/software/fusion_twas-master/weights/CMC.BRAIN.RNASEQ_SPLICING/CMC.chr1:213246328:213246887:clu_42888.wgt.RDat	RPS6KC1	1	213224587	213446808	0.2285	rs1126700	2.64	rs3924768	3.94e-01	-13.31	-0.2320	420	2	lasso	0.392082	7.97e-50	0.272663	0.785112	0.00000	0	0	1	1
NA	/home/cliao15/software/fusion_twas-master/weights/CMC.BRAIN.RNASEQ_SPLICING/CMC.chr1:213246328:213251038:clu_42888.wgt.RDat	RPS6KC1	1	213224587	213446808	0.4112	rs1126700	2.64	rs6540777	6.82e-01	17.41	-0.3280	420	5	lasso	0.681476	7.73e-112	-0.306347	0.759340	0.00000	0	0	1	1
NA	/home/cliao15/software/fusion_twas-master/weights/CMC.BRAIN.RNASEQ_SPLICING/CMC.chr1:213251158:213277796:clu_42888.wgt.RDat	RPS6KC1	1	213224587	213446808	0.3614	rs1126700	2.64	rs4951477	5.22e-01	-15.26	-0.2980	436	6	lasso	0.522574	5.02e-73	0.150015	0.880753	0.00000	0	0	1	1
NA	/home/cliao15/software/fusion_twas-master/weights/CMC.BRAIN.RNASEQ_SPLICING/CMC.chr1:213290752:213302870:clu_42889.wgt.RDat	RPS6KC1	1	213224587	213446808	0.0756	rs1126700	2.64	rs11120116	-1.27e-03	3.75	-0.3720	402	23	enet	0.029048	1.84e-04	-0.446035	0.655572	0.00000	0	0	1	1
NA	/home/cliao15/software/fusion_twas-master/weights/CMC.BRAIN.RNASEQ_SPLICING/CMC.chr1:213303232:213341201:clu_42890.wgt.RDat	RPS6KC1	1	213224587	213446808	0.0908	rs4561011	2.56	rs1655996	-2.20e-03	3.61	-0.6000	411	411	blup	0.034945	4.46e-05	-0.420541	0.674090	0.00000	0	0	1	1
NA	/home/cliao15/software/fusion_twas-master/weights/CMC.BRAIN.RNASEQ_SPLICING/CMC.chr1:216850833:216880701:clu_42913.wgt.RDat	ESRRG	1	216676587	217311097	0.0920	rs11801737	3.52	rs11572672	5.42e-02	5.43	1.7080	710	710	bslmm	0.049033	1.50e-06	0.917169	0.359054	0.00000	0	0	1	1
NA	/home/cliao15/software/fusion_twas-master/weights/CMC.BRAIN.RNASEQ_SPLICING/CMC.chr1:216850833:217038403:clu_42913.wgt.RDat	ESRRG	1	216676587	217311097	0.1110	rs11801737	3.52	rs7537872	1.08e-01	-7.14	-2.0560	818	4	lasso	0.125963	8.13e-15	2.106012	0.035203	0.06349	189	NA	1	1
NA	/home/cliao15/software/fusion_twas-master/weights/CMC.BRAIN.RNASEQ_SPLICING/CMC.chr1:216850833:217112924:clu_42913.wgt.RDat	ESRRG	1	216676587	217311097	0.1770	rs11801737	3.52	rs7532370	3.60e-02	-5.06	0.9590	855	855	bslmm	0.096654	1.33e-11	-1.622751	0.104643	0.00000	0	0	1	1
NA	/home/cliao15/software/fusion_twas-master/weights/CMC.BRAIN.RNASEQ_SPLICING/CMC.chr1:217028467:217038403:clu_42913.wgt.RDat	ESRRG	1	216676587	217311097	0.1152	rs2137402	3.08	rs1542003	4.13e-02	4.74	1.8490	766	766	bslmm	0.049967	1.20e-06	0.546050	0.585032	0.00000	0	0	1	1
NA	/home/cliao15/software/fusion_twas-master/weights/CMC.BRAIN.RNASEQ_SPLICING/CMC.chr1:219352588:219366424:clu_42932.wgt.RDat	LYPLAL1	1	219347191	219386207	0.1386	rs11118321	-2.69	rs11118229	7.92e-02	7.38	-1.2230	491	13	lasso	0.122550	1.94e-14	-1.612118	0.106936	0.00000	0	0	1	1
NA	/home/cliao15/software/fusion_twas-master/weights/CMC.BRAIN.RNASEQ_SPLICING/CMC.chr1:219352588:219366472:clu_42932.wgt.RDat	LYPLAL1	1	219347191	219386207	0.1376	rs11118321	-2.69	rs10863429	1.39e-01	-7.91	-0.9350	491	7	lasso	0.157205	2.39e-18	0.632442	0.527098	0.00000	0	0	1	1
NA	/home/cliao15/software/fusion_twas-master/weights/CMC.BRAIN.RNASEQ_SPLICING/CMC.chr1:219352588:219383874:clu_42932.wgt.RDat	LYPLAL1	1	219347191	219386207	0.1085	rs11118321	-2.69	rs12080335	1.25e-01	-7.54	-1.0820	496	5	lasso	0.118992	4.81e-14	1.062270	0.288113	0.00000	0	0	1	1
NA	/home/cliao15/software/fusion_twas-master/weights/CMC.BRAIN.RNASEQ_SPLICING/CMC.chr1:219366593:219383874:clu_42932.wgt.RDat	LYPLAL1	1	219347191	219386207	0.0597	rs11118321	-2.69	rs12078797	5.42e-02	5.89	1.3840	491	6	lasso	0.041693	8.79e-06	1.808668	0.070503	0.00000	0	0	1	1
NA	/home/cliao15/software/fusion_twas-master/weights/CMC.BRAIN.RNASEQ_SPLICING/CMC.chr1:220754460:220771673:clu_42959.wgt.RDat	MARK1	1	220701567	220837799	0.0850	rs12080669	-2.73	rs6694188	4.18e-03	-3.67	1.1480	401	401	bslmm	0.015196	5.39e-03	-1.164665	0.244155	0.00000	0	0	1	1
NA	/home/cliao15/software/fusion_twas-master/weights/CMC.BRAIN.RNASEQ_SPLICING/CMC.chr1:222826681:222827585:clu_42980.wgt.RDat	MIA3	1	222791443	222841351	0.0506	rs2889921	3.33	rs10495194	2.15e-03	3.34	-1.0400	322	322	bslmm	0.022739	8.49e-04	-0.627747	0.530170	0.00000	0	0	1	1
NA	/home/cliao15/software/fusion_twas-master/weights/CMC.BRAIN.RNASEQ_SPLICING/CMC.chr1:222886284:222888487:clu_42985.wgt.RDat	BROX	1	222885905	222906106	0.0663	rs34290674	-2.91	rs4240935	3.19e-02	4.17	-1.0420	318	318	bslmm	0.016946	3.50e-03	-0.439571	0.660248	0.00000	0	0	1	1
NA	/home/cliao15/software/fusion_twas-master/weights/CMC.BRAIN.RNASEQ_SPLICING/CMC.chr1:223959941:223960112:clu_43003.wgt.RDat	CAPN2	1	223889294	223963720	0.0964	rs6674492	-2.94	rs2126389	6.52e-02	5.76	0.8000	388	3	lasso	0.051948	7.44e-07	0.819726	0.412372	0.00000	0	0	1	1
NA	/home/cliao15/software/fusion_twas-master/weights/CMC.BRAIN.RNASEQ_SPLICING/CMC.chr1:224544770:224553581:clu_43021.wgt.RDat	CNIH4	1	224544512	224567153	0.5029	rs10916260	2.92	rs10799543	3.10e-01	11.85	0.0060	357	357	bslmm	0.325341	8.25e-40	-0.460311	0.645293	0.00000	0	0	1	1
NA	/home/cliao15/software/fusion_twas-master/weights/CMC.BRAIN.RNASEQ_SPLICING/CMC.chr1:224548265:224553581:clu_43021.wgt.RDat	CNIH4	1	224544512	224567153	0.2827	rs10916260	2.92	rs10799543	1.39e-01	-7.94	0.0060	355	17	enet	0.144933	6.02e-17	0.628364	0.529765	0.00000	0	0	1	1
NA	/home/cliao15/software/fusion_twas-master/weights/CMC.BRAIN.RNASEQ_SPLICING/CMC.chr1:224552157:224553581:clu_43021.wgt.RDat	CNIH4	1	224544512	224567153	0.0665	rs10916260	2.92	rs7517754	-2.20e-03	-3.90	0.5570	353	353	blup	0.024624	5.38e-04	-1.052204	0.292706	0.00000	0	0	1	1
NA	/home/cliao15/software/fusion_twas-master/weights/CMC.BRAIN.RNASEQ_SPLICING/CMC.chr1:225142800:225152181:clu_43037.wgt.RDat	DNAH14	1	225117355	225586996	0.0897	rs12728785	-2.41	rs6426049	4.73e-02	5.83	0.1580	427	427	blup	0.052987	5.79e-07	0.101908	0.918830	0.00000	0	0	1	1
NA	/home/cliao15/software/fusion_twas-master/weights/CMC.BRAIN.RNASEQ_SPLICING/CMC.chr1:225231685:225268081:clu_43034.wgt.RDat	DNAH14	1	225117355	225586996	0.0470	rs12728785	-2.41	rs16858145	4.24e-02	4.69	0.1050	443	4	lasso	0.036601	2.99e-05	0.683652	0.494195	0.00000	0	0	1	1
NA	/home/cliao15/software/fusion_twas-master/weights/CMC.BRAIN.RNASEQ_SPLICING/CMC.chr1:225393881:225418775:clu_43041.wgt.RDat	DNAH14	1	225117355	225586996	0.0593	rs2769684	3.07	rs581675	7.35e-05	-3.46	0.2330	404	404	bslmm	0.014411	6.55e-03	-0.020789	0.983414	0.00000	0	0	1	1
NA	/home/cliao15/software/fusion_twas-master/weights/CMC.BRAIN.RNASEQ_SPLICING/CMC.chr1:225971070:225974564:clu_43055.wgt.RDat	SRP9	1	225965514	225978168	0.2247	rs2769684	3.07	rs17571004	1.25e-01	-7.59	0.6300	416	416	bslmm	0.127884	4.97e-15	-1.195384	0.231937	0.00000	0	0	1	1
NA	/home/cliao15/software/fusion_twas-master/weights/CMC.BRAIN.RNASEQ_SPLICING/CMC.chr1:225971070:225976942:clu_43055.wgt.RDat	SRP9	1	225965514	225978168	0.2766	rs2769684	3.07	rs17571004	1.68e-01	8.75	0.6300	416	416	bslmm	0.175904	1.61e-20	0.913653	0.360899	0.00000	0	0	1	1
NA	/home/cliao15/software/fusion_twas-master/weights/CMC.BRAIN.RNASEQ_SPLICING/CMC.chr1:225974687:225976942:clu_43055.wgt.RDat	SRP9	1	225965514	225978168	0.2856	rs2769684	3.07	rs17571004	1.44e-01	-8.14	0.6300	416	7	lasso	0.150645	1.35e-17	-1.033472	0.301383	0.00000	0	0	1	1
NA	/home/cliao15/software/fusion_twas-master/weights/CMC.BRAIN.RNASEQ_SPLICING/CMC.chr1:226784682:226788367:clu_43077.wgt.RDat	C1orf95	1	226736500	226796915	0.0766	rs16846679	-2.36	rs708741	2.97e-03	-4.04	-0.4730	446	446	bslmm	0.019951	1.68e-03	0.360289	0.718631	0.00000	0	0	1	1
NA	/home/cliao15/software/fusion_twas-master/weights/CMC.BRAIN.RNASEQ_SPLICING/CMC.chr1:226784682:226789707:clu_43077.wgt.RDat	C1orf95	1	226736500	226796915	0.0708	rs16846679	-2.36	rs708741	-2.22e-03	3.81	-0.4730	448	448	bslmm	0.009458	2.28e-02	-0.543117	0.587050	0.00000	0	0	1	1
NA	/home/cliao15/software/fusion_twas-master/weights/CMC.BRAIN.RNASEQ_SPLICING/CMC.chr1:227058350:227063066:clu_43080.wgt.RDat	PSEN2	1	227058272	227083804	0.1121	rs16846679	-2.36	rs1150895	7.97e-02	-6.40	0.4730	493	493	bslmm	0.079084	1.02e-09	-0.434724	0.663763	0.00000	0	0	1	1
NA	/home/cliao15/software/fusion_twas-master/weights/CMC.BRAIN.RNASEQ_SPLICING/CMC.chr1:227071620:227073239:clu_43081.wgt.RDat	PSEN2	1	227058272	227083804	0.0995	rs16846679	-2.36	rs16845946	1.48e-02	4.47	-0.0290	491	6	lasso	0.018910	2.16e-03	0.035140	0.971968	0.00000	0	0	1	1
NA	/home/cliao15/software/fusion_twas-master/weights/CMC.BRAIN.RNASEQ_SPLICING/CMC.chr1:227128100:227149209:clu_43085.wgt.RDat	ADCK3	1	227084588	227175246	0.1252	rs16846679	-2.36	rs11549708	1.64e-01	8.62	-0.4790	507	1	lasso	0.160505	9.96e-19	-0.479000	0.631939	0.00000	0	0	1	1
NA	/home/cliao15/software/fusion_twas-master/weights/CMC.BRAIN.RNASEQ_SPLICING/CMC.chr1:227153438:227162543:clu_43085.wgt.RDat	ADCK3	1	227084588	227175246	0.0604	rs16846679	-2.36	rs17600747	5.26e-02	5.88	1.1070	498	9	enet	0.056744	2.34e-07	1.120114	0.262665	0.00000	0	0	1	1
[truncated: 6,265 more rows]
