# Supplementary material for: Transcriptome-wide association study reveals increased neuronal FLT3 expression is associated with Tourette’s syndrome
Source: Commun Biol. 2022 Mar 30;5:289. doi: 10.1038/s42003-022-03231-0 (PMC8967882; doi:10.1038/s42003-022-03231-0)
Supplement: Supplementary file 4 — Supplementary Data 3 [file 42003_2022_3231_MOESM4_ESM.txt]

PANEL	ID	CHR	P0	P1	HSQ	BEST.GWAS.ID	BEST.GWAS.Z	EQTL.ID	EQTL.R2	EQTL.Z	EQTL.GWAS.Z	NSNP	NWGT	MODEL	MODELCV.R2	MODELCV.PV	TWAS.Z	TWAS.P	PERM.PV	PERM.N	PERM.ANL_PV	TWAS.P.BONF	TWAS.P.FDR
CMC_DLPFC	FLT3	13	28577410	28674729	0.3271	rs1933437	5.36	rs2504234	0.29369	11.68	4.454	556	556	bslmm	0.322495	3.60E-40	4.66827	3.04E-06	0.00616	1947	NA	0.12527232	0.04450464
Brain_Cortex	FLT3	13	28577411	28674729	0.715	rs1933437	5.36	rs6491248	0.599452	8.98	4.462	525	6	lasso	0.61347	1.88E-29	4.65509	3.24E-06	0.0069	1739	NA	0.13351392	0.04450464
Brain_Hippocampus	FLT3	13	28577411	28674729	0.329	rs1933437	5.36	rs6491248	0.3241	6	4.462	525	3	lasso	0.29025	7.63E-10	4.46875	7.87E-06	0.01527	786	NA	0.32430696	0.066921792
Brain_Anterior_cingulate_cortex_BA24	FLT3	13	28577411	28674729	0.502	rs1933437	5.36	rs6491248	0.47288	7.21	4.462	525	1	lasso	0.44949	1.26E-15	4.462	8.12E-06	0.016	752	NA	0.33460896	0.066921792
Brain_Amygdala	DHRS11	17	34948228	34957235	0.426	rs35712149	-4.13	rs4796221	2.22E-01	-5.23	-3.324	310	20	enet	0.25909	2.87E-07	4.404387	1.06E-05	0.00666	1801	NA	0.4368048	0.0710838
Brain_SpiCMC_DLPFCl_cord_cervical_c-1	CSDC2	22	41956767	41973745	0.281	rs139480	-4.54	rs139528	0.032919	-3.15	-3.816	305	305	blup	0.0546	1.95E-02	4.37596	1.21E-05	0.0005	10000	1.99E-06	0.4986168	0.0710838
Brain_Cerebellum	FLT3	13	28577411	28674729	0.7912	rs1933437	5.36	rs6491248	0.53142	9.31	4.462	525	10	lasso	0.5533	1.98E-28	4.3472	1.38E-05	0.0139	863	NA	0.5686704	0.0710838
Brain_Cerebellum	RP11-161H23.8	12	49836207	49836435	0.14	rs7965658	4.15	rs7295556	0.005427	-3.29	3.617	309	309	blup	0.02426	3.03E-02	-4.255308	2.09E-05	0.01884	637	NA	0.8612472	0.091032218
Brain_Cerebellar_Hemisphere	FLT3	13	28577411	28674729	0.724	rs1933437	5.36	rs9581970	0.536897	8.21	3.96	525	8	lasso	0.55093	3.61E-23	4.22163	2.43E-05	0.0198	607	NA	1	0.091032218
Brain_Substantia_nigra	DHRS11	17	34948228	34957235	0.319	rs35712149	-4.13	rs12601380	0.01999	-3.72	-3.927	310	4	lasso	0.05421	2.19E-02	4.2215	2.43E-05	0.00796	1508	NA	1	0.091032218
Brain_Cortex	RP11-1017G21.6	14	102418753	102419400	0.23	rs2251246	-3.05	rs2720220	-0.000357	4.05	-2.998	337	14	enet	2.74E-02	3.07E-02	-4.1553	3.25E-05	0.0001	10000	9.03E-05	1	0.10240188
Brain_Caudate_basal_ganglia	DHRS11	17	34948228	34957235	0.2132	rs35712149	-4.13	rs12936319	2.01E-01	-5.69	-4.127	310	1	lasso	0.16502	2.87E-07	4.127	3.68E-05	0.00485	2473	NA	1	0.10240188
Brain_Cortex	MYO19	17	34851668	34899284	0.2297	rs35712149	-4.13	rs4796223	0.079559	-4.17	-3.931	321	15	enet	0.09242	1.99E-04	4.12594	3.69E-05	0.00979	1226	NA	1	0.10240188
Brain_Cortex	ASB8	12	48541571	48574996	0.2259	rs10875746	4.11	rs10875746	2.51E-01	6.03	4.111	514	1	lasso	0.23488	1.55E-09	4.111	3.94E-05	0	10000	0.00585	1	0.10240188
Brain_Hippocampus	AC092295.7	19	37063972	37085610	0.53	rs2385655	3.61	rs3108559	0.251756	5.57	3.357	306	306	blup	0.25578	1.05E-08	4.0875	4.36E-05	0.01133	1059	NA	1	0.10240188
Brain_Cortex	DHRS11	17	34948228	34957235	0.3594	rs35712149	-4.13	rs12150665	0.296715	-6.82	-4.093	310	9	lasso	0.2934	7.05E-12	4.07798	4.54E-05	0.01395	860	NA	1	0.10240188
Brain_Anterior_cingulate_cortex_BA24	DHRS11	17	34948228	34957235	0.4241	rs35712149	-4.13	rs8078079	0.311181	-6.09	-4.087	310	6	lasso	0.26569	6.85E-09	4.0766	4.57E-05	0.0272	441	NA	1	0.10240188
Brain_Putamen_basal_ganglia	DHRS11	17	34948228	34957235	0.344	rs35712149	-4.13	rs12936319	0.295412	-6.03	-4.127	310	2	lasso	0.2857	1.09E-09	4.06135	4.88E-05	0.01389	864	NA	1	0.10240188
Brain_Substantia_nigra	PDE6B	4	619373	664571	0.492	rs11248060	3.52	rs4690296	0.0183	3.03	-0.272	369	369	blup	0.03155	6.36E-02	-4.05711	4.97E-05	0.0181	662	NA	1	0.10240188
Brain_Cerebellum	ASB8	12	48541571	48574996	0.184	rs10875746	4.11	rs725454	0.087159	5.43	3.727	515	16	enet	0.09011	9.64E-05	4.033093	5.50E-05	0	10000	0.00355	1	0.104197371
Brain_Caudate_basal_ganglia	AC092295.7	19	37063972	37085610	0.5	rs2385655	3.61	rs3096628	3.68E-01	7.78	3.571	306	7	lasso	0.42173	1.05E-18	4.02291	5.75E-05	0.00394	3042	NA	1	0.104197371
Brain_Caudate_basal_ganglia	NEB	2	152341850	152591001	0.1823	rs10210114	3.78	rs10182533	0.002426	-3.58	3.635	339	339	blup	-0.00267	4.32E-01	-4.00766	6.13E-05	0.0007	10000	0.0019	1	0.104197371
Brain_Caudate_basal_ganglia	ASB8	12	48541571	48574996	0.2972	rs10875746	4.11	rs2269935	0.197709	5.77	3.779	515	7	lasso	0.19287	2.45E-08	4.0071	6.15E-05	0.0004	10000	0.00643	1	0.104197371
Brain_Cerebellum	DHRS11	17	34948228	34957235	0.3704	rs35712149	-4.13	rs1005551	0.289738	-7.15	-4.109	310	16	enet	2.90E-01	4.39E-13	3.97865	6.93E-05	0.01427	841	NA	1	0.104197371
Brain_Cerebellum	CSGALNACT2	10	43633934	43680756	0.4541	rs12241923	4.18	rs2257767	0.262549	6.76	3.47	390	23	enet	0.27724	1.65E-12	3.97558	7.02E-05	0.0007	10000	0.000616	1	0.104197371
CMC_DLPFC	TAF2	8	120743013	120845074	0.1616	rs4380974	4.16	rs4871577	0.101336	8.17	4.018	486	14	lasso	0.14927	9.25E-18	3.97376	7.07E-05	0.00924	1298	NA	1	0.104197371
CMC_DLPFC	MYO19	17	34851598	34891305	0.0515	rs35712149	-4.13	rs4796223	5.43E-02	-5.64	-3.931	348	2	lasso	0.05045	8.38E-07	3.97354	7.08E-05	0.04181	287	NA	1	0.104197371
CMC_DLPFC	DHRS11	17	34948225	34957233	0.2228	rs35712149	-4.13	rs1005551	2.35E-01	-10.57	-4.109	311	311	bslmm	0.25261	1.59E-30	3.9623	7.42E-05	0.03015	398	NA	1	0.10466832
Brain_Cortex	PIM1	6	37137979	37143202	0.311	rs3829963	4.47	rs2622889	-0.00668	-3.87	-0.083	646	646	blup	0.004384	2.10E-01	-3.9559	7.62E-05	0.00162	7416	NA	1	0.10466832
Brain_Substantia_nigra	RP11-1191J2.2	4	646639	649434	0.412	rs11248060	3.52	rs35466919	0.03719	-4.06	2.673	378	378	blup	0.14525	3.12E-04	-3.93205	8.42E-05	0.0553	217	NA	1	0.107390545
Brain_Substantia_nigra	AC092295.7	19	37063972	37085610	0.406	rs2385655	3.61	rs3108580	0.267427	5.16	3.493	306	19	lasso	0.258338	1.04E-06	3.928	8.57E-05	0.00637	1884	NA	1	0.107390545
Brain_Cerebellar_Hemisphere	DHRS11	17	34948228	34957235	0.1768	rs35712149	-4.13	rs12601380	0.155068	-4.69	-3.927	310	1	lasso	0.14596	7.11E-06	3.927	0.000086	0.05687	211	NA	1	0.107390545
Brain_Hypothalamus	FLT3	13	28577411	28674729	0.54	rs1933437	5.36	rs17815013	0.13303	4.49	3.988	525	21	enet	0.06923	3.57E-03	3.8954	0.000098	0.00783	1533	NA	1	0.118776
Brain_Anterior_cingulate_cortex_BA24	RP1-228P16.1	12	48448596	48449374	0.323	rs10875746	4.11	rs11168371	0.193975	-4.91	3.304	521	25	enet	0.17753	3.34E-06	-3.88578	0.000102	0.0006	10000	0.0059	1	0.119045333
Brain_Cortex	RP11-386G11.10	12	49524954	49541652	0.1522	rs7965658	4.15	rs7132792	-1.43E-03	-3.08	3.779	309	309	blup	0.00779	1.54E-01	-3.8812	1.04E-04	0.04027	298	NA	1	0.119045333
CMC_DLPFC	FAIM2	12	50260678	50297760	0.0871	rs7965658	4.15	rs638515	-0.001937	4.28	0.868	336	336	bslmm	0.02565	3.70E-04	3.81998	0.000133	0.04511	266	NA	1	0.14257968
Brain_Nucleus_accumbens_basal_ganglia	DHRS11	17	34948228	34957235	0.4488	rs35712149	-4.13	rs8078079	0.319462	-6.45	-4.087	310	3	lasso	0.310951	4.02E-12	3.8092	0.000139	0.12	100	NA	1	0.14257968
Brain_Nucleus_accumbens_basal_ganglia	ASB8	12	48541571	48574996	0.368	rs10875746	4.11	rs2269935	0.171213	5.37	3.779	514	7	lasso	0.170525	6.89E-07	3.79369	0.000148	0.00203	5923	NA	1	0.14257968
Brain_Substantia_nigra	CSGALNACT2	10	43633934	43680756	0.457	rs12241923	4.18	rs715106	0.389598	5.53	3.488	391	4	lasso	0.39929	2.56E-10	3.79379	0.000148	0.00435	2759	NA	1	0.14257968
Brain_Nucleus_accumbens_basal_ganglia	AC092295.7	19	37063972	37085610	0.501	rs2385655	3.61	rs3108580	0.260108	6.14	3.493	306	31	enet	0.3045	7.35E-12	3.791592	0.00015	0.0233	516	NA	1	0.14257968
Brain_Putamen_basal_ganglia	CSGALNACT2	10	43633934	43680756	0.48	rs12241923	4.18	rs7093409	0.44757	7.14	3.737	390	11	lasso	0.41461	1.96E-14	3.78619	0.000153	0.00375	3198	NA	1	0.14257968
CMC_DLPFC	NUDT17	1	145586492	145589435	0.0651	rs35353761	-4.1	rs1471634	3.06E-02	5.75	-3.922	110	110	blup	0.055587	2.37E-07	-3.7832	0.000155	0.0212	566	NA	1	0.14257968
CMC_DLPFC	FAM193B	5	176946789	176981548	0.0597	rs337388	3.53	rs28626332	1.14E-02	-4.15	-2.927	262	3	lasso	1.76E-02	2.73E-03	3.77828	0.000158	0.00719	1669	NA	1	0.14257968
Brain_Cortex	XRN2	20	21283942	21370463	0.236	rs12624732	-3.52	rs6047176	-0.007304	-3.37	2.308	391	391	blup	0.0136	9.41E-02	-3.7722	0.000162	0.0002	10000	0.00145	1	0.14257968
Brain_Substantia_nigra	WDR92	2	68350068	68384692	0.324	rs13009282	2.93	rs13013416	0.022422	-3.67	2.713	529	529	blup	0.061025	1.60E-02	-3.76423	0.000167	0.0003	10000	0.0013	1	0.14257968
Brain_Nucleus_accumbens_basal_ganglia	CSGALNACT2	10	43633934	43680756	0.474	rs12241923	4.18	rs7093409	0.433577	7.58	3.737	391	5	lasso	0.41883	7.05E-17	3.76138	0.000169	0.00833	1440	NA	1	0.14257968
Brain_Hypothalamus	CSGALNACT2	10	43633934	43680756	0.525	rs12241923	4.18	rs2257767	0.40148	7.15	3.47	390	29	enet	0.45487	1.01E-15	3.75902	0.000171	0.00236	5090	NA	1	0.14257968
Brain_Amygdala	NAPSB	19	50837057	50848018	0.529	rs1274517	-3.5	rs1405655	0.17968	-4.43	-3.243	400	7	lasso	0.08779	3.09E-03	3.75659	0.000172	0.0003	10000	0.00118	1	0.14257968
Brain_Nucleus_accumbens_basal_ganglia	LINGO1	15	77905369	78113242	0.176	rs907396	-3.51	rs2271397	0.048573	3.96	-2.85	408	9	lasso	0.06802	1.65E-03	-3.75499	0.000173	0.0008	10000	0.00151	1	0.14257968
Brain_Hypothalamus	DHRS11	17	34948228	34957235	0.3973	rs35712149	-4.13	rs17560870	0.20156	-5.16	-4.017	310	7	lasso	0.19503	1.15E-06	3.74511	0.00018	0.03352	358	NA	1	0.14544
Brain_Substantia_nigra	RP1-228P16.1	12	48448596	48449374	0.312	rs10875746	4.11	rs12306451	0.10663	-4.28	3.527	520	8	lasso	0.06796	1.16E-02	-3.7396	0.000184	0.00524	2289	NA	1	0.145812923
Brain_Cerebellum	NAPSB	19	50837057	50848018	0.394	rs1274517	-3.5	rs1274514	9.00E-02	-5.09	-3.347	401	26	enet	0.162979	1.37E-07	3.72084	0.000199	0.001	10000	0.00175	1	0.153593455
Brain_Hypothalamus	MPPE1	18	11885685	11908710	0.571	rs8097892	3.83	rs8097892	0.47936	-7.15	3.833	452	4	lasso	0.45638	8.72E-16	-3.714	0.000204	0.00147	8170	NA	1	0.153593455
Brain_Cerebellar_Hemisphere	WDR66	12	122356204	122441833	0.3052	rs7954584	3.82	rs7954584	0.026772	4.54	3.822	338	17	enet	0.18244	4.50E-07	3.7133	0.000205	0.03499	343	NA	1	0.153593455
Brain_Anterior_cingulate_cortex_BA24	KCNMB3	3	178960552	178984790	0.2732	rs2239639	3.71	rs10936990	-0.00834	3.78	1.718	364	364	blup	0.0513	1.05E-02	3.70265	0.000213	0.0625	192	NA	1	0.156737571
Brain_Hypothalamus	NAPSB	19	50837057	50848018	0.581	rs1274517	-3.5	rs1274514	0.309977	-5.97	-3.347	401	8	lasso	0.29504	9.00E-10	3.69E+00	0.000221	0.0007	10000	0.00192	1	0.159148138
Brain_SpiCMC_DLPFCl_cord_cervical_c-1	CSGALNACT2	10	43633934	43680756	0.632	rs12241923	4.18	rs715106	0.441826	6.49	3.488	391	8	lasso	0.43518	9.56E-12	3.69	0.000224	0.00878	1367	NA	1	0.159148138
Brain_Cortex	RP1-228P16.1	12	48448596	48449374	0.1714	rs10875746	4.11	rs12305511	1.10E-01	-4.64	3.338	520	8	lasso	0.11297	3.99E-05	-3.67269	2.40E-04	0.00338	3548	NA	1	0.1662056
Brain_Caudate_basal_ganglia	FLT3	13	28577411	28674729	0.361	rs1933437	5.36	rs6491248	0.037294	4.48	4.462	525	39	enet	0.13561	3.59E-06	3.67064	0.000242	0.0131	914	NA	1	0.1662056
Brain_Caudate_basal_ganglia	RP1-228P16.1	12	48448596	48449374	0.1809	rs10875746	4.11	rs1859445	0.174451	-5.36	3.604	521	6	lasso	0.15754	5.50E-07	-3.665	2.47E-04	0.00927	1294	NA	1	0.166858623
Brain_Anterior_cingulate_cortex_BA24	ASB8	12	48541571	48574996	0.26	rs10875746	4.11	rs4760609	0.062897	4.37	3.051	515	4	lasso	0.11273	2.25E-04	3.65232	0.00026	0.00555	2161	NA	1	0.172807742
CMC_DLPFC	PLCD1	3	38048986	38071154	0.072	rs7648182	3.16	rs11708676	0.021031	4.28	2.981	427	4	lasso	0.02511	4.23E-04	3.64081	0.000272	0.00215	5579	NA	1	0.176243446
Brain_Cortex	WDR60	7	158649269	158749438	0.3414	rs7787974	-3.37	rs2657381	0.083033	-5.07	3.18	401	5	lasso	0.1581	1.07E-06	-3.6352	0.000278	0.00227	5289	NA	1	0.176243446
Brain_Hippocampus	CSGALNACT2	10	43633934	43680756	0.396	rs12241923	4.18	rs2257767	0.33892	6.44	3.47	390	6	lasso	0.34738	7.56E-12	3.63536	0.000278	0.0279	430	NA	1	0.176243446
Brain_Cortex	RP11-161H23.8	12	49836207	49836435	0.2323	rs7965658	4.15	rs7296220	1.77E-02	-3.52	3.335	309	309	blup	0.01358	9.40E-02	-3.62065	2.94E-04	0.28571	42	NA	1	0.183562909
Brain_Anterior_cingulate_cortex_BA24	CSGALNACT2	10	43633934	43680756	0.561	rs12241923	4.18	rs2503853	0.457511	7.52	3.428	389	4	lasso	0.48739	2.76E-17	3.593505	0.000326	0.0131	914	NA	1	0.200504597
Brain_Cerebellar_Hemisphere	NAPSB	19	50837057	50848018	0.483	rs1274517	-3.5	rs1274514	2.46E-01	-5.88	-3.347	401	6	lasso	0.23149	9.28E-09	3.58203	0.000341	0.00123	9767	NA	1	0.203178333
Brain_Cortex	OR8T1P	12	48835813	48836730	0.183	rs10875746	4.11	rs4760685	4.70E-02	-4.32	2.662	457	457	blup	0.06328	1.89E-03	-3.57942	3.44E-04	0.00366	3280	NA	1	0.203178333
Brain_Hippocampus	DHRS11	17	34948228	34957235	0.372	rs35712149	-4.13	rs8078079	0.091375	-4.66	-4.087	310	310	blup	0.12436	9.33E-05	3.5747	0.000351	0.0355	338	NA	1	0.203178333
CMC_DLPFC	SRSF4	1	29474249	29508637	0.0328	rs1565714	4.01	rs2230678	-1.58E-03	3.38	-3.42	362	362	bslmm	0.007806	3.35E-02	-3.574	0.000352	0.075	160	NA	1	0.203178333
Brain_Caudate_basal_ganglia	CSGALNACT2	10	43633934	43680756	0.5801	rs12241923	4.18	rs2257767	0.44119	8.06	3.47	391	10	lasso	0.426685	5.70E-19	3.571716	0.000355	0.04511	266	NA	1	0.203178333
Brain_SpiCMC_DLPFCl_cord_cervical_c-1	AC092295.7	19	37063972	37085610	0.494	rs2385655	3.61	rs3108171	0.367332	5.72	3.55	306	10	lasso	0.35266	2.46E-09	3.56762	0.00036	0.0449	267	NA	1	0.203217534
Brain_Hippocampus	CTB-75G16.3	17	34990527	34991156	0.231	rs35712149	-4.13	rs2028068	0.081325	-4.66	1.75	317	317	blup	0.08737	1.00E-03	-3.5597	0.000371	0.0337	356	NA	1	0.206596865
Brain_Amygdala	CSGALNACT2	10	43633934	43680756	0.514	rs12241923	4.18	rs2257767	0.386768	6.02	3.47	391	4	lasso	0.34659	1.21E-09	3.540061	0.0004	0.04	300	NA	1	0.215021231
Brain_Hypothalamus	ASB8	12	48541571	48574996	0.176	rs10875746	4.11	rs12306451	3.95E-02	4.32	3.527	515	515	blup	0.0426	1.86E-02	3.53718	0.000404	0.00297	4042	NA	1	0.215021231
Brain_Cerebellum	DNAJC18	5	138744279	138780180	0.1592	rs4835726	-3.88	rs10900862	9.42E-02	4.54	-3.765	257	14	enet	0.089682	1.00E-04	-3.5362	0.000406	0.01238	969	NA	1	0.215021231
CMC_DLPFC	EP300	22	41488613	41576081	0.0492	rs139480	-4.54	rs2143694	0.00077	-4.06	-4.44	289	289	bslmm	0.01698	3.19E-03	3.53561	0.000407	0.0379	317	NA	1	0.215021231
Brain_Amygdala	LMBR1L	12	49490919	49504681	0.158	rs7965658	4.15	rs1054442	-0.011764	-3.22	1.461	312	312	blup	0.01393	1.40E-01	-3.5288	0.000417	0.1053	114	NA	1	0.2173722
Brain_Caudate_basal_ganglia	MPHOSPH9	12	123636867	123728561	0.1152	rs1569068	-4.28	rs6488868	0.009563	3.78	-2.275	350	350	blup	0.0467	5.48E-03	-3.5261	4.22E-04	0.41379	29	NA	1	0.2173722
Brain_Cerebellar_Hemisphere	DNAJC18	5	138744279	138780180	0.1916	rs4835726	-3.88	rs4385202	0.050283	3.69	-3.322	257	2	lasso	0.01635	8.35E-02	-3.51541	0.000439	0.01606	747	NA	1	0.222423904
CMC_DLPFC	CENPC1	4	68337988	68411256	0.0326	rs10019750	-3.58	rs10019750	0.041194	4.64	-3.577	435	2	lasso	0.025506	3.83E-04	-3.51075	0.000447	0.01145	1048	NA	1	0.222423904
Brain_Cerebellar_Hemisphere	CSGALNACT2	10	43633934	43680756	0.378	rs12241923	4.18	rs2503848	0.283431	6.22	3.477	391	8	lasso	0.22398	1.70E-08	3.51	0.000448	0.00995	1206	NA	1	0.222423904
Brain_Cortex	CSGALNACT2	10	43633934	43680756	0.518	rs12241923	4.18	rs2257767	0.459968	8.07	3.47	391	31	enet	0.43787	1.45E-18	3.49446	0.000475	0.00545	2200	NA	1	0.233021429
Brain_Anterior_cingulate_cortex_BA24	WDR62	19	36545783	36596008	0.276	rs2385655	3.61	rs2871649	2.49E-02	-3.68	-3.283	339	339	blup	0.070517	3.17E-03	3.4858	0.000491	0.01063	1129	NA	1	0.2380368
Brain_Cortex	FAM20B	1	178994939	179045697	0.2876	rs2816169	2.98	rs9725887	0.201436	-5.36	1.223	459	459	blup	0.172574	3.25E-07	-3.48128	0.000499	0.00234	5120	NA	1	0.239102233
Brain_Nucleus_accumbens_basal_ganglia	RP11-57H12.5	1	95708781	95729610	0.434	rs6683711	3.34	rs11165318	1.54E-01	5.43	3.185	488	26	enet	0.19122	1.32E-07	3.47794	0.000505	0.00303	3966	NA	1	0.239195862
Brain_Cortex	CCZ1	7	5938365	5964445	0.6689	rs3729790	3.18	rs17409602	0.142084	5.29	-1.739	342	37	enet	0.23764	1.21E-09	-3.4711	0.000518	0.0003	10000	0.000551	1	0.242565273
Brain_Putamen_basal_ganglia	AC092295.7	19	37063972	37085610	0.629	rs2385655	3.61	rs3108580	4.51E-01	7.22	3.493	306	36	enet	0.52663	1.83E-19	3.46145	0.000537	0.05714	210	NA	1	0.245889495
Brain_Hippocampus	NAPSB	19	50837057	50848018	0.435	rs1274517	-3.5	rs1274514	0.29378	-6.53	-3.347	400	2	lasso	0.26167	6.75E-09	3.4605	5.39E-04	0.00202	5931	NA	1	0.245889495
Brain_Cerebellum	ERBB2IP	5	65222303	65378377	0.2421	rs16894473	-2.98	rs253211	2.14E-02	-3.6	-1.85	429	429	blup	0.032335	1.48E-02	3.4586	0.000543	0.00153	7821	NA	1	0.245889495
Brain_Cerebellum	MPPE1	18	11885685	11908710	0.633	rs8097892	3.83	rs8097892	0.512772	-8.92	3.833	453	7	lasso	0.50969	2.33E-25	-3.45471	0.000551	0.004	3001	NA	1	0.246800087
CMC_DLPFC	ZNF567	19	37178529	37212225	0.051	rs2385655	3.61	rs3108545	5.46E-02	-5.36	3.405	291	10	lasso	0.04063	9.33E-06	-3.4497	0.000561	0.05195	231	NA	1	0.24857729
Brain_Putamen_basal_ganglia	ZNF516	18	74069644	74207146	0.441	rs10871531	-3.43	rs11150948	-0.0084	3.79	-3.162	585	585	blup	0.0594	5.93E-03	-3.44574	0.00057	0.0133	900	NA	1	0.249878298
Brain_Putamen_basal_ganglia	NIPSNAP1	22	29950797	29977326	0.249	rs9613968	-3.25	rs2007668	0.06625	-4.59	-2.756	390	31	enet	0.089855	8.57E-04	3.4411	0.000579	0.00571	2103	NA	1	0.251151916
Brain_Cerebellar_Hemisphere	RP1-228P16.1	12	48448596	48449374	0.4237	rs10875746	4.11	rs11168371	0.362272	-6.98	3.304	521	7	lasso	0.34764	3.51E-13	-3.4372	0.000588	0.07018	171	NA	1	0.252399
Brain_Nucleus_accumbens_basal_ganglia	GRK7	3	141496990	141537332	0.2841	rs7633316	-2.94	rs4586785	-0.000904	4.27	1.021	389	389	blup	0.00244	2.54E-01	3.41278	0.000643	0.00248	4846	NA	1	0.268872
CMC_DLPFC	MCPH1	8	6264112	6501140	0.0608	rs894888	-3.29	rs17076812	0.047466	5.61	-2.419	1101	6	lasso	0.0746	2.14E-09	-3.41282	6.43E-04	0.00187	6433	NA	1	0.268872
Brain_Nucleus_accumbens_basal_ganglia	PTDSS2	11	448268	491387	0.226	rs3895063	-3.31	rs35601764	-0.007852	-3.22	2.391	386	386	blup	0.00815	1.54E-01	-3.411337	0.000646	0.00618	1941	NA	1	0.268872
Brain_Anterior_cingulate_cortex_BA24	RP11-57H12.5	1	95708781	95729610	0.44	rs6683711	3.34	rs3753872	0.074663	4.66	1.978	486	11	lasso	0.16558	7.39E-06	3.41E+00	0.000654	0.00772	1554	NA	1	0.268872
Brain_Cortex	AC092295.7	19	37063972	37085610	0.469	rs2385655	3.61	rs3108580	0.359481	7.2	3.493	306	5	lasso	0.39021	3.42E-16	3.40628	0.000659	0.0458	262	NA	1	0.268872
CMC_DLPFC	SPATA24	5	138732254	138739776	0.0514	rs4835726	-3.88	rs11748320	2.77E-02	4.27	-3.113	254	3	lasso	3.90E-02	1.38E-05	-3.40142	0.00067	0.02655	452	NA	1	0.27068
Brain_Hypothalamus	AC092295.7	19	37063972	37085610	0.56	rs2385655	3.61	rs7259256	0.41363	6.69	3.456	306	12	lasso	0.42334	2.00E-14	3.40E+00	0.000682	0.06154	195	NA	1	0.272852971
Brain_Putamen_basal_ganglia	LIG3	17	33307513	33332083	0.385	rs797989	-3.47	rs1003918	0.207712	-5.12	-3.379	490	4	lasso	0.1569	1.09E-05	3.39073	6.97E-04	0.00496	2418	NA	1	0.274072075
Brain_Cerebellar_Hemisphere	RNF7	3	141457046	141466402	0.2917	rs1055690	2.87	rs16851704	0.034675	3.9	2.593	404	37	enet	0.10935	1.04E-04	3.3879	0.000704	0.0004	10000	0.000895	1	0.274072075
CMC_DLPFC	LOC100507387	5	175547849	175559261	0.0717	rs4868601	-3.12	rs10475626	4.43E-02	5.07	2.943	320	8	enet	4.15E-02	7.57E-06	3.38748	0.000705	0.00414	2902	NA	1	0.274072075
Brain_Cerebellar_Hemisphere	SEC22A	3	122920774	122992977	0.2098	rs702030	3.18	rs6805611	0.092086	-4.39	2.445	439	16	enet	0.06846	1.94E-03	-3.3846	0.000713	0.0086	1396	NA	1	0.274591626
Brain_Hypothalamus	ZNF829	19	37379026	37407193	0.145	rs2385655	3.61	rs4805189	0.032162	-3.82	2.137	280	280	blup	0.05482	8.70E-03	-3.38E+00	0.000726	0.08163	147	NA	1	0.27472
Brain_Caudate_basal_ganglia	LIG3	17	33307513	33332083	0.2783	rs797989	-3.47	rs1003918	2.40E-01	-6.18	-3.379	491	1	lasso	0.21704	2.72E-09	3.379	7.28E-04	0.00487	2462	NA	1	0.27472
Brain_Cerebellum	AC092295.7	19	37063972	37085610	0.441	rs2385655	3.61	rs3108580	1.16E-01	4.94	3.493	306	5	lasso	0.15884	2.01E-07	3.37619	0.000735	0.03614	332	NA	1	0.27472
Brain_Cerebellar_Hemisphere	ARHGAP19	10	98981930	99030421	0.268	rs1253027	3.15	rs3781373	-0.005314	-3.46	-2.027	459	459	blup	0.0129	1.09E-01	3.3744	0.00074	0.0019	6319	NA	1	0.27472
CMC_DLPFC	NIPSNAP1	22	29950797	29977326	0.1602	rs9613968	-3.25	rs5763302	0.146131	-8.29	-2.967	408	19	enet	0.12335	8.68E-15	3.3596	0.000781	0.0028	4283	NA	1	0.277611789
Brain_Anterior_cingulate_cortex_BA24	AC092295.7	19	37063972	37085610	0.457	rs2385655	3.61	rs7259256	3.15E-01	5.95	3.456	306	306	blup	0.291861	9.59E-10	3.3556	0.000792	0.03774	318	NA	1	0.277611789
Brain_Putamen_basal_ganglia	MXD3	5	176732501	176739758	0.314	rs337388	3.527	rs11949767	0.001401	3.91	-1.407	311	311	blup	0.041488	1.85E-02	-3.3549	0.000794	0.02065	581	NA	1	0.277611789
Brain_Putamen_basal_ganglia	FLT3	13	28577411	28674729	0.355	rs1933437	5.36	rs6491248	0.004649	4.05	4.462	525	525	blup	0.0479	1.23E-02	3.35434	0.000796	0.05217	230	NA	1	0.277611789
Brain_Caudate_basal_ganglia	SPESP1	15	69110560	69239150	0.314	rs967180	2.9	rs8028905	-0.00707	2.79	-1.064	457	457	blup	0.048	4.93E-03	-3.35254	0.000801	0.001	10000	4.12E-04	1	0.277611789
Brain_Cortex	LIG3	17	33307513	33332083	0.4237	rs797989	-3.47	rs3135967	0.376605	-7.2	-3.34	490	6	lasso	0.34786	3.14E-14	3.34968	8.09E-04	0.01154	1040	NA	1	0.277611789
Brain_Putamen_basal_ganglia	ZNF568	19	37407231	37488834	0.18	rs2385655	3.61	rs4806380	8.95E-02	4.19	3	281	7	lasso	0.13683	4.13E-05	3.34488	0.000823	0.04317	278	NA	1	0.277611789
Brain_Substantia_nigra	GXYLT2	3	72937224	73026077	0.541	rs6776264	4.09	rs6793043	0.19303	-4.05	2.061	445	10	lasso	0.15297	2.16E-04	-3.3414	0.000834	0.00476	2519	NA	1	0.277611789
Brain_Substantia_nigra	LIG3	17	33307513	33332083	0.274	rs797989	-3.47	rs3135967	0.09194	-4.36	-3.34	491	7	lasso	0.07194	9.65E-03	3.3403	8.37E-04	0.01025	1171	NA	1	0.277611789
Brain_Amygdala	ASB8	12	48541571	48574996	0.354	rs10875746	4.11	rs10875746	0.049816	3.83	4.111	514	514	blup	0.0596	1.29E-02	3.33878	0.000841	0.0154	778	NA	1	0.277611789
Brain_Cerebellar_Hemisphere	RP11-67M1.1	4	90757559	90763129	0.357	rs10011790	3.51	rs6812192	0.120987	-4.84	2.259	382	382	blup	0.10719	1.22E-04	-3.338314	0.000843	0.00713	1684	NA	1	0.277611789
CMC_DLPFC	CSGALNACT2	10	43633892	43680754	0.0614	rs12241923	4.18	rs2505556	5.86E-02	5.58	3.079	412	5	lasso	0.04936	1.10E-06	3.338177	0.000843	0.05106	235	NA	1	0.277611789
Brain_Nucleus_accumbens_basal_ganglia	LIG3	17	33307513	33332083	0.2992	rs797989	-3.47	rs1003918	0.245854	-5.9	-3.379	491	3	lasso	0.222035	1.04E-08	3.3363	0.000849	0.00281	4266	NA	1	0.277611789
Brain_Nucleus_accumbens_basal_ganglia	SLC33A1	3	155538813	155572218	0.1573	rs117442	3.75	rs183088	0.010604	-4.08	2.742	342	342	blup	0.07739	8.26E-04	-3.33444	0.000855	0.31579	38	NA	1	0.277611789
Brain_Caudate_basal_ganglia	NAPSB	19	50837057	50848018	0.59	rs1274517	-3.5	rs1274514	2.80E-01	-6.46	-3.347	401	52	enet	0.319091	1.21E-13	3.33304	8.59E-04	0.00692	1735	NA	1	0.277611789
Brain_Cortex	CRIPAK	4	1385340	1389780	0.2478	rs11248060	3.52	rs13142985	0.02736	-3.97	-1.941	348	348	blup	0.06418	1.76E-03	3.33313	0.000859	0.01483	809	NA	1	0.277611789
Brain_Substantia_nigra	NAPSB	19	50837057	50848018	0.67	rs1274517	-3.5	rs1274514	0.28424	-5.14	-3.347	401	11	lasso	0.284824	2.45E-07	3.3318	8.63E-04	0.00445	2694	NA	1	0.277611789
CMC_DLPFC	LIG3	17	33307516	33332088	0.1263	rs797989	-3.47	rs10853174	1.29E-01	-8.07	-3.401	503	7	lasso	0.12624	4.09E-15	3.32749	8.76E-04	0.00269	4454	NA	1	0.277611789
Brain_Putamen_basal_ganglia	NAPSB	19	50837057	50848018	0.587	rs1274517	-3.5	rs1274514	3.16E-01	-6.16	-3.347	401	7	lasso	0.3564	3.52E-12	3.32335	0.000889	0.00607	1977	NA	1	0.277611789
Brain_Hypothalamus	XCL1	1	168545711	168551315	0.402	rs6662401	2.85	rs2284759	0.147769	-4.1	-0.066	543	543	blup	0.068644	3.71E-03	-3.32322	0.00089	0.0006	10000	0.00116	1	0.277611789
Brain_Anterior_cingulate_cortex_BA24	DNAJC18	5	138744279	138780180	0.1595	rs4835726	-3.88	rs4385202	1.20E-01	4.25	-3.322	257	1	lasso	0.09656	6.24E-04	-3.322	0.000894	0.0443	271	NA	1	0.277611789
Brain_Cerebellar_Hemisphere	LIG3	17	33307513	33332083	0.5486	rs797989	-3.47	rs1003918	0.389725	-7.33	-3.379	491	5	lasso	0.3723	3.24E-14	3.32115	0.000896	0.00808	1486	NA	1	0.277611789
Brain_Cerebellum	RPA2	1	28218035	28241257	0.2676	rs17257252	3.48	rs10902678	9.60E-02	4.75	2.961	259	5	lasso	0.10182	3.44E-05	3.30931	0.000935	0.00455	2639	NA	1	0.282980811
Brain_Hippocampus	PEX2	8	77892494	77913280	0.417	rs13250254	-3.43	rs10957830	-0.005894	3.21	2.372	353	353	blup	0.1057	3.11E-04	3.3057	0.000947	0.01	1196	NA	1	0.282980811
Brain_Anterior_cingulate_cortex_BA24	NAPSB	19	50837057	50848018	0.472	rs1274517	-3.5	rs676314	2.79E-01	-5.76	-3.291	401	8	lasso	0.203579	5.71E-07	3.3048	0.00095	0.00567	2116	NA	1	0.282980811
Brain_Hippocampus	LIG3	17	33307513	33332083	0.504	rs797989	-3.47	rs1003918	0.20798	-5.14	-3.379	490	6	lasso	0.15819	1.00E-05	3.3049	0.00095	0.0165	727	NA	1	0.282980811
Brain_Amygdala	RTKN2	10	63942794	64028466	0.26	rs2306970	3.16	rs2306970	0.104478	-4.07	3.163	458	4	lasso	0.10528	1.27E-03	-3.30024	0.000966	0	10000	0.00185	1	0.282980811
Brain_Amygdala	AC092295.7	19	37063972	37085610	0.327	rs2385655	3.61	rs3108580	0.25461	4.95	3.493	305	13	lasso	0.25101	4.62E-07	3.29948	0.000969	0.0674	178	NA	1	0.282980811
Brain_Hippocampus	DGKQ	4	952675	980683	0.308	rs11248060	3.52	rs11726508	0.02633	-3.77	1.918	399	15	enet	0.092373	7.30E-04	-3.29767	0.000975	0.0232	518	NA	1	0.282980811
Brain_Amygdala	GIN1	5	102421704	102455852	0.135	rs467186	-3.781	rs258142	0.0992	4.12	-3.305	319	2	lasso	0.03865	3.77E-02	-3.2962	0.00098	0.0659	182	NA	1	0.282980811
Brain_Cerebellum	D2HGDH	2	242673994	242708226	0.6225	rs7578199	3.62	rs7582582	0.284254	6.79	-2.8565	223	24	enet	0.267542	4.59E-12	-3.29589	0.000981	0.02178	551	NA	1	0.282980811
Brain_SpiCMC_DLPFCl_cord_cervical_c-1	GXYLT1	12	42475647	42538681	0.393	rs12822031	-3.38	rs10880174	0.008121	-3.42	0.958	409	409	blup	0.0225	9.45E-02	-3.2958	0.000982	0.01165	1030	NA	1	0.282980811
Brain_Anterior_cingulate_cortex_BA24	LIG3	17	33307513	33332083	0.3473	rs797989	-3.47	rs1003918	0.173657	-5.26	-3.379	490	2	lasso	0.17761	3.32E-06	3.293	9.91E-04	0.0142	846	NA	1	0.283340524
Brain_Hypothalamus	MAPK12	22	50687628	50700254	0.318	rs5771315	3.21	rs1129880	0.094419	4.7	-3.057	394	4	lasso	0.11637	1.91E-04	-3.2914	0.000997	0.0005	10000	0.0012	1	0.283340524
Brain_Nucleus_accumbens_basal_ganglia	RP11-223I10.1	2	231916755	231917352	0.2318	rs6750664	3.87	rs934820	9.12E-05	-3.17	0.535	437	437	blup	0.04384	9.84E-03	-3.28141	0.00103	0.00574	2092	NA	1	0.28712671
Brain_Cerebellum	LIG3	17	33307513	33332083	0.5099	rs797989	-3.47	rs1003918	0.336611	-7.31	-3.379	490	6	lasso	3.36E-01	2.55E-15	3.28056	1.04E-03	0.00724	1657	NA	1	0.28712671
Brain_Caudate_basal_ganglia	LINC00871	14	46410146	46971026	0.182	rs379585	2.9	rs379585	0.077173	-4.18	2.898	323	9	enet	0.08729	2.00E-04	-3.2772	0.00105	0	10000	0.00531	1	0.28712671
Brain_Cerebellar_Hemisphere	WDR60	7	158649269	158749438	0.6385	rs7787974	-3.37	rs2657381	0.462702	-7.63	3.18	401	2	lasso	0.505169	1.40E-20	-3.2739	0.00106	0.0066	1818	NA	1	0.28712671
Brain_Cerebellum	GRK7	3	141496990	141537332	0.2841	rs7633316	-2.94	rs1533501	1.51E-01	5.4	2.327	390	12	enet	0.16595	1.04E-07	3.27399	0.00106	0.00262	4579	NA	1	0.28712671
Brain_Putamen_basal_ganglia	ASB8	12	48541571	48574996	0.206	rs10875746	4.11	rs2269935	0.105337	4.53	3.779	515	515	blup	0.08768	9.85E-04	3.27366	0.00106	0.0172	697	NA	1	0.28712671
Brain_Putamen_basal_ganglia	RP11-826N14.4	5	175564160	175582741	0.474	rs4868601	-3.117	rs7443800	0.151634	-4.91	-3.08	324	6	lasso	0.135546	4.49E-05	3.2717	0.001069	0.00735	1633	NA	1	0.28712671
CMC_DLPFC	RPA2	1	28218048	28241236	0.3255	rs17257252	3.48	rs17257252	1.03E-01	7.32	3.475	255	49	enet	0.121664	1.35E-14	3.27005	0.001075	0.00798	1504	NA	1	0.28712671
Brain_Cortex	C15orf59	15	74032141	74045088	0.256	rs4886520	-4.62	rs11858842	0.096484	-5.17	-3.995	376	16	enet	0.191189	6.84E-08	3.2686	0.00108	0.00657	1827	NA	1	0.28712671
Brain_Nucleus_accumbens_basal_ganglia	SIMC1	5	175665365	175772994	0.368	rs4868601	-3.117	rs1030167	0.147716	-5.33	-2.72	356	12	lasso	0.16504	1.06E-06	3.2678	0.00108	0.00645	1860	NA	1	0.28712671
Brain_Hippocampus	RPA2	1	28218035	28241257	0.252	rs17257252	3.48	rs6676158	0.115101	4.46	2.981	259	3	lasso	0.11626	1.58E-04	3.25654	0.00113	0.00588	2041	NA	1	0.298493846
Brain_Cerebellum	EEFSEC	3	127965679	128127485	0.2474	rs4974416	3.69	rs4857877	1.53E-03	-3.69	-2.11	378	378	blup	0.05508	2.03E-03	3.25169	0.00115	0.00406	2957	NA	1	0.301842038
Brain_Caudate_basal_ganglia	RERE	1	8412457	8877702	0.1918	rs6678140	-3.26	rs6678140	9.62E-02	4.31	-3.262	376	2	lasso	0.05089	3.90E-03	-3.23843	0.0012	0.01594	753	NA	1	0.3116355
Brain_Cerebellum	RGS17	6	153325594	153452384	0.3683	rs4555926	3.06	rs6557273	0.10261	-4.2	1.147	535	535	blup	0.10333	3.01E-05	-3.23734	0.00121	0.00358	3351	NA	1	0.3116355
Brain_Hypothalamus	RPA2	1	28218035	28241257	0.189	rs17257252	3.48	rs11247730	0.115937	3.97	2.592	256	17	enet	0.141712	3.82E-05	3.23568	0.00121	0.00493	2432	NA	1	0.3116355
Brain_Hypothalamus	RP11-1017G21.5	14	102414684	102415762	0.287	rs2251246	-3.05	rs2448241	0.23002	5	-2.951	340	4	lasso	0.1908	1.52E-06	-3.2353	0.00122	0.0007	10000	0.00123	1	0.312259379
Brain_Amygdala	ZC3H15	2	187350883	187374090	0.591	rs13427179	2.27	rs13407063	-0.00486	3.02	-0.19	293	28	enet	0.01123	1.63E-01	-3.2266	0.00125	0.0006	10000	0.000972	1	0.317962963
Brain_Cerebellum	NSF	17	44668035	44834830	0.3773	rs199533	2.77	rs17698176	0.09087	4.83	-2.389	148	5	lasso	1.12E-01	1.37E-05	-3.22254	1.27E-03	0.01637	733	NA	1	0.31948612
Brain_Amygdala	NSFP1	17	44450221	44564507	0.81	rs199533	2.77	rs17698176	3.18E-01	5.91	-2.389	62	62	blup	0.35272	8.03E-10	-3.221541	1.28E-03	0.05769	208	NA	1	0.31948612
Brain_Cerebellum	ZP1	11	60635035	60643166	0.3489	rs480081	-3.12	rs2072098	0.092115	-4.76	2.291	424	424	blup	0.12191	5.78E-06	-3.22053	0.00128	0.00782	1534	NA	1	0.31948612
Brain_Cerebellar_Hemisphere	RP11-826N14.4	5	175564160	175582741	0.4548	rs4868601	-3.117	rs7443800	0.251729	-6.16	-3.08	324	34	enet	0.30914	1.22E-11	3.21893	0.001287	0.00506	2371	NA	1	0.31948612
Brain_Hippocampus	CRHR1-IT1	17	43697694	43725582	0.375	rs12944712	2.67	rs17763086	0.333743	6.41	2.491	93	27	enet	0.31921	7.71E-11	3.2091	0.001331	0.0263	456	NA	1	0.324393209
Brain_Nucleus_accumbens_basal_ganglia	VILL	3	38029550	38048679	0.5526	rs7648182	3.16	rs11715770	0.242143	-5.88	2.836	419	419	blup	0.23793	2.73E-09	-3.20752	0.001339	0.00374	3207	NA	1	0.324393209
Brain_Caudate_basal_ganglia	GGNBP2	17	34900737	34946278	0.3281	rs35712149	-4.13	rs9906189	1.00E-01	-4.96	3.582	321	321	blup	0.15308	8.08E-07	-3.20833	1.34E-03	0.06452	186	NA	1	0.324393209
Brain_Cerebellar_Hemisphere	CENPBD1	16	90037340	90038193	0.273	rs2377058	3.22	rs4424910	0.02221	3.66	0.837	295	295	blup	0.07665	1.08E-03	3.2059	0.00135	0.0058	2068	NA	1	0.324393209
Brain_Nucleus_accumbens_basal_ganglia	NAPSB	19	50837057	50848018	0.303	rs1274517	-3.5	rs11879501	0.18601	-5.48	-3.203	401	3	lasso	0.12583	2.20E-05	3.204816	0.00135	0.0312	384	NA	1	0.324393209
Brain_Hypothalamus	TRMU	22	46726772	46753237	0.282	rs4823545	-3.51	rs1883194	0.011939	-3.38	1.271	458	458	blup	0.06537	4.54E-03	-3.2043	0.001354	0.00332	3619	NA	1	0.324393209
Brain_Nucleus_accumbens_basal_ganglia	RP1-228P16.1	12	48448596	48449374	0.319	rs10875746	4.11	rs12305511	0.326114	-6.59	3.338	520	9	lasso	0.320957	1.57E-12	-3.20194	0.001365	0.03797	316	NA	1	0.325138266
Brain_Cerebellum	ZC3H7B	22	41697526	41756151	0.11	rs139480	-4.54	rs6002271	0.072645	4.09	2.749	269	4	lasso	0.037831	9.13E-03	3.20E+00	0.00139	0.0628	191	NA	1	0.326422921
Brain_Cortex	VILL	3	38029550	38048679	0.6407	rs7648182	3.16	rs11715770	0.341133	-7.51	2.836	419	31	enet	0.39457	2.11E-16	-3.19641	0.00139	0.00174	6888	NA	1	0.326422921
Brain_Nucleus_accumbens_basal_ganglia	RPA2	1	28218035	28241257	0.231	rs17257252	3.48	rs17257252	1.14E-01	4.48	3.475	259	5	lasso	0.13387	1.19E-05	3.19388	0.001404	0.00565	2125	NA	1	0.326422921
Brain_Cerebellar_Hemisphere	GDE1	16	19513212	19533467	0.324	rs4780831	4.01	rs3748405	0.09565	4.82	2.748	458	13	lasso	0.10982	1.01E-04	3.19359	0.00141	0.0136	880	NA	1	0.326422921
Brain_Cerebellum	MOB3B	9	27325207	27529779	0.7312	rs13290599	3.19	rs13290599	0.51563	9.27	3.185	695	5	lasso	0.53195	6.86E-27	3.1918	0.00141	0.0008	10000	0.00105	1	0.326422921
Brain_Cerebellum	LINC00689	7	158799213	158820865	0.1954	rs7787974	-3.37	rs262147	-0.004697	-3.1	1.534	335	335	blup	0.014602	7.33E-02	-3.18485	0.00145	0.00255	4705	NA	1	0.332833846
Brain_Cerebellar_Hemisphere	AC131056.3	17	34510615	34523870	0.4703	rs35712149	-4.13	rs7208788	-0.008006	3.26	2.4342	290	290	blup	0.02355	4.86E-02	3.18267	0.001459	0.04511	266	NA	1	0.332833846
CMC_DLPFC	SNCA	4	90645249	90759447	0.0673	rs10011790	3.51	rs356200	0.031848	-5.17	-2.798	445	7	lasso	0.036472	2.59E-05	3.18074	0.001469	0.01463	820	NA	1	0.332833846
Brain_Anterior_cingulate_cortex_BA24	MYO19	17	34851668	34899284	0.3141	rs35712149	-4.13	rs4796224	0.045941	3.92	3.796	321	5	lasso	0.05531	8.18E-03	3.181	1.47E-03	0.096	125	NA	1	0.332833846
Brain_Caudate_basal_ganglia	RP11-282O18.3	12	123736577	123745527	0.1013	rs1569068	-4.28	rs28625019	0.044742	-4.36	-2.944	348	348	blup	0.03512	1.42E-02	3.1785	1.48E-03	0.29268	41	NA	1	0.333266885
CMC_DLPFC	DNAJC18	5	138745891	138775214	0.086	rs4835726	-3.88	rs11950646	1.04E-01	6.94	-3.535	260	260	bslmm	1.01E-01	2.49E-12	-3.17638	0.001491	0.0001	10000	4.19E-06	1	0.333919174
Brain_Cerebellar_Hemisphere	RNF144A	2	7057523	7208417	0.504	rs1461308	3.05	rs771272	0.142262	-5.08	1.745	597	597	blup	0.14501	7.63E-06	-3.17396	0.0015	0.00155	7757	NA	1	0.334118919
Brain_Cortex	NAPSB	19	50837057	50848018	0.408	rs1274517	-3.5	rs11879501	0.217849	-5.65	-3.203	401	4	lasso	0.12311	1.79E-05	3.17269	0.00151	0.01435	836	NA	1	0.334538065
Brain_Substantia_nigra	AP006621.6	11	781645	782105	0.38	rs3895063	-3.31	rs12224894	-0.0067	3.3	1.324	422	422	blup	0.0169	1.30E-01	3.1599	0.00158	0.00604	1986	NA	1	0.336989867
Brain_Cerebellum	EP300	22	41487790	41576081	0.114	rs139480	-4.54	rs3171692	0.040045	4.45	2.435	276	276	blup	0.063473	9.81E-04	3.16E+00	0.00159	0.1644	73	NA	1	0.336989867
Brain_Putamen_basal_ganglia	PRKRA	2	179296141	179316162	0.212	rs2366913	3.5	rs4894020	0.017794	3.58	1.939	468	468	blup	0.095737	5.89E-04	3.16E+00	0.00159	0.001	10000	0.00138	1	0.336989867
Brain_Cerebellar_Hemisphere	RP11-1017G21.5	14	102414684	102415762	0.415	rs2251246	-3.05	rs2448241	2.84E-01	6.08	-2.951	339	6	lasso	0.23677	6.03E-09	-3.1563	0.0016	0.00254	4730	NA	1	0.336989867
Brain_Cerebellar_Hemisphere	MOB3B	9	27325207	27529779	0.7464	rs13290599	3.19	rs13290599	5.67E-01	8.46	3.185	694	7	lasso	0.56475	5.31E-24	3.15655	0.0016	0.0018	6663	NA	1	0.336989867
Brain_Cerebellum	VILL	3	38029550	38048679	0.1867	rs7648182	3.16	rs7648182	7.05E-02	-4.44	3.156	419	2	lasso	0.04381	5.41E-03	-3.15596	0.0016	0.0007	10000	0.008009	1	0.336989867
Brain_Hypothalamus	GXYLT2	3	72937224	73026077	0.469	rs6776264	4.09	rs6793043	0.109312	-3.96	2.061	445	445	blup	0.06381	4.99E-03	-3.154	0.00161	0.0448	268	NA	1	0.336989867
Brain_Cerebellar_Hemisphere	FAM184B	4	17636632	17783135	0.185	rs1868737	3.26	rs3733577	0.035718	3.74	1.522	384	384	blup	0.05284	5.88E-03	3.150428	0.00163	0.00544	2204	NA	1	0.336989867
Brain_Cerebellar_Hemisphere	COG4	16	70514471	70557468	0.207	rs2271047	3.26	rs7192865	0.017719	-2.9	-2.652	157	157	blup	0.01886	6.91E-02	3.14796	0.00164	0.0288	416	NA	1	0.336989867
Brain_Cerebellum	RP11-496I9.1	11	557641	560107	0.1847	rs3895063	-3.31	rs12277611	0.048226	4.51	2.619	435	5	lasso	0.09189	8.25E-05	3.14799	0.00164	0.00346	3467	NA	1	0.336989867
Brain_Substantia_nigra	TMEM45A	3	100211463	100296288	0.421	rs3772692	3.11	rs4928112	0.23938	-4.7	-2.665	398	6	lasso	0.196897	2.50E-05	3.1474	0.001647	0.00378	3174	NA	1	0.336989867
Brain_SpiCMC_DLPFCl_cord_cervical_c-1	ERGIC3	20	34129770	34145405	0.51	rs6087733	3.01	rs6060194	-0.00889	-3.44	1.662	314	26	enet	0.141389	2.94E-04	-3.14646	0.00165	0.0104	1155	NA	1	0.336989867
Brain_Amygdala	RP11-1191J2.2	4	646639	649434	0.519	rs11248060	3.52	rs7436737	1.03E-01	-5.45	1.968	377	376	blup	0.20701	5.69E-06	-3.1451	0.00166	0.2	60	NA	1	0.336989867
Brain_Caudate_basal_ganglia	GAL3ST2	2	242716240	242743623	0.2546	rs35964352	3.48	rs10933568	0.151798	-5.01	-2.831	203	5	lasso	0.14342	1.85E-06	3.14579	1.66E-03	0.04124	291	NA	1	0.336989867
Brain_Cerebellum	RNF7	3	141457046	141466402	0.219	rs1055690	2.87	rs16851717	2.25E-03	3.98	2.309	403	403	blup	0.02389	3.14E-02	3.1449	0.00166	0	10000	0.000123	1	0.336989867
Brain_Substantia_nigra	AMH	19	2249308	2252072	0.814	rs4807154	-2.88	rs7249235	0.124125	-4.12	1.644	409	14	lasso	0.130585	6.27E-04	-3.1447	1.66E-03	0.00133	9007	NA	1	0.336989867
Brain_Amygdala	RP11-57H12.5	1	95708781	95729610	0.374	rs6683711	3.34	rs6666528	1.11E-01	4.47	1.97	486	11	lasso	0.10211	1.49E-03	3.1413	0.00168	0.01314	913	NA	1	0.336989867
Brain_Nucleus_accumbens_basal_ganglia	RP11-844P9.2	5	175570088	175626298	0.177	rs4868601	-3.117	rs1030167	0.169225	-4.86	-2.72	341	25	enet	0.11348	5.61E-05	3.1423	0.00168	0.00988	1214	NA	1	0.336989867
Brain_Anterior_cingulate_cortex_BA24	MST1	3	49721397	49726931	0.2232	rs11716445	3.49	rs4855884	0.12213	4.58	3.15	316	3	lasso	0.129	8.00E-05	3.14131	0.001682	0.0129	930	NA	1	0.336989867
Brain_Hypothalamus	AC093642.3	2	242912834	242919427	0.249	rs35964352	3.57	rs11510409	0.157013	-4.33	2.338	134	19	enet	0.14095	4.01E-05	-3.1395	0.00169	0.0181	663	NA	1	0.336989867
Brain_Nucleus_accumbens_basal_ganglia	NIPSNAP1	22	29950797	29977326	0.2406	rs9613968	-3.25	rs468217	0.119661	-4.74	-3.037	392	392	blup	0.05416	4.58E-03	3.1361	0.00171	0.01327	904	NA	1	0.336989867
CMC_DLPFC	NEB	2	152341852	152591001	0.333	rs10210114	3.78	rs7594616	0.171963	-8.96	3.672	483	12	lasso	0.246596	9.75E-30	-3.136	0.00171	0.02626	457	NA	1	0.336989867
Brain_Cerebellum	PITPNM2	12	123468027	123634562	0.201	rs1569068	-4.28	rs1051434	0.107731	-5.51	-3.155	328	3	lasso	0.10705	2.17E-05	3.132518	1.73E-03	0.17647	68	NA	1	0.336989867
Brain_Cortex	RPS25	11	118886456	118889141	0.239	rs3916581	2.76	rs11217125	0.055954	-3.94	2.705	384	32	enet	0.08505	3.52E-04	-3.1314	0.00174	0.00669	1793	NA	1	0.336989867
Brain_Cortex	RP11-1017G21.5	14	102414684	102415762	0.263	rs2251246	-3.05	rs2448241	0.193161	5.57	-2.951	339	11	lasso	1.34E-01	7.51E-06	-3.1306	1.74E-03	0.00285	4208	NA	1	0.336989867
Brain_Substantia_nigra	VILL	3	38029550	38048679	0.494	rs7648182	3.16	rs7648182	0.19976	-4.85	3.156	417	8	lasso	0.193989	2.89E-05	-3.1302	0.001747	0.00858	1398	NA	1	0.336989867
Brain_Putamen_basal_ganglia	RP1-228P16.1	12	48448596	48449374	0.64	rs10875746	4.11	rs12305511	0.157631	-5.23	3.338	521	15	lasso	0.20285	4.74E-07	-3.128	0.00176	0.0281	427	NA	1	0.336989867
Brain_SpiCMC_DLPFCl_cord_cervical_c-1	VILL	3	38029550	38048679	0.414	rs7648182	3.16	rs11715770	0.18431	-4.72	2.836	419	17	lasso	0.14194	2.86E-04	-3.12734	0.00176	0.00498	2408	NA	1	0.336989867
Brain_Anterior_cingulate_cortex_BA24	NCKIPSD	3	48701364	48723797	0.449	rs1352420	2.96	rs12493578	0.35427	-6.86	2.952	265	4	lasso	0.4004	1.22E-13	-3.12572	0.001774	0.00207	5803	NA	1	0.336989867
Brain_Anterior_cingulate_cortex_BA24	RP11-182J1.16	15	84841242	84850986	0.144	rs6603006	2.95	rs11635160	0.038226	-3.78	-1.894	254	254	blup	0.05278	9.58E-03	3.12468	0.00178	0.00783	1533	NA	1	0.336989867
Brain_Amygdala	VILL	3	38029550	38048679	0.46	rs7648182	3.16	rs11715770	0.20827	-4.66	2.836	416	28	enet	0.20798	5.39E-06	-3.1237	0.00179	0.0053	2263	NA	1	0.336989867
Brain_Cerebellar_Hemisphere	RP11-360F5.3	4	39135533	39137228	0.526	rs11096974	-3.07	rs3796510	0.338828	-6.74	-2.533	455	35	enet	0.35722	1.40E-13	3.119499	0.001812	0.0009	10000	0.0018	1	0.336989867
Brain_Cerebellum	FARP2	2	242295658	242431094	0.5534	rs7578199	3.62	rs10933558	0.516579	9.09	3.053	373	8	lasso	0.506206	4.00E-25	3.11899	0.001815	0.02661	451	NA	1	0.336989867
CMC_DLPFC	PPP2R5C	14	102228134	102394328	0.2208	rs4548801	-3.14	rs1741143	0.164575	-8.71	-2.035	412	22	enet	0.19548	2.83E-23	3.11803	0.00182	0.00439	2731	NA	1	0.336989867
Brain_Cerebellum	STYX	14	53196898	53241716	0.277	rs12892461	-3.17	rs1254973	0.20378	6.04	3.034	354	14	enet	0.20241	3.24E-09	3.1166	0.00183	0.00988	1215	NA	1	0.336989867
Brain_Cortex	PRSS3	9	33750515	33799230	0.5024	rs13302285	-3.6	rs855434	3.71E-01	7.27	-2.497	302	18	enet	0.409518	3.94E-17	-3.11573	0.00183	0.07895	152	NA	1	0.336989867
Brain_Amygdala	NCKIPSD	3	48701364	48723797	0.436	rs1352420	2.96	rs12497850	0.383818	-6.15	2.862	265	30	enet	0.37034	2.43E-10	-3.1154	0.00184	0.0234	512	NA	1	0.336989867
Brain_Caudate_basal_ganglia	NIPSNAP1	22	29950797	29977326	0.195	rs9613968	-3.25	rs465938	0.11444	-5	-3.039	392	392	blup	0.05458	2.89E-03	3.115	0.00184	0.01	1200	NA	1	0.336989867
Brain_Caudate_basal_ganglia	MFN1	3	179065480	179112719	0.3413	rs2239639	3.71	rs11714353	0.066947	-4.79	-2.976	350	6	lasso	0.09163	1.40E-04	3.1149	0.00184	0.02439	492	NA	1	0.336989867
Brain_Putamen_basal_ganglia	ZP3	7	76054224	76071388	0.7763	rs35613536	2.78	rs13232187	0.376423	6.81	2.611	223	17	lasso	0.39084	1.73E-13	3.1125	0.00185	0.00358	3355	NA	1	0.337322124
Brain_Hippocampus	WDR60	7	158649269	158749438	0.187	rs7787974	-3.37	rs2657381	0.107235	-4.82	3.18	401	4	lasso	0.0774	1.90E-03	-3.11131	0.00186	0.00496	2421	NA	1	0.337651454
Brain_Cortex	NIPSNAP1	22	29950797	29977326	0.1691	rs9613968	-3.25	rs9613968	0.160879	-5.32	-3.25	392	7	enet	0.14533	3.02E-06	3.10866	0.00188	0.00875	1371	NA	1	0.339785263
Brain_Cortex	MAPK12	22	50687628	50700254	0.3948	rs5771315	3.21	rs1129880	0.375974	7.23	-3.057	393	2	lasso	0.35644	1.29E-14	-3.10484	0.0019	0.00422	2846	NA	1	0.340185191
Brain_Cerebellum	AC007292.7	19	4339574	4343488	0.374	rs735842	3.8	rs10411394	5.88E-02	3.99	0.52	370	370	blup	0.055487	1.96E-03	3.10516	0.001902	0.00897	1338	NA	1	0.340185191
Brain_Cortex	BCRP3	22	25028882	25046799	0.203	rs17854875	3.41	rs6004171	0.012493	3.53	-1.755	390	390	blup	0.01234	1.04E-01	-3.10132	0.00193	0.01054	1139	NA	1	0.340185191
Brain_Substantia_nigra	PRSS3	9	33750515	33799230	0.258	rs13302285	-3.6	rs834027	0.074748	3.36	-3.469	302	3	lasso	0.02507	8.70E-02	-3.10117	0.00193	0.0322	373	NA	1	0.340185191
CMC_DLPFC	C17orf89	17	79213104	79215098	0.0893	rs2659007	3.55	rs8079383	3.84E-02	-5.24	-2.989	433	2	lasso	0.04871	1.29E-06	3.10013	1.93E-03	0.00754	1592	NA	1	0.340185191
Brain_Putamen_basal_ganglia	MAPT-AS1	17	43921017	43972966	0.127	rs12944712	2.67	rs8072451	0.019299	-3.18	2.475	32	15	enet	0.1082	2.66E-04	-3.09949	1.94E-03	0.02586	464	NA	1	0.340185191
CMC_DLPFC	EEFSEC	3	127872312	128127489	0.0749	rs4974416	3.69	rs1735538	0.035532	-5.1	-2.375	496	496	blup	0.03971	1.17E-05	3.0992	0.00194	0.01371	875	NA	1	0.340185191
CMC_DLPFC	GYPE	4	144792018	144826716	0.2841	rs1825040	3.18	rs10030428	0.258671	-10.99	3.018	263	263	bslmm	0.353221	1.00E-44	-3.09213	0.001987	0.0625	192	NA	1	0.346008101
Brain_Caudate_basal_ganglia	VILL	3	38029550	38048679	0.5709	rs7648182	3.16	rs11715770	0.365839	-8.11	2.836	419	5	lasso	0.45807	1.04E-20	-3.0921	0.00199	0.01271	944	NA	1	0.346008101
Brain_Caudate_basal_ganglia	SIMC1	5	175665365	175772994	0.2168	rs4868601	-3.12	rs7724125	0.122692	4.84	3.111	356	7	enet	0.137561	3.05E-06	3.08245	0.00205	0.0068	1766	NA	1	0.353457741
CMC_DLPFC	KIRREL3	11	126293395	126870766	0.072	rs939530	-3.82	rs568829	0.006955	-4	-0.625	1055	1055	bslmm	0.00712	4.02E-02	3.08276	0.00205	0.01565	767	NA	1	0.353457741
Brain_Cerebellum	RP11-826N14.4	5	175564160	175582741	0.495	rs4868601	-3.12	rs7443800	4.03E-01	-7.92	-3.08	324	1	lasso	0.389791	3.95E-18	3.08	0.00207	0.0102	1177	NA	1	0.353944232
Brain_Substantia_nigra	VPS9D1-AS1	16	89778264	89784573	0.457	rs2377058	3.22	rs2099105	0.07441	3.77	2.157	412	5	lasso	0.04945	2.74E-02	3.08054	0.00207	0.00549	2187	NA	1	0.353944232
Brain_Cerebellar_Hemisphere	AC092295.7	19	37063972	37085610	0.282	rs2385655	3.61	rs3108580	1.99E-01	5.13	3.493	306	38	enet	0.25522	1.31E-09	3.07189	0.002127	0.06	200	NA	1	0.361414426
Brain_Amygdala	CRHR1-IT1	17	43697694	43725582	0.521	rs12944712	2.67	rs17763086	4.42E-01	6.25	2.491	92	25	enet	0.4164	9.12E-12	3.069899	2.14E-03	0.01378	871	NA	1	0.361414426
Brain_Nucleus_accumbens_basal_ganglia	PMS2P4	7	66752528	66767894	0.2412	rs11766843	3.15	rs11766843	0.125933	-4.42	3.147	367	4	lasso	0.137757	8.86E-06	-3.06991	0.00214	0.00275	4361	NA	1	0.361414426
Brain_Cerebellar_Hemisphere	PPP2R2D	10	133747955	133773331	0.343	rs10781564	3.16	rs3935905	0.230789	-5.61	3.074	511	6	lasso	0.20097	1.06E-07	-3.0625	0.002195	0.00923	1300	NA	1	0.365554839
CMC_DLPFC	GNB4	3	179113875	179169371	0.0623	rs2239639	3.71	rs7621827	0.028109	4.49	-3.125	380	5	lasso	0.03437	4.33E-05	-3.06247	0.002195	0.04196	286	NA	1	0.365554839
Brain_Caudate_basal_ganglia	LCN10	9	139632619	139637411	0.3333	rs7038280	-3.39	rs4880089	0.03161	4.03	-3.077	387	2	enet	0.072012	6.98E-04	-3.0616	0.0022	0.00411	2919	NA	1	0.365554839
Brain_Nucleus_accumbens_basal_ganglia	MAPK12	22	50687628	50700254	0.454	rs5771315	3.21	rs1129880	0.201769	5.73	-3.057	394	8	enet	0.20999	2.84E-08	-3.0612	0.0022	0.00286	4199	NA	1	0.365554839
CMC_DLPFC	KCNH5	14	63178957	63568584	0.1188	rs1027171	-3.02	rs2356152	0.023716	-4.57	-2.18	615	17	enet	0.07786	9.47E-10	3.05707	0.00224	0.0005	10000	0.000677	1	0.370551315
Brain_Anterior_cingulate_cortex_BA24	TRAPPC4	11	118889401	118896164	0.566	rs3916581	2.76	rs569	0.33384	6.26	2.746	383	8	lasso	0.39321	2.33E-13	3.0522	0.00227	0.00909	1320	NA	1	0.370551315
Brain_SpiCMC_DLPFCl_cord_cervical_c-1	DRD4	11	637293	640706	0.499	rs3895063	-3.31	rs12421184	-0.00292	-3.25	0.693	470	470	blup	0.0294	6.68E-02	-3.0525	0.00227	0.00839	1431	NA	1	0.370551315
Brain_SpiCMC_DLPFCl_cord_cervical_c-1	KNOP1	16	19714902	19729016	0.412	rs4780831	4.01	rs4782294	0.25683	4.77	3.249	450	10	lasso	0.1413	2.95E-04	3.05215	0.00227	0.03715	323	NA	1	0.370551315
CMC_DLPFC	CD276	15	73976621	74006859	0.051	rs4886520	-4.62	rs7176654	0.035244	4.57	2.177	369	369	blup	0.02648	3.01E-04	3.05139	0.00228	0.02239	536	NA	1	0.370551315
Brain_Cerebellar_Hemisphere	RP5-967N21.2	20	5908731	5909964	0.3482	rs410462	-3.87	rs364652	0.18555	5.36	-1.683	600	15	enet	0.17358	8.88E-07	-3.0499	0.00229	0.0144	833	NA	1	0.370551315
CMC_DLPFC	UBE2R2	9	33817181	33920401	0.0493	rs34871820	-3.6	rs307651	0.016451	3.9	-3.569	345	345	blup	0.01358	7.53E-03	-3.04798	0.0023	0.0324	370	NA	1	0.370551315
Brain_Hypothalamus	CTB-75G16.3	17	34990527	34991156	0.3063	rs35712149	-4.13	rs2028068	0.10686	-4.52	1.75	317	3	lasso	0.10654	3.53E-04	-3.04734	0.00231	0.08759	137	NA	1	0.370551315
Brain_Substantia_nigra	RP11-324I22.2	10	35508822	35519526	0.345	rs2474752	2.86	rs2474528	0.101553	4.15	2.461	312	7	lasso	0.09791	2.90E-03	3.0471	0.002311	0.03008	399	NA	1	0.370551315
Brain_Cerebellar_Hemisphere	PEX2	8	77892494	77913280	0.233	rs13250254	-3.43	rs4735749	0.02818	-3.89	-2.811	352	4	lasso	0.0193	6.68E-02	3.0463	0.00232	0.02469	486	NA	1	0.370552558
Brain_Cerebellum	CCDC71	3	49199968	49203754	0.2902	rs11716445	3.49	rs12490393	1.87E-01	6.32	1.853	261	261	blup	0.27565	1.95E-12	3.03989	0.00237	0.02597	462	NA	1	0.374332214
Brain_Cerebellar_Hemisphere	RP11-161H23.8	12	49836207	49836435	0.3191	rs7965658	4.15	rs7132792	0.139892	-4.82	3.779	309	6	lasso	0.15773	2.95E-06	-3.0385	0.002378	0.16438	73	NA	1	0.374332214
Brain_Caudate_basal_ganglia	PPIP5K2	5	102455856	102548500	0.1189	rs467186	-3.78	rs32684	0.041257	-3.72	-3.55	320	320	blup	0.052316	3.47E-03	3.03866	0.00238	0.0081	1481	NA	1	0.374332214
Brain_Putamen_basal_ganglia	RP11-229P13.20	9	139931492	139932407	0.194	rs7038280	-3.32	rs2176675	0.1027	-4.19	-3.001	367	2	lasso	0.04971	1.10E-02	3.0388	0.00238	0.023	521	NA	1	0.374332214
CMC_DLPFC	IFT57	3	107879658	107941417	0.1498	rs3804639	-3.22	rs921582	0.13419	7.97	3.075	431	9	lasso	0.12802	2.57E-15	3.03572	0.0024	0.01434	837	NA	1	0.376042586
Brain_Cerebellar_Hemisphere	MPPE1	18	11885685	11908710	0.684	rs8097892	3.83	rs8097892	0.362668	-6.79	3.833	452	28	enet	0.3919	4.56E-15	-3.0337	0.00242	0.00333	3609	NA	1	0.376314566
Brain_Cortex	NUDT12	5	102884556	102898494	0.2611	rs808042	-3.479	rs7723689	0.143327	-4.64	2.889	386	5	lasso	0.08904	2.59E-04	-3.03259	0.00242	0.00616	1948	NA	1	0.376314566
Brain_Cerebellum	WDR66	12	122356204	122441833	0.347	rs7954584	3.82	rs10770186	0.233227	6.62	2.736	338	7	lasso	0.28134	1.07E-12	3.031007	2.44E-03	0.11009	109	NA	1	0.376976889
Brain_Hippocampus	RP11-1017G21.5	14	102414684	102415762	0.321	rs2251246	-3.05	rs2720220	0.119484	5	-2.998	339	4	lasso	0.17215	3.92E-06	-3.03	0.00245	0.00487	2466	NA	1	0.376976889
Brain_Nucleus_accumbens_basal_ganglia	GAK	4	843065	926161	0.359	rs11248060	3.52	rs7673898	-1.28E-03	3.25	1.901	416	416	blup	0.01207	1.12E-01	3.0281	0.00246	0.0407	295	NA	1	0.376976889
Brain_Caudate_basal_ganglia	PLCH1	3	155093369	155462856	0.1414	rs117442	3.75	rs2315589	0.008214	-3.64	3.36	353	353	blup	0.04974	4.28E-03	-3.0272	0.00247	0.75	16	NA	1	0.376976889
Brain_Cerebellar_Hemisphere	DAGLB	7	6448760	6487643	0.4038	rs2303361	3.25	rs12537894	0.206569	5.54	3.025	304	2	lasso	0.212137	4.40E-08	3.0269	0.00247	0.0106	1128	NA	1	0.376976889
Brain_Putamen_basal_ganglia	PPIP5K2	5	102455856	102548500	0.187	rs467186	-3.781	rs17154942	0.038309	-3.78	-2.001	320	320	blup	0.053866	8.41E-03	3.0242	0.002493	0.09677	124	NA	1	0.37875
Brain_Cerebellar_Hemisphere	STYX	14	53196898	53241716	0.282	rs12892461	-3.17	rs10873061	1.23E-01	4.57	3.021	354	4	enet	0.00634	1.84E-01	3.0232	0.0025	0.03715	323	NA	1	0.37875
Brain_Hippocampus	MST1	3	49721397	49726931	0.29	rs11716445	3.49	rs4855852	0.10397	4.44	3.051	316	7	enet	0.10881	2.55E-04	3.0194	0.00253	0.02685	447	NA	1	0.381890989
Brain_Cerebellar_Hemisphere	RNH1	11	494512	507300	0.493	rs3895063	-3.31	rs12418639	0.18395	-5.56	2.505	418	8	lasso	0.251753	1.75E-09	-3.01882	0.00254	0.00825	1454	NA	1	0.382001168
Brain_Caudate_basal_ganglia	PRB2	12	11544476	11653975	0.2943	rs12305013	-3.49	rs10459058	0.22061	5.85	-2.875	443	7	lasso	0.21594	3.01E-09	-3.0149	2.57E-03	0.01069	1123	NA	1	0.385107491
Brain_Amygdala	RP11-259G18.3	17	44336917	44337972	0.376	rs199533	2.77	rs169201	2.91E-01	5.92	2.667	63	15	enet	0.41774	8.26E-12	3.009091	2.62E-03	0.02844	422	NA	1	0.3873552
Brain_Nucleus_accumbens_basal_ganglia	AKAP3	12	4724674	4758213	0.412	rs7972920	2.96	rs979877	0.24425	-6.07	2.609	696	9	enet	0.24375	1.66E-09	-3.00911	0.00262	0.00211	5686	NA	1	0.3873552
Brain_Amygdala	POMZP3	7	76239303	76255000	0.65	rs35613536	2.78	rs11505688	2.83E-01	-5.63	-1.973	161	161	blup	0.39032	6.03E-11	3.0081	0.00263	0.0177	679	NA	1	0.3873552
Brain_Putamen_basal_ganglia	EIF2B2	14	75469614	75476292	0.326	rs7153685	-3.69	rs175016	0.09392	-4.25	2.663	413	413	blup	0.10402	3.47E-04	-3.0085	0.00263	0.08333	144	NA	1	0.3873552
Brain_Nucleus_accumbens_basal_ganglia	RP11-455O6.2	17	79171193	79174088	0.2378	rs2659007	3.55	rs4969425	0.007946	-3.33	-2.053	434	434	blup	0.059326	3.13E-03	3.0042	0.002663	0.0053	2266	NA	1	0.3873552
Brain_Putamen_basal_ganglia	FAM153B	5	175487692	175559261	0.19	rs4868601	-3.117	rs7443800	0.130579	4.26	-3.08	314	4	lasso	0.1036	3.56E-04	-3.0038	0.002666	0.02091	574	NA	1	0.3873552
Brain_Nucleus_accumbens_basal_ganglia	ABCB9	12	123405498	123466117	0.191	rs1569068	-4.28	rs7953894	0.052283	3.85	-2.406	319	319	blup	0.039778	1.33E-02	-3.00343	0.00267	0.29268	41	NA	1	0.3873552
CMC_DLPFC	HHAT	1	210501595	210849638	0.3102	rs7546331	3.67	rs910033	2.00E-01	9.67	2.338	665	665	bslmm	0.256619	4.70E-31	3.00264	0.002676	0.00865	1388	NA	1	0.3873552
Brain_Anterior_cingulate_cortex_BA24	RP11-282O18.3	12	123736577	123745527	0.358	rs1569068	-4.28	rs1727309	0.046385	-3.76	-3.619	348	348	blup	0.08101	1.65E-03	3.00134	0.002688	0.15584	77	NA	1	0.3873552
Brain_Cerebellum	RP11-521J24.1	13	81617805	81618577	0.5287	rs1360632	-3.65	rs17073718	0.12824	-5.68	-2.857	435	13	lasso	0.25645	1.46E-11	2.9984	2.71E-03	0.00643	1867	NA	1	0.3873552
Brain_Amygdala	KANSL1-AS1	17	44270942	44274089	0.395	rs12944712	2.67	rs8072451	3.18E-01	5.58	2.475	28	7	enet	0.35519	6.80E-10	2.995937	2.74E-03	0.09836	122	NA	1	0.3873552
Brain_Cerebellar_Hemisphere	FARP2	2	242295658	242431094	0.4399	rs7578199	3.62	rs10933558	0.320488	6.7	3.053	373	12	enet	0.29277	5.24E-11	2.99388	0.00275	0.04255	282	NA	1	0.3873552
Brain_Cerebellar_Hemisphere	FANCM	14	45605143	45670093	0.116	rs17115667	2.98	rs10152101	7.00E-03	3.22	2.579	256	5	lasso	0.00225	2.61E-01	2.9931	0.00276	0.03023	397	NA	1	0.3873552
Brain_Cerebellum	KANSL1	17	44107282	44302733	0.4359	rs199439	2.67	rs17692129	0.157239	-5.17	-2.035	47	15	enet	1.99E-01	4.58E-09	2.99175	2.77E-03	0.0285	421	NA	1	0.3873552
Brain_Hypothalamus	RP11-231C18.1	4	55199059	55222121	0.543	rs11729535	-3.08	rs11726309	0.22845	5.51	-2.607	418	9	lasso	0.28491	1.93E-09	-2.99116	0.00278	0.00598	2008	NA	1	0.3873552
Brain_Cortex	ZNF257	19	22235254	22274282	0.228	rs12232841	-2.79	rs7255049	0.149959	-4.64	2.161	320	320	blup	0.15388	1.51E-06	-2.9904	0.002786	0.00525	2285	NA	1	0.3873552
Brain_Caudate_basal_ganglia	HNRNPLL	2	38789120	38830728	0.1296	rs3097713	-4.16	rs3112184	0.016522	-3.78	-3.613	406	3	lasso	0.05061	3.99E-03	2.98992	2.79E-03	0.08759	137	NA	1	0.3873552
Brain_Caudate_basal_ganglia	GIN1	5	102421704	102455852	0.1702	rs467186	-3.78	rs258240	0.048839	3.92	-2.99	320	1	lasso	0.007489	1.52E-01	-2.99	0.00279	0.08633	139	NA	1	0.3873552
Brain_Cerebellar_Hemisphere	CNGA3	2	98962618	99015064	0.1647	rs11677188	-2.86	rs17493788	0.012259	3.93	-2.419	297	29	enet	0.05158	6.43E-03	-2.99031	0.00279	0.00392	3064	NA	1	0.3873552
Brain_Hypothalamus	SPIRE2	16	89884587	89937727	0.32	rs2377058	3.22	rs7195066	0.13237	4.67	1.925	357	357	blup	0.15454	1.67E-05	2.9885	0.0028	0.00936	1282	NA	1	0.3873552
Brain_Putamen_basal_ganglia	TRAPPC4	11	118889401	118896164	0.648	rs3916581	2.76	rs569	0.48203	7.33	2.746	384	10	lasso	0.46572	1.34E-16	2.9889	0.0028	0.00435	2759	NA	1	0.3873552
Brain_Amygdala	TRAPPC4	11	118889401	118896164	0.595	rs3916581	2.76	rs569	4.24E-01	6.41	2.746	384	6	lasso	0.4352	2.22E-12	2.9876	0.00281	0.00598	2007	NA	1	0.3873552
Brain_Amygdala	SEMA3E	7	82993222	83278326	0.494	rs2522332	-3.12	rs2723013	3.11E-02	3.97	1.782	514	514	blup	0.09613	2.02E-03	2.98785	0.00281	0.0229	525	NA	1	0.3873552
Brain_Caudate_basal_ganglia	KRT18P31	5	36885308	36886599	0.2692	rs2432213	-3.13	rs2956582	0.102047	4.03	0.584	360	360	blup	0.042311	7.85E-03	2.98685	0.00282	0.00223	5375	NA	1	0.3873552
Brain_Cerebellum	RDH16	12	57345219	57353158	0.335	rs840160	3.05	rs901068	0.069196	-4.52	1.857	326	326	blup	0.08359	1.70E-04	-2.987226	2.82E-03	0.01799	667	NA	1	0.3873552
Brain_Nucleus_accumbens_basal_ganglia	MAN1B1	9	139981379	140003635	0.245	rs7038280	-3.31	rs4880200	0.055867	4.62	-2.834	369	4	lasso	0.0999	1.55E-04	-2.9852	0.00283	0.00803	1495	NA	1	0.387437342
Brain_Putamen_basal_ganglia	SLC25A37	8	23386318	23432976	0.518	rs17833222	-3.04	rs1631550	1.29E-02	3.77	0.636	580	580	blup	0.084616	1.20E-03	2.9844	0.00284	0.00602	1995	NA	1	0.38751894
Brain_Anterior_cingulate_cortex_BA24	ZNF568	19	37407231	37488834	0.167	rs2385655	3.61	rs10416960	1.15E-01	3.94	2.507	281	281	blup	0.09777	5.78E-04	2.9801	0.002882	0.11429	105	NA	1	0.391747105
Brain_Cortex	ARL17A	17	44594068	44657088	0.4905	rs2074405	2.9	rs169201	0.439648	7.94	2.667	144	7	lasso	0.49989	5.71E-22	2.97875	2.89E-03	0.01611	745	NA	1	0.391747105
CMC_DLPFC	ZNF382	19	37095718	37119499	0.1328	rs2385655	3.61	rs3108210	5.18E-02	-6.2	-1.706	303	303	blup	0.10985	2.86E-13	2.9772	0.002909	0.07453	161	NA	1	0.393029744
Brain_Anterior_cingulate_cortex_BA24	MAN1B1	9	139981379	140003635	0.357	rs7038280	-3.31	rs9411242	0.049621	4.22	-2.782	369	369	blup	0.08796	1.07E-03	-2.97507	0.00293	0.00591	2029	NA	1	0.393422306
Brain_Cerebellar_Hemisphere	PLEKHM1	17	43513266	43568115	0.5679	rs9630726	2.77	rs8072451	0.466628	-7.74	2.475	161	26	enet	0.51287	5.34E-21	-2.97493	0.002931	0.01498	801	NA	1	0.393422306
Brain_Cerebellum	RP11-229P13.20	9	139931492	139932407	0.2549	rs7038280	-3.32	rs1138628	0.2056	-5.99	-3.18	368	6	lasso	0.15512	2.83E-07	2.9734	0.00295	0.01579	760	NA	1	0.394645846
Brain_Nucleus_accumbens_basal_ganglia	CT62	15	71402583	71407833	0.158	rs3809562	2.5	rs4555111	0.066951	4.1	2.281	448	448	blup	0.02344	4.57E-02	2.97148	0.002964	0.0203	591	NA	1	0.394645846
Brain_Caudate_basal_ganglia	RP11-342K6.4	2	75946246	75947144	0.2877	rs12624122	3.27	rs2158815	0.04576	4.6	2.993	529	36	enet	0.11228	2.55E-05	2.97004	2.98E-03	0.00162	7415	NA	1	0.394645846
Brain_Cerebellar_Hemisphere	KANSL1	17	44107282	44302733	0.774	rs199439	2.67	rs17692129	0.2315	-5.49	-2.035	47	8	lasso	0.26993	3.78E-10	2.96915	0.002986	0.01644	730	NA	1	0.394645846
Brain_Cerebellar_Hemisphere	RP11-329B9.4	3	184451863	184456737	0.3142	rs747878	-3.7	rs9852059	0.086659	4.37	-3.487	449	4	lasso	0.11689	6.02E-05	-2.9689	0.002988	0.032	375	NA	1	0.394645846
Brain_Anterior_cingulate_cortex_BA24	PMS2P4	7	66752528	66767894	0.2456	rs11766843	3.15	rs11765135	7.81E-02	-4.58	3.101	367	6	lasso	0.1708	5.23E-06	-2.9638	0.00304	0.00397	3020	NA	1	0.400231054
Brain_Cerebellum	RP11-282O18.3	12	123736577	123745527	0.345	rs1569068	-4.28	rs940904	0.185767	-5.39	-2.918	348	2	lasso	0.1601	1.78E-07	2.962071	3.06E-03	0.2	60	NA	1	0.401581146
Brain_Hippocampus	VILL	3	38029550	38048679	0.423	rs7648182	3.16	rs11715770	0.30553	-6.51	2.836	419	12	lasso	0.35245	4.93E-12	-2.9593	0.00308	0.01838	653	NA	1	0.401647595
Brain_SpiCMC_DLPFCl_cord_cervical_c-1	PCDHGB3	5	140749831	140752376	0.727	rs248620	2.99	rs3815355	0.042404	-3.42	-0.021	501	501	blup	0.1816	3.90E-05	-2.95938	0.00308	0.00659	1821	NA	1	0.401647595
Brain_Cerebellum	RP11-1017G21.6	14	102418753	102419400	0.218	rs2251246	-3.05	rs2448241	0.07518	4.53	-2.951	337	2	lasso	0.09002	9.72E-05	-2.9586	0.00309	0.0107	1122	NA	1	0.401680505
Brain_Nucleus_accumbens_basal_ganglia	HMGB1P31	2	54278471	54278897	0.1326	rs949516	3.67	rs1363061	6.58E-02	4.3	-2.123	453	9	enet	0.10574	1.00E-04	-2.95481	0.00313	0.04138	290	NA	1	0.403149474
Brain_Cortex	SMARCD2	17	61909444	61920425	0.3345	rs885633	3.37	rs2532111	0.027363	-4.26	-1.705	329	16	enet	0.08154	4.62E-04	2.95355	3.14E-03	0.01263	950	NA	1	0.403149474
Brain_Cerebellum	FAM193B	5	176946789	176981542	0.5495	rs337388	3.53	rs28626332	3.02E-01	-6.97	-2.927	241	241	blup	0.287755	5.36E-13	2.9523	0.003154	0.02791	430	NA	1	0.403149474
Brain_Nucleus_accumbens_basal_ganglia	NCKIPSD	3	48701364	48723797	0.2203	rs1352420	2.96	rs12493578	0.269031	-6.44	2.952	265	1	lasso	0.25832	4.70E-10	-2.952	0.003157	0.01153	1041	NA	1	0.403149474
Brain_Substantia_nigra	NCKIPSD	3	48701364	48723797	0.285	rs1352420	2.96	rs12493578	0.32096	-5.37	2.952	265	1	lasso	0.313495	4.87E-08	-2.952	0.003157	0.0034	3529	NA	1	0.403149474
Brain_Hippocampus	NCKIPSD	3	48701364	48723797	0.271	rs1352420	2.96	rs12493578	0.27836	-6.48	2.952	265	1	lasso	0.30998	1.62E-10	-2.952	0.00316	0.00335	3586	NA	1	0.403149474
Brain_Caudate_basal_ganglia	OCIAD1	4	48807229	48863834	0.129	rs992423	-3.33	rs17576196	0.016839	-3.86	-1.96	219	219	blup	0.05719	2.33E-03	2.9486	0.00319	0.0427	281	NA	1	0.404725957
Brain_Cerebellar_Hemisphere	RP11-259G18.1	17	44344403	44346060	0.4784	rs199533	2.77	rs17689471	0.615183	8.87	2.502	66	32	enet	0.61344	3.67E-27	2.94866	0.003192	0.00387	3103	NA	1	0.404725957
Brain_Cerebellar_Hemisphere	CTB-75G16.3	17	34990527	34991156	0.4135	rs35712149	-4.13	rs2028068	0.177073	-5.26	1.75	317	317	blup	0.14881	5.75E-06	-2.9473	0.003206	0.10345	116	NA	1	0.405254135
Brain_Substantia_nigra	RP11-259G18.1	17	44344403	44346060	0.132	rs199533	2.77	rs8072451	0.00461	3.12	2.475	65	65	blup	0.07077	1.02E-02	2.9459	3.22E-03	0	10000	4.81E-07	1	0.405779083
Brain_Anterior_cingulate_cortex_BA24	RP11-163O19.1	11	49872181	49884080	0.123	rs7479914	3.55	rs4881692	0.03782	3.86	-2.613	218	5	lasso	0.08708	1.13E-03	-2.9443	0.00324	0.02685	447	NA	1	0.407054634
Brain_Cortex	RP11-386G11.5	12	49392450	49412306	0.1982	rs4898502	4.13	rs2731089	4.88E-02	3.73	-0.276	324	324	blup	0.09841	1.25E-04	2.94004	3.28E-03	0.03797	316	NA	1	0.410827477
Brain_Putamen_basal_ganglia	RP11-108M9.4	1	17215033	17216144	0.426	rs2240335	2.74	rs157252	-0.003416	3.98	1.034	338	37	enet	0.09683	5.50E-04	2.94E+00	0.00329	0.0004	10000	0.000482	1	0.410831273
Brain_Hippocampus	ERGIC2	12	29490285	29534122	0.339	rs3910441	3.54	rs11049980	1.28E-02	-3.24	-1.115	569	569	blup	0.13618	4.31E-05	2.9385	0.0033	0.00855	1403	NA	1	0.410835045
Brain_Nucleus_accumbens_basal_ganglia	PRB2	12	11544476	11653975	0.281	rs12305013	-3.49	rs10459058	0.201485	5.26	-2.875	443	6	lasso	0.199759	6.58E-08	-2.93682	0.003316	0.01394	861	NA	1	0.411583518
Brain_Caudate_basal_ganglia	AC004980.7	7	76178677	76257299	0.4234	rs35613536	2.78	rs35613536	0.226334	6	2.777	178	7	lasso	0.18875	3.54E-08	2.9335	0.00335	0.0121	992	NA	1	0.413295575
Brain_Cortex	NAGPA	16	5074845	5084142	0.3028	rs7500340	-2.89	rs7205279	0.072331	4.61	-2.59	440	5	lasso	0.13098	9.57E-06	-2.93343	0.00335	0.00366	3279	NA	1	0.413295575
CMC_DLPFC	PROS1	3	93591880	93692934	0.1056	rs9713061	3.17	rs9289536	0.085606	-6.39	3.143	165	165	bslmm	0.10789	4.72E-13	-2.93188	0.003369	0.00343	3500	NA	1	0.413295575
Brain_Cortex	AKAP3	12	4724674	4758213	0.4026	rs7972920	2.96	rs979877	2.01E-01	-6.32	2.609	695	35	enet	0.19176	6.52E-08	-2.93103	3.38E-03	0.00128	9369	NA	1	0.413295575
Brain_Anterior_cingulate_cortex_BA24	MAPK12	22	50687628	50700254	0.389	rs5771315	3.21	rs1129880	0.29416	6.17	-3.057	394	3	lasso	0.28092	2.20E-09	-2.92981	0.00339	0.00376	3194	NA	1	0.413295575
Brain_SpiCMC_DLPFCl_cord_cervical_c-1	GYPE	4	144792020	144826716	0.184	rs1825040	3.18	rs1822841	0.12074	-3.63	2.929	258	2	lasso	0.02922	6.74E-02	-2.9295	0.00339	0.1791	67	NA	1	0.413295575
Brain_Caudate_basal_ganglia	RP11-1017G21.5	14	102414684	102415762	0.205	rs2251246	-3.05	rs1741143	0.058321	4.45	-2.035	340	6	lasso	0.07025	8.06E-04	-2.9294	0.0034	0.00904	1328	NA	1	0.413295575
Brain_Putamen_basal_ganglia	VILL	3	38029550	38048679	0.5715	rs7648182	3.16	rs928807	0.42855	-7.13	2.926	419	1	lasso	0.42067	1.11E-14	-2.926	0.00343	0.03509	342	NA	1	0.415694737
Brain_Cerebellum	LINGO1	15	77905369	78113242	0.4065	rs907396	-3.51	rs12441652	1.68E-01	5.3	-2.082	408	31	enet	0.26389	6.72E-12	-2.925	0.00344	0.02963	405	NA	1	0.415694737
Brain_Hippocampus	CSDC2	22	41956767	41973745	0.22	rs139480	-4.54	rs1810460	7.19E-02	3.91	2.168	305	305	blup	0.0633	4.64E-03	2.9246	0.00345	0.15	80	NA	1	0.415694737
Brain_Cerebellum	RP11-259G18.3	17	44336917	44337972	0.4753	rs199533	2.77	rs17689471	0.536066	9.52	2.502	66	32	enet	5.64E-01	3.15E-29	2.92033	3.50E-03	0.00419	2866	NA	1	0.419144229
Brain_Caudate_basal_ganglia	CDK2AP1	12	123746031	123756881	0.1027	rs1569068	-4.28	rs7296418	0.092529	-3.94	-2.925	347	2	lasso	0.06049	1.78E-03	2.919	3.51E-03	0.26087	46	NA	1	0.419144229
Brain_Cortex	VPS9D1	16	89773542	89787392	0.4368	rs2377058	3.22	rs3809646	0.112769	-5.36	-2.136	408	6	lasso	0.21498	8.90E-09	2.91903	0.00351	0.01858	646	NA	1	0.419144229
Brain_SpiCMC_DLPFCl_cord_cervical_c-1	LRRC37A2	17	44588877	44630815	0.659	rs2074405	2.96	rs199439	0.45361	6.27	2.672	136	4	lasso	0.44911	3.47E-12	2.917238	0.00353	0.0261	459	NA	1	0.419144229
Brain_Amygdala	CTD-2380F24.1	16	19772561	19777421	0.272	rs4780831	4.01	rs1858973	0.039589	-3.87	2.109	453	10	lasso	0.1234	4.99E-04	-2.9161	0.00354	0.0256	468	NA	1	0.419144229
Brain_Hippocampus	RP1-228P16.1	12	48448596	48449374	0.342	rs10875746	4.11	rs12304476	2.13E-01	-5.44	3.592	521	521	blup	0.22989	6.96E-08	-2.9163	0.00354	0.03499	343	NA	1	0.419144229
CMC_DLPFC	MAPT	17	43971747	44105699	0.0533	rs12944712	2.67	rs17689471	9.15E-02	-6.52	2.502	31	31	blup	0.09114	3.36E-11	-2.91562	3.55E-03	0.08219	146	NA	1	0.419144229
CMC_DLPFC	PIGB	15	55611132	55647846	0.0921	rs12907462	3.07	rs12901464	0.00173	4.04	3.002	478	478	bslmm	0.01936	1.76E-03	2.91494	0.00356	0.00426	2814	NA	1	0.419144229
Brain_Cortex	CAP1	1	40505905	40538321	0.1764	rs736861	2.94	rs3131664	0.009545	-3.46	-1.832	413	413	blup	0.065696	1.57E-03	2.91375	0.003571	0.00125	9566	NA	1	0.419241504
Brain_Putamen_basal_ganglia	RP11-1017G21.5	14	102414684	102415762	0.236	rs2251246	-3.05	rs2448241	0.19159	4.77	-2.951	338	5	lasso	0.14004	3.35E-05	-2.911	0.0036	0.01146	1047	NA	1	0.420205521
Brain_Amygdala	ARL17B	17	44352150	44439130	0.552	rs2074405	2.86	rs17698176	1.65E-01	4.54	-2.389	58	9	enet	0.18274	2.16E-05	-2.909486	3.62E-03	0.04688	256	NA	1	0.420205521
Brain_Anterior_cingulate_cortex_BA24	NIPSNAP1	22	29950797	29977326	0.188	rs9613968	-3.25	rs6361	0.17872	-5.01	-2.889	390	7	lasso	0.1456	2.74E-05	2.90991	0.00362	0.02143	560	NA	1	0.420205521
Brain_Hypothalamus	LIG3	17	33307513	33332083	0.384	rs797989	-3.47	rs1003918	0.30877	-5.84	-3.379	491	33	enet	0.2862	1.75E-09	2.90984	0.00362	0.00762	1574	NA	1	0.420205521
Brain_Cortex	RP11-231C18.1	4	55199059	55222121	0.3044	rs11729535	-3.08	rs11737169	0.13434	5	-3.041	418	13	enet	0.15769	1.11E-06	-2.90655	0.003654	0.00636	1888	NA	1	0.422960764
Brain_SpiCMC_DLPFCl_cord_cervical_c-1	RP1-228P16.1	12	48448596	48449374	0.624	rs10875746	4.11	rs11168421	0.140396	-4.59	3.546	521	521	blup	0.253	8.78E-07	-2.9046	0.003677	0.03438	349	NA	1	0.423590615
Brain_Substantia_nigra	LRRC37A4P	17	43578685	43627701	0.669	rs12944712	2.67	rs16940665	0.40128	-5.87	2.49	137	5	lasso	0.41595	8.50E-11	-2.9046	3.68E-03	0.0074	1622	NA	1	0.423590615
Brain_Hippocampus	DAGLB	7	6448760	6487643	0.294	rs2303361	3.25	rs10951983	0.032816	3.5	3.046	305	305	blup	0.0625	4.88E-03	2.90308	0.0037	0.01158	1036	NA	1	0.424532967
Brain_Cerebellar_Hemisphere	MAN1B1	9	139981379	140003635	0.3098	rs7038280	-3.31	rs4880091	2.37E-01	5.82	-2.888	369	2	lasso	0.21607	3.22E-08	-2.89974	0.00373	0.0186	645	NA	1	0.424532967
Brain_Cerebellum	AKAP3	12	4724674	4758213	0.59	rs7972920	2.96	rs979877	0.219662	-6.4	2.609	696	11	lasso	0.22556	3.34E-10	-2.899983	3.73E-03	0.00386	3106	NA	1	0.424532967
Brain_Hypothalamus	DSCC1	8	120846216	120868250	0.661	rs4380974	4.16	rs7815122	0.33005	-6.63	-2.222	454	15	lasso	0.3243	9.31E-11	2.9003	0.00373	0.0609	197	NA	1	0.424532967
Brain_Anterior_cingulate_cortex_BA24	VILL	3	38029550	38048679	0.4558	rs7648182	3.16	rs11715770	0.38722	-6.73	2.836	416	5	lasso	0.3807	6.96E-13	-2.89885	0.003745	0.02885	416	NA	1	0.424532967
Brain_Cerebellum	MAPT	17	43971748	44105700	0.142	rs12944712	2.67	rs17689471	0.091172	-4.84	2.502	32	32	blup	8.26E-02	1.86E-04	-2.89841	3.75E-03	0.07317	164	NA	1	0.424532967
Brain_Caudate_basal_ganglia	HDLBP	2	242166679	242256476	0.2051	rs7578199	3.62	rs17387035	0.016236	3.81	2.962	377	377	blup	0.03138	1.93E-02	2.89553	3.79E-03	0.02632	456	NA	1	0.425372903
Brain_Cerebellum	PPP2R2D	10	133747955	133773331	0.5311	rs10781564	3.16	rs3935905	0.242534	-6.57	3.074	512	11	lasso	0.2523	2.23E-11	-2.89488	3.79E-03	0.0187	643	NA	1	0.425372903
Brain_Substantia_nigra	WDR66	12	122356204	122441833	0.494	rs7954584	3.82	rs6486782	0.24533	5.19	2.743	338	4	enet	0.18854	3.79E-05	2.8923	0.003825	0.125	96	NA	1	0.425372903
Brain_Cerebellum	DPP7	9	140004994	140009629	0.27	rs7038280	-3.33	rs13631	0.16979	-5.42	2.223	370	4	lasso	0.12767	3.45E-06	-2.8915	0.00383	0.01773	677	NA	1	0.425372903
Brain_Hypothalamus	KLHL24	3	183353356	183402265	0.19	rs16858210	-3.94	rs10513794	0.06428	-4.01	-2.417	474	6	lasso	0.04506	1.59E-02	2.892	0.00383	0.0276	434	NA	1	0.425372903
Brain_Cerebellar_Hemisphere	PITPNM2	12	123468027	123634562	0.1351	rs1569068	-4.28	rs6488868	0.126445	-4.73	-2.275	328	4	lasso	0.14155	9.87E-06	2.8918	0.003831	0.18182	66	NA	1	0.425372903
Brain_Hippocampus	LARP6	15	71123863	71146498	0.254	rs3809562	2.5	rs4777316	3.61E-02	3.83	2.35	394	394	blup	0.11215	2.06E-04	2.8914	0.00384	0.0433	277	NA	1	0.425372903
CMC_DLPFC	TMEM223	11	62557786	62559486	0.0792	rs11231212	3.3	rs4034	0.030713	-4.79	2.774	331	7	lasso	0.03419	4.53E-05	-2.89066	0.00384	0.01727	695	NA	1	0.425372903
Brain_SpiCMC_DLPFCl_cord_cervical_c-1	STMN4	8	27092840	27115937	0.859	rs2565050	3.87	rs17366947	0.688813	-7.52	-2.8	632	17	enet	0.65668	1.77E-20	2.8894	0.00386	0.012	997	NA	1	0.426442038
Brain_Putamen_basal_ganglia	FABP1	2	88422510	88427635	0.55	rs7425197	-2.8	rs2919872	0.280963	-5.82	-2.801	257	7	lasso	0.273968	2.67E-09	2.89E+00	0.00389	0.00333	3604	NA	1	0.428607273
CMC_DLPFC	RHEBL1	12	49458467	49463775	0.0271	rs4898502	4.13	rs6580698	0.008652	3.99	1.317	315	315	blup	0.01572	4.37E-03	2.88484	0.003916	0.33333	36	NA	1	0.430321408
Brain_Caudate_basal_ganglia	RP11-673E1.1	4	144833484	144903607	0.3222	rs1825040	3.18	rs4835278	0.217332	-6.67	2.951	260	260	blup	0.24226	2.57E-10	-2.8811	0.00396	0.2308	52	NA	1	0.431446684
Brain_Substantia_nigra	NSFP1	17	44450221	44564507	0.798	rs199533	2.77	rs17698176	0.26471	5.25	-2.389	64	64	blup	0.30725	6.96E-08	-2.8809	3.97E-03	0.19048	63	NA	1	0.431446684
CMC_DLPFC	WDR92	2	68350067	68384678	0.0846	rs13009282	2.93	rs34842123	0.084259	-6.91	2.91	562	3	lasso	0.089986	4.50E-11	-2.8799	0.00398	0.00945	1270	NA	1	0.431446684
CMC_DLPFC	N4BP3	5	177540555	177553107	0.1062	rs2973689	2.89	rs3812071	1.78E-02	-4.06	2.303	399	5	lasso	4.04E-02	9.85E-06	-2.87951	0.003983	0.00346	3467	NA	1	0.431446684
Brain_Anterior_cingulate_cortex_BA24	RP11-1017G21.6	14	102418753	102419400	0.31	rs2251246	-3.05	rs2448241	0.0596	4.75	-2.951	337	4	lasso	0.0549	8.42E-03	-2.8786	0.00399	0.0184	653	NA	1	0.431446684
Brain_Anterior_cingulate_cortex_BA24	AC008746.12	19	54949847	54950362	0.396	rs16986092	4.05	rs7259673	4.53E-02	3.83	-2.44	457	6	lasso	0.034936	2.94E-02	-2.8778	0.004005	0.00692	1735	NA	1	0.431446684
Brain_Hippocampus	ARL17B	17	44352150	44439130	0.798	rs2074405	2.86	rs17698176	0.249817	5.32	-2.389	60	13	lasso	0.32393	5.25E-11	-2.8777	0.004005	0.0372	323	NA	1	0.431446684
CMC_DLPFC	DENND5A	11	9160374	9286873	0.1124	rs2291839	3.13	rs9888193	0.053865	6.16	1.71	417	11	enet	0.08746	8.51E-11	2.87772	0.00401	0.01005	1194	NA	1	0.431446684
CMC_DLPFC	NCKIPSD	3	48711277	48723334	0.1962	rs1352420	2.96	rs4858831	0.288471	-11.55	2.852	266	8	lasso	0.27998	3.41E-34	-2.87474	0.004044	0.06742	178	NA	1	0.433486753
Brain_Cerebellum	ARL17A	17	44594068	44657088	0.6171	rs2074405	2.9	rs199443	0.524211	9.16	2.718	144	19	enet	5.74E-01	5.08E-30	2.87451	4.05E-03	0.0438	274	NA	1	0.433486753
Brain_Cerebellar_Hemisphere	ASB5	4	177134824	177198722	0.412	rs6822965	-2.83	rs6553938	0.087313	5.01	-2.57	495	7	lasso	0.09466	2.99E-04	-2.871127	0.00409	0.00799	1502	NA	1	0.43663399
Brain_Caudate_basal_ganglia	GBP7	1	89597434	89641723	0.3135	rs12563649	-2.49	rs521704	3.91E-02	4.57	1.774	357	357	blup	0.04262	7.65E-03	2.86912	0.00412	0.00759	1582	NA	1	0.437569485
Brain_Cerebellum	TJP2	9	71736224	71870124	0.3891	rs7851458	3.37	rs4745646	0.00938	-3.73	1.507	546	46	enet	0.04307	5.78E-03	-2.869	0.00412	0.00358	3349	NA	1	0.437569485
Brain_Hypothalamus	RP11-256L6.3	12	96390299	96405267	0.421	rs2192799	-3.1	rs6538697	1.62E-03	-3.97	-1.472	556	556	blup	0.0216	7.07E-02	2.86705	0.004143	0.01508	796	NA	1	0.43888109
Brain_Caudate_basal_ganglia	TTC27	2	32853099	33046118	0.4611	rs11124283	3.24	rs1028599	0.149179	-6.03	-2.048	426	24	enet	0.33788	1.63E-14	2.86434	4.18E-03	0.0233	515	NA	1	0.440035176
CMC_DLPFC	LIAS	4	39460664	39479271	0.1485	rs11096974	-3.07	rs17431867	0.040239	-4.82	1.889	387	387	bslmm	0.102312	1.97E-12	-2.86376	0.004186	0.00758	1583	NA	1	0.440035176
Brain_Cortex	NCKIPSD	3	48701364	48723797	0.3429	rs1352420	2.96	rs4858831	0.329203	-6.78	2.852	265	8	lasso	0.31274	1.08E-12	-2.86316	0.00419	0.02691	446	NA	1	0.440035176
Brain_SpiCMC_DLPFCl_cord_cervical_c-1	EIF2B2	14	75469614	75476292	0.264	rs7153685	-3.69	rs175016	0.02168	-4.09	2.663	412	8	lasso	0.00851	1.97E-01	-2.86225	0.00421	0.0238	504	NA	1	0.440035176
CMC_DLPFC	PCDHGA3	5	140723600	140892548	0.0529	rs248620	2.99	rs4912763	2.84E-02	4.7	2.861	588	1	lasso	1.64E-02	3.65E-03	2.861	0.004223	0.00301	3983	NA	1	0.440035176
Brain_Amygdala	PDZK1	1	145726918	145764074	0.336	rs35353761	-4.05	rs10797649	1.32E-02	-3.02	1.163	108	108	blup	0.1067	1.18E-03	-2.8602	0.00423	0.22642	53	NA	1	0.440035176
Brain_Amygdala	RP11-673E1.1	4	144833484	144903607	0.461	rs1825040	3.18	rs4092718	2.23E-01	-5.5	2.999	260	260	blup	0.27062	1.45E-07	-2.8586	0.00425	0.117	103	NA	1	0.440035176
Brain_Caudate_basal_ganglia	RP4-758J24.5	1	54492356	54494172	0.4385	rs3766424	-3.24	rs3795360	-2.29E-03	4.6	1.218	482	26	enet	0.098241	8.15E-05	2.85873	0.00425	0.01097	1094	NA	1	0.440035176
CMC_DLPFC	ATF7IP2	16	10479911	10577495	0.267	rs10221	3.92	rs9938188	0.251738	10.89	2.393	656	26	enet	0.26157	1.04E-31	2.8586	0.00425	0.00459	2613	NA	1	0.440035176
CMC_DLPFC	PRSS12	4	119201192	119273922	0.0838	rs11730732	3.22	rs11728902	0.031537	-4.94	2.073	304	15	enet	0.063188	3.63E-08	-2.85678	0.00428	0.0355	338	NA	1	0.442030677
Brain_Substantia_nigra	POMZP3	7	76239303	76255000	0.798	rs35613536	2.78	rs34238522	0.25041	5.26	2.554	161	19	enet	0.389497	4.82E-10	2.85361	0.00432	0.01983	605	NA	1	0.444906712
Brain_Cerebellar_Hemisphere	RP4-650F12.2	1	74933879	74935227	0.166	rs571848	2.75	rs11210427	3.27E-02	4.11	-2.088	362	362	blup	0.027075	3.75E-02	-2.853095	0.00433	0.00339	3545	NA	1	0.444906712
Brain_Anterior_cingulate_cortex_BA24	LIAS	4	39460620	39479273	0.2084	rs11096974	-3.07	rs2249563	0.003778	-3.63	1.74	375	375	blup	0.08304	1.45E-03	-2.85148	0.00435	0.00786	1527	NA	1	0.444906712
Brain_Cortex	TMEM199	17	26684604	26690705	0.1534	rs6505081	2.95	rs4795434	0.083243	-4.64	2.771	271	2	lasso	0.06139	2.18E-03	-2.84918	4.38E-03	0.05455	220	NA	1	0.444906712
CMC_DLPFC	VILL	3	38029529	38048676	0.2569	rs7648182	3.16	rs928807	0.377425	-13.13	2.926	416	3	lasso	0.38366	1.88E-49	-2.84827	0.004396	0.02083	576	NA	1	0.444906712
Brain_Nucleus_accumbens_basal_ganglia	GGNBP2	17	34900737	34946278	0.1484	rs35712149	-4.13	rs2074103	0.002209	3.64	-3.897	321	321	blup	0.016531	7.83E-02	-2.8481	0.004398	0.16	75	NA	1	0.444906712
Brain_Substantia_nigra	KANSL1-AS1	17	44270942	44274089	0.526	rs12944712	2.67	rs8072451	0.38833	5.56	2.475	29	4	lasso	0.40464	1.80E-10	2.8481	4.40E-03	0.1165	103	NA	1	0.444906712
Brain_Amygdala	RP11-259G18.2	17	44320972	44322410	0.338	rs199443	2.72	rs169201	3.34E-01	5.88	2.667	56	56	blup	0.29517	3.25E-08	2.84695	4.41E-03	0.0002	10000	1.82E-08	1	0.444906712
CMC_DLPFC	NUBPL	14	32030590	32330429	0.2112	rs12101002	-4.05	rs1540425	0.042854	-4.95	-3.376	471	471	bslmm	0.10909	3.47E-13	2.8464	0.00442	0.01117	1074	NA	1	0.444906712
Brain_Putamen_basal_ganglia	MAPK12	22	50687628	50700254	0.431	rs5771315	3.21	rs1129880	0.23294	5.54	-3.057	394	6	lasso	0.192985	9.42E-07	-2.8464	0.004422	0.00712	1685	NA	1	0.444906712
Brain_Cerebellar_Hemisphere	LRRC2	3	46556913	46621589	0.3161	rs11130099	3.21	rs4683259	0.066631	-4.76	2.523	371	4	lasso	0.19314	1.96E-07	-2.845	0.004442	0.00727	1650	NA	1	0.444906712
CMC_DLPFC	SPATS2	12	49760687	49921207	0.0409	rs7965658	4.15	rs11834161	0.027041	4.98	2.123	372	9	enet	0.03441	4.29E-05	2.84478	0.004444	0.24	50	NA	1	0.444906712
CMC_DLPFC	ZNF639	3	179040818	179053320	0.1	rs2239639	3.71	rs1362650	0.063544	5.71	1.754	365	365	blup	0.05223	5.42E-07	2.84386	0.004457	0.17143	70	NA	1	0.444906712
Brain_Substantia_nigra	RP11-415F23.2	3	16355946	16356494	0.478	rs921739	3.07	rs2063777	0.01854	-3.68	1.115	553	553	blup	0.040566	4.15E-02	-2.8437	0.004459	0.0122	984	NA	1	0.444906712
Brain_Hypothalamus	VILL	3	38029550	38048679	0.353	rs7648182	3.16	rs11715770	0.187954	-5.35	2.836	418	4	lasso	0.18076	2.98E-06	-2.8428	0.00447	0.0732	164	NA	1	0.444926957
Brain_Cerebellar_Hemisphere	OSBPL5	11	3108346	3187000	0.444	rs10741735	3.07	rs4285853	0.23175	-5.43	2.841	445	1	lasso	0.219922	2.36E-08	-2.841	0.0045	0.00289	4153	NA	1	0.445312258
Brain_Cortex	CTD-2270L9.4	16	23464079	23468927	0.1058	rs2230914	3.31	rs4967958	0.027026	3.87	-1.798	439	439	blup	0.05157	4.66E-03	-2.83698	0.00455	0.01244	965	NA	1	0.445312258
CMC_DLPFC	FAM179B	14	45431415	45543634	0.0367	rs17115667	2.98	rs7158846	0.029611	-4.23	2.557	292	292	blup	0.03086	1.03E-04	-2.8366	0.00456	0.75	16	NA	1	0.445312258
Brain_Cerebellar_Hemisphere	AL049840.1	14	104177607	104179149	0.288	rs1078756	-2.98	rs2296483	6.74E-02	-4.04	-2.253	351	351	blup	0.08501	5.96E-04	2.8354	0.00458	0.00446	2689	NA	1	0.445312258
Brain_Hippocampus	LRRC37A4P	17	43578685	43627701	0.705	rs12944712	2.67	rs17689471	0.531439	-7.77	2.502	137	33	enet	0.5558	5.76E-21	-2.8347	0.004587	0.0284	423	NA	1	0.445312258
CMC_DLPFC	CEP19	3	196433147	196439123	0.1775	rs1463627	-2.82	rs7616240	0.101351	-6.87	-2.366	412	6	lasso	0.12165	1.35E-14	2.83462	0.004588	0.01181	1016	NA	1	0.445312258
Brain_Cerebellum	WDR60	7	158649269	158749438	0.7932	rs7787974	-3.37	rs2657381	0.365987	-8.22	3.18	401	20	lasso	0.443129	3.73E-21	-2.83431	0.00459	0.01902	631	NA	1	0.445312258
Brain_Nucleus_accumbens_basal_ganglia	VPS13A	9	79792269	80036457	0.337	rs3737289	4.09	rs7864334	0.130528	-4.24	-3.457	531	4	lasso	0.0754	9.58E-04	2.8342	0.00459	0.02667	450	NA	1	0.445312258
Brain_Cortex	HRAS	11	532242	537287	0.394	rs3895063	-3.31	rs35601764	0.253189	-6.33	2.391	430	10	lasso	0.26143	1.41E-10	-2.83363	0.0046	0.01648	728	NA	1	0.445312258
Brain_Caudate_basal_ganglia	NCKIPSD	3	48701364	48723797	0.3285	rs1352420	2.96	rs4858831	0.351413	-7.31	2.852	265	4	lasso	0.34906	4.84E-15	-2.8334	0.00461	0.11111	108	NA	1	0.445312258
CMC_DLPFC	ARL10	5	175792501	175800503	0.0981	rs4868601	-3.12	rs28429418	3.58E-02	4.39	1.144	314	314	blup	3.90E-02	1.38E-05	2.832	0.004626	0.28571	42	NA	1	0.445312258
CMC_DLPFC	LOC643201	5	175570087	175626298	0.1009	rs4868601	-3.12	rs12109176	2.26E-02	5.01	1.141	352	10	enet	7.79E-02	9.36E-10	2.83173	0.00463	0.02892	415	NA	1	0.445312258
Brain_Caudate_basal_ganglia	RP13-608F4.1	15	82804003	82810874	0.1746	rs2292071	4.41	rs4725	0.14349	4.95	2.838	177	4	lasso	0.08997	1.61E-04	2.83148	0.004633	0.1	120	NA	1	0.445312258
Brain_Nucleus_accumbens_basal_ganglia	FOXD4	9	116237	118417	0.328	rs478882	2.52	rs478882	0.01012	4.05	2.517	388	388	blup	0.0438	9.87E-03	2.831	0.00464	0.01188	1010	NA	1	0.445312258
Brain_Amygdala	ARL17A	17	44594068	44657088	0.3	rs2074405	2.9	rs169201	1.54E-01	4.29	2.667	141	141	blup	0.15341	1.04E-04	2.830378	4.65E-03	0.06417	187	NA	1	0.445312258
CMC_DLPFC	RILPL1	12	123955908	124018265	0.0327	rs1569068	-4.28	rs1727302	0.000811	3.76	-3.887	379	379	blup	0.01988	1.55E-03	-2.82841	0.004678	0.44444	27	NA	1	0.445312258
Brain_Anterior_cingulate_cortex_BA24	D2HGDH	2	242673994	242708226	0.4888	rs7578199	3.62	rs6733823	0.22626	5.46	-2.91	223	7	enet	0.1355	5.26E-05	-2.8281	0.00468	0.05769	208	NA	1	0.445312258
Brain_Cortex	CTA-85E5.10	22	30404731	30476162	0.2072	rs9614125	3.85	rs140145	0.00074	-3.72	2.4	411	411	blup	0.02384	4.07E-02	-2.82842	0.00468	0.04511	266	NA	1	0.445312258
Brain_Cortex	LAMTOR5-AS1	1	110925441	110974982	0.15	rs4838999	-3.57	rs11102100	0.136153	-4.63	-2.675	571	2	lasso	0.082779	4.20E-04	2.8282	0.004681	0.03023	397	NA	1	0.445312258
Brain_Cerebellum	FAM215B	17	44636196	44640161	0.3317	rs2074405	2.96	rs169201	0.286766	7.54	2.667	137	4	lasso	3.16E-01	2.48E-14	2.82755	4.69E-03	0.07273	165	NA	1	0.445312258
Brain_Hippocampus	ZNF568	19	37407231	37488834	0.242	rs2385655	3.61	rs10411176	0.143342	4.84	2.15	281	5	lasso	0.11876	1.34E-04	2.8254	4.72E-03	0.16438	73	NA	1	0.445737748
Brain_SpiCMC_DLPFCl_cord_cervical_c-1	NCKIPSD	3	48701364	48723797	0.462	rs1352420	2.96	rs6791542	0.26675	-5.54	2.541	265	6	lasso	0.30754	3.88E-08	-2.82357	0.00475	0.05634	213	NA	1	0.445737748
Brain_Cortex	CTD-2587H19.2	19	54945363	54945821	0.484	rs16986092	4.05	rs7247170	0.134488	5.03	-1.731	454	8	lasso	0.20859	1.55E-08	-2.82279	0.004761	0.0088	1364	NA	1	0.445737748
Brain_Anterior_cingulate_cortex_BA24	RP11-1017G21.5	14	102414684	102415762	0.297	rs2251246	-3.05	rs2448241	0.21377	5.54	-2.951	339	3	lasso	0.2101	3.65E-07	-2.8218	0.00477	0.0265	452	NA	1	0.445737748
CMC_DLPFC	DPP7	9	140004991	140009195	0.1836	rs7038280	-3.34	rs4880091	0.147274	8.47	-2.888	364	4	lasso	0.13573	3.39E-16	-2.82234	0.00477	0.0173	693	NA	1	0.445737748
Brain_Amygdala	SAAL1	11	18091482	18127638	0.391	rs16935005	3.21	rs11024460	3.46E-03	-3.53	-1.338	428	428	blup	0.02969	6.01E-02	2.8204	0.0048	0.01051	1142	NA	1	0.445737748
Brain_Hypothalamus	MYO7A	11	76839310	76926284	0.57	rs11237053	-2.99	rs11237053	-0.00737	3.68	-2.993	423	6	enet	0.01949	8.09E-02	-2.8201	0.0048	0.00561	2138	NA	1	0.445737748
Brain_Substantia_nigra	TRIM35	8	27142404	27168836	0.494	rs2565050	3.87	rs17366947	0.37608	-5.59	-2.8	630	3	lasso	0.319158	3.51E-08	2.8196	0.00481	0.0119	1006	NA	1	0.445737748
Brain_Hypothalamus	GOLGA6L3	15	85783703	85790410	0.38	rs7183651	3	rs17600128	0.137146	4.7	2.238	531	5	lasso	0.16965	6.22E-06	2.81901	0.00482	0.00727	1650	NA	1	0.445737748
CMC_DLPFC	EBPL	13	50234809	50265623	0.3418	rs9535350	-2.83	rs7982132	0.161946	-9.3	-1.435	399	399	bslmm	0.330437	2.51E-41	2.81899	4.82E-03	0.00927	1294	NA	1	0.445737748
CMC_DLPFC	SLC46A1	17	26721660	26733230	0.0943	rs6505081	2.95	rs1128162	1.31E-01	7.85	2.819	270	3	lasso	0.1289	2.04E-15	2.81912	4.82E-03	0.02041	588	NA	1	0.445737748
CMC_DLPFC	FANCM	14	45605135	45670093	0.0491	rs17115667	2.98	rs11847336	0.068647	6.64	2.715	249	17	enet	0.09415	1.57E-11	2.81786	0.00483	0.46154	26	NA	1	0.445737748
Brain_Cerebellar_Hemisphere	DHX57	2	39024871	39103075	0.2094	rs3097713	-4.16	rs10219	0.056573	-4.02	-3.552	320	320	blup	0.08854	4.64E-04	2.81537	0.00487	0.05042	238	NA	1	0.445737748
Brain_Nucleus_accumbens_basal_ganglia	KANSL1-AS1	17	44270942	44274089	0.4614	rs12944712	2.67	rs17689471	0.496586	8.09	2.502	29	13	enet	0.515665	6.01E-22	2.8154	0.004871	0.04724	254	NA	1	0.445737748
Brain_Cerebellum	NCKIPSD	3	48701364	48723797	0.3174	rs1352420	2.96	rs12493578	3.09E-01	-7.06	2.952	265	30	enet	0.27565	1.95E-12	-2.81462	0.00488	0.22642	53	NA	1	0.445737748
Brain_SpiCMC_DLPFCl_cord_cervical_c-1	AKAP3	12	4724674	4758213	0.775	rs7972920	2.96	rs979877	0.239482	-4.89	2.609	692	22	lasso	0.1906	2.45E-05	-2.8148	0.004881	0.00174	6912	NA	1	0.445737748
Brain_Amygdala	AKAP3	12	4724674	4758213	0.586	rs7972920	2.96	rs2267546	0.249312	-4.82	2.531	695	62	enet	0.15819	8.08E-05	-2.81368	0.004898	0.0008	10000	0.00104	1	0.445737748
Brain_Cerebellum	CTA-85E5.10	22	30404731	30476162	0.179	rs9614125	3.85	rs140101	0.049697	-3.83	1.213	411	411	blup	0.060277	1.29E-03	-2.81E+00	0.0049	0.0566	212	NA	1	0.445737748
CMC_DLPFC	LOC339803	2	61368726	61372110	0.0635	rs17008755	3.11	rs6741734	0.051156	5.36	3.03	314	15	enet	0.047259	1.84E-06	2.8134	0.0049	0.01489	806	NA	1	0.445737748
Brain_Cerebellum	FMNL1	17	43299590	43324633	0.5399	rs9630726	2.77	rs11012	0.278448	-6.66	2.53	266	6	lasso	2.85E-01	6.87E-13	-2.81165	4.93E-03	0.00435	2759	NA	1	0.446495473
Brain_SpiCMC_DLPFCl_cord_cervical_c-1	SNCA	4	90645250	90759411	0.534	rs10011790	3.51	rs12641504	0.08569	-3.37	-2.034	380	380	blup	0.12847	5.55E-04	2.8113	0.00493	0.0232	518	NA	1	0.446495473
Brain_Cortex	TRAPPC4	11	118889401	118896164	0.675	rs3916581	2.76	rs569	0.490845	8.4	2.746	384	7	lasso	0.51214	1.09E-22	2.80967	0.00496	0.01807	664	NA	1	0.448227368
Brain_Cortex	FABP1	2	88422510	88427635	0.4257	rs7425197	-2.8	rs2919872	0.257246	-5.99	-2.801	257	3	lasso	0.2853	1.52E-11	2.80723	0.005	0.004	3002	NA	1	0.450853392
CMC_DLPFC	ASB5	4	177134825	177190373	0.2552	rs6822965	-2.83	rs6553938	0.19842	9.55	-2.57	524	4	lasso	0.198852	1.09E-23	-2.80553	0.005023	0.006	2001	NA	1	0.451582222
Brain_Caudate_basal_ganglia	TMEM97	17	26646121	26655351	0.3492	rs6505081	2.95	rs13469	1.40E-01	-5.33	2.657	268	268	blup	0.0749	5.52E-04	-2.80507	5.03E-03	0.07692	156	NA	1	0.451582222
Brain_SpiCMC_DLPFCl_cord_cervical_c-1	TRIM35	8	27142404	27168836	0.594	rs2565050	3.87	rs17366947	0.568025	-6.9	-2.8	627	7	lasso	0.54994	9.71E-16	2.8022	0.00507	0.0167	720	NA	1	0.452779259
Brain_Cerebellar_Hemisphere	AKAP3	12	4724674	4758213	0.3567	rs7972920	2.96	rs979877	0.219317	-6.36	2.609	695	10	lasso	0.2796	1.65E-10	-2.8023	0.005074	0.00785	1528	NA	1	0.452779259
Brain_Hippocampus	RP11-324I22.4	10	35603480	35625329	0.223	rs2474752	2.86	rs2474528	0.07738	3.75	2.461	332	2	lasso	0.05089	1.02E-02	2.79957	0.005117	0.017	704	NA	1	0.452779259
CMC_DLPFC	WIPF3	7	29846169	29956682	0.1259	rs1055010	-3.17	rs174916	0.080516	-7.37	-2.693	576	5	lasso	0.09143	3.13E-11	2.7994	0.00512	0.00572	2098	NA	1	0.452779259
Brain_Anterior_cingulate_cortex_BA24	RPA2	1	28218035	28241257	0.378	rs17257252	3.48	rs11247730	0.086027	4.21	2.592	258	6	lasso	0.07734	2.07E-03	2.80E+00	0.005132	0.02264	530	NA	1	0.452779259
Brain_Amygdala	DND1P1	17	43663237	43664295	0.395	rs12944712	2.67	rs8072451	2.26E-01	5.36	2.475	119	4	lasso	0.26489	2.04E-07	2.795961	5.17E-03	0.04317	278	NA	1	0.452779259
Brain_Cerebellum	PLD5	1	242246288	242687998	0.2135	rs11809000	-3.89	rs6429339	2.23E-01	5.99	2.534	517	4	lasso	0.19835	4.80E-09	2.79471	0.005195	0.01905	630	NA	1	0.452779259
Brain_Substantia_nigra	VPS33A	12	122714111	122751068	0.341	rs7954584	3.82	rs1532579	-0.01288	-3.46	0.062	323	323	blup	0.03537	5.30E-02	-2.7942	0.005203	0.08511	141	NA	1	0.452779259
Brain_Cortex	KLHL24	3	183353356	183402265	0.3384	rs16858210	-3.94	rs10937144	0.127549	-4.8	-2.372	473	5	lasso	0.15168	1.81E-06	2.79349	0.00521	0.04167	288	NA	1	0.452779259
Brain_Hypothalamus	RP11-673E1.1	4	144833484	144903607	0.446	rs1825040	3.18	rs4585249	0.3621	-6.82	2.512	260	260	blup	0.4172	3.51E-14	-2.79337	0.00522	0.23077	52	NA	1	0.452779259
CMC_DLPFC	RSPO2	8	108911543	109095913	0.1238	rs16877095	-2.65	rs10955475	0.09725	6.83	-1.982	471	471	blup	0.12704	3.31E-15	-2.79155	5.25E-03	0.00935	1284	NA	1	0.452779259
Brain_Cortex	PADI4	1	17634690	17690499	0.7383	rs2240335	2.74	rs2240335	0.568028	8.77	2.744	462	10	lasso	0.578928	5.73E-27	2.79096	0.005255	0.001	10000	0.000588	1	0.452779259
Brain_Amygdala	KLHL24	3	183353356	183402265	0.443	rs16858210	-3.94	rs2313450	0.15008	-4.51	-2.417	475	475	blup	0.20331	6.99E-06	2.7909	0.00526	0.0667	180	NA	1	0.452779259
Brain_Cerebellar_Hemisphere	KLHL5	4	39046659	39128477	0.307	rs11096974	-3.07	rs2271031	0.006731	3.94	1.051	488	488	blup	0.06335	2.78E-03	2.790075	0.00527	0.00993	1209	NA	1	0.452779259
Brain_Cortex	ZC2HC1C	14	75530873	75545126	0.175	rs7153685	-3.69	rs175505	0.072369	-4.63	2.737	420	7	lasso	9.44E-02	1.71E-04	-2.7898	5.27E-03	0.05634	213	NA	1	0.452779259
Brain_SpiCMC_DLPFCl_cord_cervical_c-1	GPR151	5	145892666	145895753	0.478	rs9325009	3.73	rs10069071	0.033871	-3.85	-2.056	433	433	blup	0.1033	1.89E-03	2.79015	0.00527	0.08108	148	NA	1	0.452779259
Brain_Hypothalamus	RP11-536O18.2	9	13406379	13433052	0.3648	rs12341720	-3.25	rs611629	-0.004535	-3.91	1.302	526	526	blup	0.044256	1.68E-02	-2.78928	0.00528	0.0005	10000	0.000525	1	0.452779259
Brain_Cerebellum	RP1-130H16.16	22	30770930	30773834	0.218	rs9614125	3.98	rs5753112	0.146936	5.01	3.058	440	16	enet	0.143192	8.45E-07	2.79E+00	0.00529	0.038	316	NA	1	0.452779259
Brain_Cerebellum	PCGF3	4	699537	764428	0.511	rs11248060	3.52	rs10452329	0.19383	-6.07	1.427	383	23	enet	0.24777	3.55E-11	-2.78911	0.00529	0.0984	122	NA	1	0.452779259
Brain_Cortex	RP11-329B9.4	3	184451863	184456737	0.4086	rs747878	-3.7	rs9875166	0.114468	4.66	-3.061	449	9	lasso	0.11831	2.62E-05	-2.78855	0.00529	0.03571	336	NA	1	0.452779259
Brain_Anterior_cingulate_cortex_BA24	AKAP3	12	4724674	4758213	0.409	rs7972920	2.96	rs2267546	0.226944	-5.04	2.531	693	8	lasso	0.15586	1.40E-05	-2.78839	0.005297	0.00583	2059	NA	1	0.452779259
Brain_Anterior_cingulate_cortex_BA24	ELOVL2	6	10980992	11044547	0.291	rs7749306	2.87	rs4713165	0.143231	4.34	2.189	474	37	enet	0.05892	6.53E-03	2.7881	0.0053	0.02317	518	NA	1	0.452779259
Brain_Cerebellar_Hemisphere	MAPK12	22	50687628	50700254	0.255	rs5771315	3.21	rs1129880	0.125433	5.52	-3.057	394	3	lasso	0.17741	6.62E-07	-2.7883	0.0053	0.0111	1081	NA	1	0.452779259
CMC_DLPFC	MAPK12	22	50688491	50700089	0.2392	rs137916	3.29	rs1129880	0.193933	10.36	-3.057	397	397	bslmm	0.22659	3.69E-27	-2.78731	0.005315	0.0148	813	NA	1	0.452779259
Brain_Putamen_basal_ganglia	TRGC1	7	38297480	38305279	0.541	rs12669080	-3.31	rs2240825	0.169936	-4.86	-2.218	650	5	lasso	0.02896	4.16E-02	2.7861	0.00533	0.02703	444	NA	1	0.452779259
Brain_Caudate_basal_ganglia	LRRC37A6P	10	27535279	27548384	0.2112	rs1690690	-3.53	rs10764692	0.035096	-4.02	1.708	451	7	lasso	0.038592	1.07E-02	-2.786306	0.005331	0.01009	1189	NA	1	0.452779259
Brain_Caudate_basal_ganglia	AKAP3	12	4724674	4758213	0.3156	rs7972920	2.96	rs4147666	0.193219	-5.92	2.708	695	4	lasso	0.21427	3.51E-09	-2.786	5.34E-03	0.00826	1453	NA	1	0.452779259
Brain_Putamen_basal_ganglia	LY6E	8	144099399	144105249	0.209	rs11167150	3.01	rs10093618	-3.27E-03	-3.27	-1.361	409	409	blup	0.055016	7.82E-03	2.7831	0.00538	0.00547	2194	NA	1	0.454976852
Brain_Cortex	LGI4	19	35615417	35633355	0.276	rs12611325	3.05	rs12461849	-0.006056	-3.67	-2.279	489	489	blup	0.04732	6.47E-03	2.78286	0.005388	0.00798	1504	NA	1	0.454976852
Brain_Cerebellum	MAN1B1	9	139981379	140003635	0.3689	rs7038280	-3.31	rs4880200	0.24587	6.42	-2.834	369	13	lasso	0.24373	5.36E-11	-2.781	0.00542	0.02058	583	NA	1	0.456743067
Brain_Putamen_basal_ganglia	UBAP1	9	34179003	34252378	0.212	rs34871820	-3.6	rs1041251	0.10996	4.33	-2.423	319	6	lasso	0.10534	3.19E-04	-2.7791	0.00545	0.1558	77	NA	1	0.457729581
CMC_DLPFC	TMEM45A	3	100211462	100296285	0.1241	rs3772692	3.11	rs6441300	0.141218	-8.59	-2.1	441	12	lasso	0.16202	2.98E-19	2.7784	0.005463	0.01427	841	NA	1	0.457729581
Brain_Hippocampus	HDAC3	5	141000443	141016437	0.475	rs248620	2.988	rs7701092	-0.006546	3.68	1.222	526	526	blup	-0.00285	4.08E-01	2.7781	0.00547	0.0137	875	NA	1	0.457729581
Brain_Hypothalamus	AC004980.7	7	76178677	76257299	0.456	rs35613536	2.78	rs34238522	0.398955	6.56	2.554	178	5	lasso	0.35842	5.85E-12	2.77744	0.00548	0.0178	674	NA	1	0.457729581
CMC_DLPFC	LRRC69	8	92114846	92231464	0.18	rs10091357	3.19	rs10097509	0.113167	7.24	2.851	317	317	bslmm	0.11546	6.72E-14	2.77632	5.50E-03	0.07317	164	NA	1	0.457729581
CMC_DLPFC	LOC100507053	4	100010007	100222513	0.1807	rs6822279	-2.46	rs6532774	0.01023	-4.86	-1.606	587	587	bslmm	0.08404	2.01E-10	2.77435	0.005531	0.0081	1481	NA	1	0.457729581
Brain_Cortex	CDK5RAP2	9	123151147	123342437	0.2855	rs10984847	2.5	rs3849113	6.28E-02	-3.55	2.241	342	342	blup	0.11333	3.88E-05	-2.77392	0.00554	0.00717	1674	NA	1	0.457729581
CMC_DLPFC	ANGPTL1	1	178818669	178840215	0.0508	rs2816169	2.98	rs6693283	2.33E-02	5.13	2.724	431	6	lasso	0.030536	1.11E-04	2.7735	0.005546	0.01893	634	NA	1	0.457729581
Brain_Cortex	ERO1L	14	53106634	53162618	0.18	rs12892461	-3.17	rs12888114	-0.004359	3.69	-2.33	361	361	blup	3.52E-02	1.65E-02	-2.7731	5.55E-03	0.19048	63	NA	1	0.457729581
Brain_Cerebellar_Hemisphere	PRPH2	6	42664340	42690312	0.664	rs7740672	2.64	rs835	0.466457	7.77	-2.127	365	21	enet	0.4843	1.78E-19	-2.7729	0.00556	0.005	2399	NA	1	0.457729581
Brain_Cortex	FRYL	4	48499378	48782339	0.2492	rs992423	-3.33	rs10029732	0.06558	4.13	-2.907	225	225	blup	0.10971	5.15E-05	-2.77241	0.005564	0.05286	227	NA	1	0.457729581
Brain_Putamen_basal_ganglia	MAPK9	5	179660143	179719099	0.32	rs17681505	3.924	rs4700733	0.026458	-3.37	-0.63	444	444	blup	0.059454	5.90E-03	2.7724	0.005565	0.02	600	NA	1	0.457729581
Brain_Hypothalamus	WDR60	7	158649269	158749438	0.367	rs7787974	-3.37	rs2657381	0.257756	-5.47	3.18	401	3	lasso	0.22475	1.49E-07	-2.77081	0.00559	0.0178	674	NA	1	0.45886996
Brain_Cerebellar_Hemisphere	FAM71E1	19	50970042	50980010	0.521	rs1274517	-3.5	rs3852863	1.57E-02	-4.35	-1.197	442	442	blup	0.07541	1.18E-03	2.76928	0.005618	0.01319	910	NA	1	0.459314466
Brain_Putamen_basal_ganglia	RPA2	1	28218035	28241257	0.488	rs17257252	3.48	rs17257252	0.291875	5.79	3.475	258	258	blup	0.25522	1.09E-08	2.77E+00	0.00563	0.02182	550	NA	1	0.459314466
Brain_Putamen_basal_ganglia	CTA-212D2.2	6	135376171	135381688	0.38	rs6915976	3.16	rs2297338	0.21716	-5.86	1.789	366	366	blup	0.27179	3.15E-09	-2.7684	0.00563	0.0037	3245	NA	1	0.459314466
Brain_SpiCMC_DLPFCl_cord_cervical_c-1	TMEM45A	3	100211463	100296288	0.32	rs3772692	3.11	rs6441316	0.1747	-4.13	-2.549	398	5	lasso	0.16458	9.24E-05	2.76803	0.00564	0.00938	1279	NA	1	0.459314466
Brain_Cerebellar_Hemisphere	STK33	11	8413418	8615836	0.415	rs10840103	2.98	rs11041990	0.25639	-5.75	-2.776	515	15	enet	0.168176	1.34E-06	2.76713	0.00566	0.01546	776	NA	1	0.459939685
CMC_DLPFC	LTBP1	2	33172368	33624575	0.0688	rs11124283	3.24	rs728618	0.029939	-5.34	-1.841	801	17	enet	0.05616	2.06E-07	2.7661	0.00567	0.01379	870	NA	1	0.459939685
Brain_Amygdala	RP11-182J1.16	15	84841242	84850986	0.252	rs6603006	2.95	rs11635160	0.07374	-3.7	-1.894	251	251	blup	0.06153	1.17E-02	2.7653	0.00569	0.0148	809	NA	1	0.460420154
Brain_Cerebellar_Hemisphere	CTB-131B5.2	5	139579748	139582772	0.1837	rs269783	-3.515	rs17118781	0.122634	4.26	-2.771	302	2	lasso	0.08517	5.90E-04	-2.7641	0.005708	0.06218	193	NA	1	0.460420154
Brain_SpiCMC_DLPFCl_cord_cervical_c-1	PI16	6	36922209	36932613	0.69	rs3829963	4.47	rs4711475	0.496715	6.47	-2.637	534	4	lasso	0.51941	1.38E-14	-2.7639	0.00571	0.1043	115	NA	1	0.460420154
Brain_Caudate_basal_ganglia	RP11-1191J2.2	4	646639	649434	0.4838	rs11248060	3.52	rs7436737	0.258558	-7.08	1.968	379	8	lasso	0.33481	2.27E-14	-2.7622	0.00574	0.1333	90	NA	1	0.460420154
Brain_Substantia_nigra	MFGE8	15	89441916	89456642	0.514	rs6496485	-3.53	rs907779	0.039722	-3.27	0.928	458	458	blup	0.05657	1.97E-02	-2.7622	0.00574	0.0114	1052	NA	1	0.460420154
Brain_Cerebellum	KANSL1-AS1	17	44270942	44274089	0.5003	rs12944712	2.67	rs17689471	0.563804	9.42	2.502	29	3	lasso	5.91E-01	2.45E-31	2.76105	5.76E-03	0.02439	492	NA	1	0.460420154
Brain_Anterior_cingulate_cortex_BA24	TRIM51DP	11	49896497	49898190	0.328	rs7479914	3.55	rs4076322	0.19468	-5.95	2.531	224	224	blup	0.28304	1.87E-09	-2.7599	0.00578	0.8	15	NA	1	0.460420154
Brain_Caudate_basal_ganglia	SNAI3-AS1	16	88729706	88753594	0.2776	rs11076696	2.86	rs11076696	0.213202	-5.61	2.859	377	4	lasso	0.192686	2.49E-08	-2.759711	0.00579	0.00576	2085	NA	1	0.460420154
Brain_Hypothalamus	KANSL1-AS1	17	44270942	44274089	0.3683	rs12944712	2.67	rs17762769	0.40343	6.95	2.501	29	18	enet	0.43471	6.94E-15	2.75935	0.00579	0.19048	63	NA	1	0.460420154
Brain_Cerebellar_Hemisphere	RP11-798G7.5	17	43580626	43612076	0.3843	rs12944712	2.67	rs8072451	0.26403	-6.1	2.475	156	5	lasso	0.25293	1.59E-09	-2.7584	0.005808	0.01727	695	NA	1	0.460420154
Brain_Amygdala	EHD4	15	42190950	42264776	0.571	rs2665212	-2.96	rs1648854	0.03938	-3.73	0.93	433	433	blup	0.13133	3.31E-04	-2.7584	0.00581	0.0102	1182	NA	1	0.460420154
Brain_Hypothalamus	ZDHHC11	5	710471	851101	0.403	rs326057	-2.67	rs7731963	0.054648	3.97	1.706	363	25	enet	0.19895	8.80E-07	2.75811	0.00581	0.00443	2709	NA	1	0.460420154
Brain_Amygdala	RP11-256L6.3	12	96390299	96405267	0.453	rs2192799	-3.1	rs759394	0.128812	-4.03	-0.557	554	554	blup	0.22397	2.19E-06	2.75615	0.005849	0.0202	593	NA	1	0.461375551
Brain_Amygdala	ZP3	7	76054224	76071388	0.708	rs35613536	2.78	rs2527935	4.01E-01	6.2	2.454	223	7	lasso	0.37748	1.48E-10	2.75635	0.00585	0.0172	698	NA	1	0.461375551
CMC_DLPFC	DIRAS1	19	2714564	2721390	0.0772	rs1688123	-3.67	rs2317323	4.37E-02	5.15	-2.469	436	436	bslmm	0.04312	5.08E-06	-2.754	0.005887	0.00175	6838	NA	1	0.461375551
Brain_Cortex	EIF2B2	14	75469614	75476292	0.148	rs7153685	-3.69	rs2012627	0.122117	-4.72	2.398	414	414	blup	6.77E-02	1.35E-03	-2.7538	5.89E-03	0.0663	181	NA	1	0.461375551
Brain_Cerebellar_Hemisphere	NPFFR1	10	72007085	72043432	0.678	rs1904593	2.63	rs7092327	0.128961	-5.29	2.441	721	10	enet	0.12336	3.76E-05	-2.7534	0.005898	0.00613	1957	NA	1	0.461375551
CMC_DLPFC	IQCK	16	19727777	19868859	0.0618	rs4780831	4.01	rs7191155	0.036624	-4.93	1.868	532	5	lasso	0.05571	2.30E-07	-2.7525	0.00591	0.0916	131	NA	1	0.461375551
Brain_Putamen_basal_ganglia	XPA	9	100437191	100459639	0.297	rs12555088	3.03	rs2808686	0.057491	-4.01	2.538	443	443	blup	0.05782	6.55E-03	-2.7521	0.00592	0.0189	636	NA	1	0.461375551
CMC_DLPFC	CCDC148	2	159027868	159313265	0.1816	rs967381	-4.12	rs3771669	0.023176	4.28	-2.25	558	558	bslmm	0.082219	3.18E-10	-2.7511	0.00594	0.04878	246	NA	1	0.461375551
CMC_DLPFC	ERC2	3	55542335	56502391	0.1202	rs7623143	4.24	rs1458062	-0.000689	4.56	3.404	972	972	bslmm	0.03798	1.79E-05	2.75108	0.00594	0.02733	439	NA	1	0.461375551
Brain_Cerebellar_Hemisphere	FGF17	8	21899909	21906320	0.265	rs3176300	-2.91	rs7813392	0.0389	3.98	1.948	442	442	blup	0.04321	1.17E-02	2.7508	0.00595	0.01695	708	NA	1	0.461375551
Brain_Nucleus_accumbens_basal_ganglia	TRAPPC4	11	118889401	118896164	0.584	rs3916581	2.76	rs569	0.494128	7.98	2.746	384	20	enet	0.51172	1.01E-21	2.749698	0.005965	0.02864	419	NA	1	0.461375551
Brain_Putamen_basal_ganglia	RP11-762H8.2	15	78582869	78583563	0.471	rs7168166	3.19	rs7173851	0.174655	-5.26	-2.443	399	10	lasso	0.21233	2.44E-07	2.7495	0.00597	0.01609	746	NA	1	0.461375551
Brain_Cortex	TBC1D9B	5	179289066	179334859	0.25	rs17681505	3.924	rs248321	0.140999	-4.6	-2.312	441	5	lasso	0.13256	8.44E-06	2.74909	0.00598	0.03371	356	NA	1	0.461375551
Brain_SpiCMC_DLPFCl_cord_cervical_c-1	EARS2	16	23533335	23568391	0.277	rs2230914	3	rs1468138	0.07486	-3.77	-1.715	430	430	blup	0.1676	7.94E-05	2.74878	0.00598	0.02864	419	NA	1	0.461375551
Brain_Caudate_basal_ganglia	FPGT	1	74663896	74699770	0.1991	rs571848	2.75	rs792310	9.97E-02	-4.1	2.614	361	10	enet	0.076065	5.02E-04	-2.74843	0.00599	0.00247	4867	NA	1	0.461375551
Brain_Hypothalamus	POMZP3	7	76239303	76255000	0.688	rs35613536	2.78	rs11505688	0.425698	-6.92	-1.973	161	30	enet	0.54208	9.85E-20	2.74747	0.00601	0.0245	490	NA	1	0.461790022
Brain_Hippocampus	GGNBP2	17	34900737	34946278	0.259	rs35712149	-4.13	rs36088009	-0.007215	3.64	-0.409	321	321	blup	0.08532	1.14E-03	-2.7463	0.006027	0.0938	128	NA	1	0.461790022
CMC_DLPFC	NUDT12	5	102884555	102898490	0.3872	rs808042	-3.48	rs3797900	3.01E-01	-11.85	2.832	376	376	bslmm	3.44E-01	2.35E-43	-2.7462	0.006029	0.03738	321	NA	1	0.461790022
CMC_DLPFC	LRRIQ3	1	74491701	74663871	0.2258	rs571848	2.75	rs571848	3.29E-01	-12.31	2.745	421	2	lasso	0.320274	7.54E-40	-2.74412	0.006067	0.0036	3329	NA	1	0.463113937
Brain_Cortex	TRIM51DP	11	49896497	49898190	0.351	rs7479914	3.55	rs4076322	0.320342	-7.31	2.531	224	224	blup	0.3533	1.79E-14	-2.74357	0.00608	0.66667	18	NA	1	0.463113937
Brain_Cortex	CTB-75G16.3	17	34990527	34991156	0.3227	rs35712149	-4.13	rs11263774	0.194673	-5.78	1.816	317	10	lasso	0.1989	3.55E-08	-2.74352	6.08E-03	0.15385	78	NA	1	0.463113937
Brain_Putamen_basal_ganglia	FAM47E-STBD1	4	77227179	77232752	0.429	rs11097313	3.07	rs6857452	0.04523	3.87	2.211	499	38	enet	0.16757	5.35E-06	2.74244	0.0061	0.01519	790	NA	1	0.463722319
Brain_Putamen_basal_ganglia	AC091969.1	5	151998525	152603103	0.229	rs17489826	-2.946	rs4404733	0.020411	-3.9	2.761	416	5	lasso	0.026456	4.91E-02	-2.7416	0.006115	0.01332	901	NA	1	0.463722319
Brain_Cortex	MFSD7	4	675618	683230	0.217	rs11248060	3.52	rs28583078	0.09121	4.71	1.592	383	383	blup	0.15688	1.18E-06	2.74113	0.006123	0.57143	21	NA	1	0.463722319
CMC_DLPFC	SORCS2	4	7194373	7744564	0.09	rs757242	3.55	rs3892041	0.010675	-4.42	0.187	1029	1029	bslmm	0.012035	1.12E-02	-2.74058	0.006133	0.02479	484	NA	1	0.463722319
Brain_Cerebellum	CTD-2313J17.5	15	93322987	93324722	0.5112	rs8029427	-3.36	rs8038332	2.97E-01	6.93	2.874	640	7	lasso	0.32215	1.21E-14	2.7392	0.00616	0.01644	730	NA	1	0.464512848
Brain_Cerebellar_Hemisphere	FAM215B	17	44636196	44640161	0.4676	rs2074405	2.96	rs199439	0.299065	6.35	2.672	137	6	lasso	0.31689	6.08E-12	2.73879	0.006166	0.07947	151	NA	1	0.464512848
Brain_Cortex	MGLL	3	127407909	127542051	0.2601	rs4974416	3.69	rs2336408	-0.006998	-3.38	-1.862	395	395	blup	0.03229	2.08E-02	2.7383	0.00618	0.02094	573	NA	1	0.464717956
Brain_Cerebellum	HMMR	5	162887209	162918947	0.1982	rs6886528	3.4	rs501869	-6.19E-03	3.51	-0.853	464	464	blup	0.01982	4.53E-02	-2.7361	0.006218	0.02414	497	NA	1	0.465156494
Brain_Cerebellum	RP13-317D12.3	11	462930	463899	0.1466	rs3895063	-3.31	rs35601764	0.026919	-3.75	2.391	395	395	blup	0.05038	3.06E-03	-2.73577	0.00622	0.05106	235	NA	1	0.465156494
Brain_Hippocampus	SEC14L6	22	30918786	30942669	0.323	rs9608859	3.35	rs2267159	1.23E-02	-3.96	0.615	426	426	blup	0.1007	4.29E-04	-2.7357	0.00622	0.0279	430	NA	1	0.465156494
Brain_Nucleus_accumbens_basal_ganglia	SLFN13	17	33762115	33775856	0.3319	rs797989	-3.47	rs4503848	0.000747	3.2	-0.921	380	380	blup	0.017937	7.00E-02	-2.7343	0.006251	0.01727	695	NA	1	0.465156494
Brain_Cortex	LRRIQ3	1	74491699	74663871	0.2468	rs571848	2.75	rs792321	0.20607	-6.18	2.593	361	6	lasso	0.19149	6.67E-08	-2.7338	0.006261	0.00782	1535	NA	1	0.465156494
Brain_Cerebellum	STK33	11	8413418	8615836	0.4758	rs10840103	2.98	rs9633894	0.075709	-5.35	-1.447	515	17	enet	0.15978	1.84E-07	2.73283	0.00628	0.01732	693	NA	1	0.465156494
Brain_SpiCMC_DLPFCl_cord_cervical_c-1	SUOX	12	56390964	56400425	0.271	rs4759226	3.06	rs705699	0.065989	-3.43	0.282	294	294	blup	0.0371	4.56E-02	-2.7325	0.006286	0.00364	3301	NA	1	0.465156494
Brain_Nucleus_accumbens_basal_ganglia	LRPPRC	2	44113647	44223144	0.3663	rs12465555	3.83	rs13384238	2.83E-01	6.3	2.437	507	6	lasso	0.25706	5.24E-10	2.73203	0.00629	0.02013	596	NA	1	0.465156494
Brain_Amygdala	TRIM51DP	11	49896497	49898190	0.272	rs7479914	3.55	rs1532421	1.67E-01	-4.74	2.683	224	224	blup	0.1623	6.49E-05	-2.7315	0.00631	0.85714	14	NA	1	0.465156494
Brain_Cortex	PTPLAD2	9	20995306	21031635	0.1505	rs7849376	3.02	rs2151002	8.56E-02	4.19	2.217	465	4	lasso	0.07146	1.01E-03	2.73135	0.00631	0.01289	931	NA	1	0.465156494
CMC_DLPFC	SMPDL3B	1	28261503	28285663	0.059	rs17257252	3.48	rs1010082	5.17E-02	4.94	-2.791	248	4	lasso	0.063958	3.00E-08	-2.73124	0.00631	0.02559	469	NA	1	0.465156494
Brain_Putamen_basal_ganglia	CYB561	17	61509665	61523739	0.619	rs7207214	3.15	rs4968755	0.380697	-7.28	2.578	258	9	lasso	0.4054	4.61E-14	-2.73017	6.33E-03	0.19672	61	NA	1	0.465205296
Brain_Cerebellar_Hemisphere	TRAPPC4	11	118889401	118896164	0.345	rs3916581	2.76	rs7131534	0.31521	6.37	2.648	384	5	lasso	0.301621	2.40E-11	2.72901	0.00635	0.01778	675	NA	1	0.465205296
Brain_Cerebellum	RP11-286H15.1	2	128383572	128384423	0.2069	rs800860	-3.4	rs2261682	0.065802	4.28	-1.148	405	405	blup	0.026655	2.45E-02	-2.72817	0.006369	0.02516	477	NA	1	0.465205296
Brain_Anterior_cingulate_cortex_BA24	PADI4	1	17634690	17690499	0.507	rs2240335	2.74	rs2240335	0.317525	6.01	2.744	462	6	lasso	0.28469	1.66E-09	2.73E+00	0.006377	0.0009	10000	0.000755	1	0.465205296
Brain_Amygdala	ZNF568	19	37407231	37488834	0.237	rs2385655	3.61	rs10424574	0.06858	3.9	2.273	281	281	blup	0.10348	1.39E-03	2.72771	0.006378	0.1237	97	NA	1	0.465205296
Brain_SpiCMC_DLPFCl_cord_cervical_c-1	CPM	12	69244955	69365350	0.519	rs7305123	3.35	rs9943849	-0.011149	-3.5	-2.377	468	24	enet	0.079	6.06E-03	2.7262	0.006407	0.01306	919	NA	1	0.465205296
Brain_Caudate_basal_ganglia	DDX4	5	55033845	55112985	0.3602	rs6450316	-2.9	rs3846512	0.040318	-4.23	-2.401	345	8	enet	0.059333	1.96E-03	2.72579	0.00641	0.04878	246	NA	1	0.465205296
Brain_Cerebellum	CTD-3162L10.1	19	36795482	36803570	0.321	rs2385655	3.61	rs2910681	5.22E-02	4.47	1.103	311	311	blup	0.081329	2.08E-04	2.72504	0.006429	0.12766	94	NA	1	0.465205296
Brain_Cerebellum	OSBPL5	11	3108346	3187000	0.3596	rs10741735	3.07	rs4285853	0.207375	-5.81	2.841	445	4	lasso	0.15178	3.85E-07	-2.72483	0.00643	0.00587	2043	NA	1	0.465205296
Brain_Nucleus_accumbens_basal_ganglia	RP11-673E1.1	4	144833484	144903607	0.331	rs1825040	3.18	rs2323418	3.88E-01	-7.15	2.617	260	12	lasso	0.36485	2.12E-14	-2.725	0.00643	0.1667	72	NA	1	0.465205296
Brain_Hippocampus	SPTBN1	2	54683422	54896812	0.3132	rs949516	3.67	rs6718276	-0.005379	-4.15	-2.539	527	527	blup	0.04588	1.40E-02	2.723779	0.00645	0.0296	405	NA	1	0.465205296
Brain_Cortex	RANBP10	16	67757005	67840555	0.2405	rs13334918	2.92	rs8051632	0.090254	-5.4	2.801	231	231	blup	0.10379	8.19E-05	-2.72336	0.00646	0.16667	72	NA	1	0.465205296
Brain_Hypothalamus	LRRIQ3	1	74491699	74663871	0.63	rs571848	2.75	rs11806946	0.434126	-6.92	2.713	361	23	enet	0.444121	2.85E-15	-2.72365	0.00646	0.00503	2385	NA	1	0.465205296
Brain_Cerebellum	RP11-2H3.6	4	409907	410326	0.181	rs1044147	-2.96	rs7376288	-0.000636	3.02	1.619	282	282	blup	0.02562	2.69E-02	2.72245	0.00648	0.0727	165	NA	1	0.465205296
Brain_Hippocampus	ZNF260	19	37001597	37019562	0.249	rs2385655	3.61	rs1726703	0.011149	2.89	-0.359	315	315	blup	0.01353	1.17E-01	2.7226	6.48E-03	0.375	32	NA	1	0.465205296
CMC_DLPFC	HEXA	15	72635777	72668520	0.0647	rs12372979	3.37	rs12443036	0.032972	-4.94	-2.268	285	285	bslmm	0.04286	5.41E-06	2.72124	0.0065	0.00228	5265	NA	1	0.465829565
Brain_Nucleus_accumbens_basal_ganglia	BOD1L1	4	13570362	13629347	0.38	rs10489095	3.44	rs7656112	-4.89E-03	-3.75	1.699	459	45	enet	0.02442	4.24E-02	-2.7203	0.00652	0.0182	660	NA	1	0.466169948
Brain_Substantia_nigra	TPPP	5	660883	693510	0.348	rs326057	-2.575	rs11739663	-5.27E-03	3.52	-1.176	332	332	blup	0.17013	9.39E-05	-2.7201	0.00653	0.00753	1594	NA	1	0.466169948
Brain_Hippocampus	HMGB1P31	2	54278471	54278897	0.4222	rs949516	3.67	rs6721970	0.156346	5.47	-2.848	454	454	blup	0.1809	2.16E-06	-2.719215	0.00654	0.0102	1177	NA	1	0.466169948
Brain_Hippocampus	RP11-977G19.11	12	56693926	56708592	0.414	rs12580100	-2.84	rs11171803	1.48E-01	-5.24	-1.886	260	260	blup	0.27646	2.21E-09	2.7191	0.00655	0.02344	512	NA	1	0.466169948
Brain_Anterior_cingulate_cortex_BA24	RP11-8P11.3	15	74060555	74061978	0.422	rs4886520	-4.62	rs12913205	0.042535	4.14	-3.632	378	378	blup	0.05701	7.36E-03	-2.71652	0.0066	0.03419	351	NA	1	0.467118082
Brain_Caudate_basal_ganglia	TRAPPC4	11	118889401	118896164	0.5596	rs3916581	2.76	rs569	0.452386	8.06	2.746	386	4	lasso	0.44327	7.07E-20	2.71662	0.0066	0.0264	455	NA	1	0.467118082
Brain_Anterior_cingulate_cortex_BA24	EIF2B2	14	75469614	75476292	0.216	rs7153685	-3.69	rs10136948	0.20306	-5.25	2.693	414	13	lasso	0.1499	2.07E-05	-2.7159	0.00661	0.0392	306	NA	1	0.467118082
Brain_Cortex	D2HGDH	2	242673994	242708226	0.7559	rs7578199	3.62	rs10755057	0.364025	7.23	-2.811	223	8	lasso	0.3702	2.99E-15	-2.71581	0.00661	0.05	240	NA	1	0.467118082
Brain_Cortex	RP11-826N14.4	5	175564160	175582741	0.373	rs4868601	-3.117	rs7443800	0.233768	-6.22	-3.08	324	26	enet	0.32007	5.24E-13	2.71538	0.00662	0.05556	216	NA	1	0.467118082
CMC_DLPFC	POLR2I	19	36604610	36606206	0.1502	rs2385655	3.61	rs757223	8.97E-02	6.55	-3.404	341	3	lasso	0.10155	2.39E-12	-2.7143	0.006642	0.08451	142	NA	1	0.467869292
Brain_Cerebellar_Hemisphere	FMNL1	17	43299590	43324633	0.3426	rs9630726	2.77	rs11012	0.21211	-5.36	2.53	264	27	enet	0.21667	3.07E-08	-2.71326	0.006662	0.01095	1096	NA	1	0.468240818
CMC_DLPFC	TCP11L2	12	106696580	106740792	0.0585	rs6539267	-3.68	rs17218455	0.045067	-4.77	-2.401	540	3	lasso	0.01981	1.57E-03	2.71287	0.00667	0.0189	635	NA	1	0.468240818
CMC_DLPFC	EIF2B2	14	75469611	75476294	0.101	rs7153685	-3.69	rs13712	0.216343	-9.97	2.718	412	6	lasso	0.21406	1.42E-25	-2.71126	0.0067	0.04743	253	NA	1	0.46864
Brain_Cerebellum	CTD-2020K17.3	17	43315395	43319101	0.6169	rs9630726	2.77	rs1552458	0.211504	5.87	-1.77	259	13	lasso	2.45E-01	4.61E-11	-2.71031	6.72E-03	0.00752	1596	NA	1	0.46864
CMC_DLPFC	REEP2	5	137774689	137782658	0.059	rs10900855	-3.36	rs2269947	4.75E-02	-5.04	-2.001	296	5	lasso	4.73E-02	1.83E-06	2.71017	0.006725	0.07895	152	NA	1	0.46864
Brain_Cerebellar_Hemisphere	TRGC2	7	38279181	38289173	0.7551	rs12669080	-3.31	rs2240825	0.44816	-7.47	-2.218	649	63	enet	0.37288	3.06E-14	2.70836	0.00676	0.0342	351	NA	1	0.46864
Brain_Putamen_basal_ganglia	MAN1B1	9	139981379	140003635	0.202	rs7038280	-3.31	rs4880200	0.145294	4.15	-2.834	368	2	lasso	0.10641	2.97E-04	-2.7085	0.00676	0.0326	368	NA	1	0.46864
Brain_Cerebellar_Hemisphere	HMGB1P31	2	54278471	54278897	0.268	rs949516	3.67	rs10183655	0.142079	5.26	-2.321	454	3	lasso	0.19167	2.20E-07	-2.70788	0.00677	0.03046	394	NA	1	0.46864
Brain_Cerebellar_Hemisphere	PAFAH2	1	26286258	26324648	0.472	rs10794522	-2.93	rs1938405	2.95E-01	6.14	2.532	444	6	lasso	0.262889	6.88E-10	2.706953	0.00679	0.0074	1622	NA	1	0.46864
Brain_Cerebellar_Hemisphere	AP001062.7	21	45751117	45755734	0.3	rs2096860	-2.64	rs4818908	0.063345	-4.21	-2.488	484	4	lasso	0.1019	1.78E-04	2.7058	0.00681	0.0009	10000	0.00289	1	0.46864
Brain_Cerebellar_Hemisphere	LUZP2	11	24518516	25104150	0.205	rs7932020	3.39	rs7112748	-0.00777	-3.21	0.654	473	473	blup	0.045789	9.71E-03	-2.70481	0.00683	0.025	480	NA	1	0.46864
Brain_Hippocampus	D2HGDH	2	242673994	242708226	0.4085	rs7578199	3.62	rs7582582	0.301462	5.84	-2.856	223	5	enet	0.26557	5.03E-09	-2.704486	0.00684	0.0506	237	NA	1	0.46864
Brain_Putamen_basal_ganglia	TRIM51DP	11	49896497	49898190	0.311	rs7479914	3.55	rs1917311	0.371919	-6.71	2.541	224	224	blup	0.32732	3.99E-11	-2.7047	0.00684	1	12	NA	1	0.46864
Brain_Nucleus_accumbens_basal_ganglia	ZC2HC1C	14	75530873	75545126	0.14	rs7153685	-3.69	rs175498	0.071522	-4.23	2.569	421	3	lasso	0.0454	8.76E-03	-2.7042	0.00685	0.04054	296	NA	1	0.46864
Brain_Nucleus_accumbens_basal_ganglia	ZP3	7	76054224	76071388	0.6123	rs35613536	2.78	rs35752932	0.224213	6.85	2.128	223	5	lasso	0.30845	5.08E-12	2.70337	0.00686	0.02564	468	NA	1	0.46864
Brain_Putamen_basal_ganglia	ZC2HC1C	14	75530873	75545126	0.206	rs7153685	-3.69	rs175505	0.09659	-4.6	2.737	419	2	lasso	0.12554	8.64E-05	-2.7035	0.00686	0.0553	217	NA	1	0.46864
Brain_Nucleus_accumbens_basal_ganglia	EARS2	16	23533335	23568391	0.258	rs2230914	3	rs1468138	0.202692	-5.37	-1.715	429	429	blup	0.2123	2.35E-08	2.70305	0.00687	0.0515	233	NA	1	0.46864
Brain_Amygdala	MFN1	3	179065480	179112719	0.449	rs2239639	3.71	rs11720405	0.218712	-4.64	-3.14	350	8	lasso	0.12306	5.08E-04	2.7027	0.00688	0.0543	221	NA	1	0.46864
Brain_Cerebellum	DAGLB	7	6448760	6487643	0.4048	rs2303361	3.25	rs3750038	0.176146	6	2.916	304	8	lasso	0.177708	3.44E-08	2.70243	0.00688	0.0303	396	NA	1	0.46864
Brain_Putamen_basal_ganglia	STMN4	8	27092840	27115937	0.721	rs2565050	3.87	rs17366947	4.80E-01	-7.39	-2.8	635	4	lasso	0.443382	1.25E-15	2.7014	0.00691	0.02673	449	NA	1	0.46864
Brain_Hypothalamus	RP11-386M24.4	15	93258989	93277425	0.491	rs8029427	-3.52	rs7162785	0.247361	-5.42	3.042	645	9	lasso	0.25494	1.76E-08	-2.70089	0.00692	0.05825	206	NA	1	0.46864
Brain_Cortex	CTD-2313J17.5	15	93322987	93324722	0.331	rs8029427	-3.36	rs7183797	0.268861	6.1	2.742	641	6	lasso	0.25803	1.93E-10	2.7004	0.00693	0.02362	508	NA	1	0.46864
Brain_Caudate_basal_ganglia	LRRIQ3	1	74491699	74663871	0.4239	rs571848	2.75	rs11806946	3.63E-01	-7.3	2.713	361	5	lasso	0.355567	2.36E-15	-2.69931	0.00695	0.00686	1750	NA	1	0.46864
Brain_Nucleus_accumbens_basal_ganglia	RP11-259G18.2	17	44320972	44322410	0.4633	rs199443	2.72	rs199439	0.428011	7.55	2.672	59	9	lasso	0.432766	1.49E-17	2.6991	0.006953	0.22222	54	NA	1	0.46864
Brain_Cortex	TRIM51FP	11	49854692	49860872	0.177	rs7479914	3.55	rs10769617	0.17224	-5.66	2.685	218	6	lasso	0.20739	1.72E-08	-2.6969	0.007	0.21818	55	NA	1	0.46864
Brain_Hippocampus	CTD-2587H19.2	19	54945363	54945821	0.245	rs16986092	4.05	rs7255633	0.252013	5.5	-2.629	454	2	lasso	0.24477	2.36E-08	-2.6964	7.01E-03	0.00454	2642	NA	1	0.46864
Brain_Nucleus_accumbens_basal_ganglia	RNF123	3	49726935	49753910	0.2078	rs11716445	3.49	rs2188151	0.095519	4.69	-1.226	316	32	enet	0.1418	6.49E-06	-2.69453	0.007049	0.04138	290	NA	1	0.46864
Brain_Cerebellum	ZNF585B	19	37672481	37708827	0.262	rs4806380	3	rs7245453	1.18E-01	5.18	1.699	275	275	blup	0.167197	9.22E-08	2.69403	0.007059	0.12766	94	NA	1	0.46864
Brain_Cerebellum	BRPF3	6	36164521	36200567	0.2321	rs3829963	4.47	rs9349005	-0.0044	-3.23	4.464	408	408	blup	0.02234	3.61E-02	-2.69384	0.00706	0.03509	342	NA	1	0.46864
Brain_Nucleus_accumbens_basal_ganglia	STRADA	17	61780192	61819330	0.137	rs885633	3.33	rs1982400	0.025458	3.89	1.913	314	314	blup	0.042646	1.08E-02	2.6926	0.007089	0.05941	202	NA	1	0.46864
CMC_DLPFC	FGD4	12	32638905	32798984	0.1201	rs10844377	2.99	rs4931642	0.076246	-7.48	-2.59	611	8	lasso	0.10769	4.98E-13	2.69264	0.007089	0.01456	824	NA	1	0.46864
CMC_DLPFC	ABL2	1	179068461	179198819	0.113	rs2816169	2.98	rs409386	3.03E-02	5.14	1.542	523	31	enet	0.057564	1.46E-07	2.69254	0.007091	0.02661	451	NA	1	0.46864
Brain_SpiCMC_DLPFCl_cord_cervical_c-1	RPS26P8	17	43685909	43686349	0.205	rs12944712	2.67	rs16940665	0.06446	3.72	2.49	106	106	blup	0.06029	1.49E-02	2.692043	0.0071	0.0591	203	NA	1	0.46864
Brain_Putamen_basal_ganglia	MTUS1	8	17501581	17658426	0.473	rs2588156	4.22	rs7459632	1.45E-01	-5.14	2.386	875	8	lasso	0.15411	1.32E-05	-2.6918	0.00711	0.0098	1224	NA	1	0.46864
CMC_DLPFC	FAM171A1	10	15253643	15413058	0.0928	rs17358476	-2.65	rs10796285	3.40E-02	-5.47	2.607	551	8	lasso	0.04569	2.70E-06	-2.690004	0.007145	0.00473	2536	NA	1	0.46864
CMC_DLPFC	CCT6B	17	33254877	33288528	0.2143	rs797989	-3.47	rs234810	1.71E-01	-9.71	-1.761	526	526	bslmm	0.24861	5.32E-30	2.68917	7.16E-03	0.0212	566	NA	1	0.46864
CMC_DLPFC	SLC39A12	10	18240767	18332221	0.0523	rs474778	4.06	rs491995	4.64E-02	-5.02	-3.512	451	4	enet	0.03716	2.19E-05	2.689211	0.007162	0.02592	463	NA	1	0.46864
CMC_DLPFC	AKAP3	12	4724675	4758213	0.2987	rs7972920	2.96	rs979877	0.262254	-10.92	2.609	709	9	enet	0.25828	2.84E-31	-2.68899	0.007167	0.00638	1880	NA	1	0.46864
Brain_Cortex	RSPO2	8	108911544	109095913	0.1924	rs16877095	-2.65	rs16877095	0.06479	4.13	-2.648	383	4	lasso	0.07291	9.00E-04	-2.68827	0.00718	0.0117	1029	NA	1	0.46864
Brain_Anterior_cingulate_cortex_BA24	SLC35G1	10	95653730	95715819	0.466	rs4918082	-3.82	rs1935960	0.030831	-4	3.547	472	12	lasso	0.0243	5.83E-02	-2.688345	0.007181	0.0206	582	NA	1	0.46864
Brain_Cortex	KANSL1-AS1	17	44270942	44274089	0.4512	rs12944712	2.67	rs8072451	0.628477	9.28	2.475	29	14	enet	0.63241	6.55E-31	2.68798	7.19E-03	0.09836	122	NA	1	0.46864
Brain_Cerebellar_Hemisphere	RP11-157P1.4	20	60880488	60881381	0.4408	rs6062177	-3.88	rs6062210	-0.00477	3.68	-0.99	467	12	lasso	0.12864	2.55E-05	-2.6876	0.0072	0.0323	371	NA	1	0.46864
Brain_Cerebellar_Hemisphere	RP11-521J24.1	13	81617805	81618577	0.464	rs1360632	-3.65	rs17073718	0.199364	-5.51	-2.857	435	11	lasso	0.23276	8.37E-09	2.68637	7.22E-03	0.0202	595	NA	1	0.46864
Brain_Substantia_nigra	MRPL19	2	75873909	75917977	0.863	rs12624122	3.27	rs10165899	0.505375	-6.43	-2.272	535	15	lasso	0.515794	5.64E-14	2.6857	0.007238	0.007	1714	NA	1	0.46864
Brain_Cerebellum	PPP2R1B	11	111606005	111637151	0.2958	rs10789849	2.6	rs10789849	0.060309	4.87	2.599	372	7	lasso	0.10204	3.38E-05	2.68547	0.00724	0.01063	1129	NA	1	0.46864
Brain_Cerebellum	NEUROD6	7	31377075	31380508	0.456	rs218153	3.39	rs10487719	0.018886	-4.2	0.546	600	600	blup	0.129449	2.94E-06	-2.68575	0.00724	0.02906	413	NA	1	0.46864
Brain_Cortex	STK33	11	8413418	8615836	0.214	rs10840103	2.98	rs1992756	0.041351	-4.1	-2.29	515	6	lasso	0.07118	1.03E-03	2.68544	0.00724	0.02007	598	NA	1	0.46864
Brain_Nucleus_accumbens_basal_ganglia	ZNF853	7	6655248	6663921	0.4127	rs2303361	3.25	rs2464873	0.151738	-4.71	1.862	313	7	lasso	0.139531	7.73E-06	-2.68549	0.00724	0.07229	166	NA	1	0.46864
Brain_Substantia_nigra	LRRIQ3	1	74491699	74663871	0.723	rs571848	2.75	rs11806946	0.30756	-5.41	2.713	360	29	enet	0.26428	7.55E-07	-2.6854	0.00724	0.00213	5635	NA	1	0.46864
Brain_Nucleus_accumbens_basal_ganglia	CRHR1-IT1	17	43697694	43725582	0.4414	rs12944712	2.67	rs17763086	0.380306	7.01	2.491	93	4	lasso	0.382253	3.55E-15	2.6854	0.007245	0.03478	345	NA	1	0.46864
Brain_Cortex	SENP6	6	76311225	76427997	0.174	rs1280049	3.08	rs2647415	0.10366	4.16	-2.137	337	6	lasso	0.095117	1.61E-04	-2.685	7.25E-03	0.02575	466	NA	1	0.46864
Brain_Putamen_basal_ganglia	RP11-561C5.5	15	85798600	85873565	0.337	rs7183651	3	rs10163187	0.211487	4.93	2.817	575	3	lasso	0.16917	4.80E-06	2.6844	0.00727	0.00687	1747	NA	1	0.46864
Brain_Cortex	RP11-480I12.5	1	202820956	202830748	0.295	rs3753476	2.6	rs10920513	0.187695	-5.58	1.761	453	24	enet	0.166837	5.23E-07	-2.68339	0.007288	0.00269	4457	NA	1	0.46864
Brain_Hypothalamus	FABP1	2	88422510	88427635	0.652	rs7425197	-2.8	rs2919872	0.264411	-6.16	-2.801	257	3	lasso	0.40941	7.11E-14	2.6831	0.00729	0.00691	1737	NA	1	0.46864
Brain_Amygdala	HRAS	11	532242	537287	0.314	rs3895063	-3.31	rs11821341	8.20E-04	-3.61	2.193	430	430	blup	0.02054	9.77E-02	-2.6829	0.0073	0.02752	436	NA	1	0.46864
Brain_Nucleus_accumbens_basal_ganglia	CCDC122	13	44398045	44449063	0.221	rs1555717	3.15	rs17065166	-3.20E-03	-3.88	0.261	533	533	blup	0.06613	1.90E-03	-2.6823	0.00731	0.0179	672	NA	1	0.46864
Brain_Putamen_basal_ganglia	POLDIP2	17	26674036	26684545	0.359	rs6505081	2.95	rs241775	0.167391	-5.1	2.758	270	10	enet	0.1842	1.73E-06	-2.68225	7.31E-03	0.07317	164	NA	1	0.46864
Brain_Cerebellum	SETD8	12	123868320	123893905	0.263	rs1569068	-4.28	rs28533432	0.201424	-6.12	-2.374	346	6	lasso	0.19604	6.00E-09	2.681648	7.33E-03	0.26667	45	NA	1	0.46864
CMC_DLPFC	FMNL3	12	50031723	50101197	0.0297	rs7965658	4.15	rs1150057	0.027103	-4.46	1.212	343	343	bslmm	0.02621	3.22E-04	-2.68069	0.007347	1	12	NA	1	0.46864
CMC_DLPFC	MFN1	3	179065479	179111008	0.199	rs2239639	3.71	rs2111534	0.151371	8.46	1.765	369	8	lasso	0.1856	4.53E-22	2.6791	0.007382	0.096	125	NA	1	0.46864
CMC_DLPFC	GXYLT1	12	42475647	42538673	0.0767	rs12822031	-3.38	rs2215454	0.058685	6.29	-1.895	456	456	blup	0.05628	2.00E-07	-2.67895	0.007385	0.03636	330	NA	1	0.46864
Brain_Caudate_basal_ganglia	TRIM51DP	11	49896497	49898190	0.4268	rs7479914	3.55	rs7947286	0.374978	-7.93	2.689	224	21	enet	0.40891	5.01E-18	-2.67893	0.00739	0.3	40	NA	1	0.46864
Brain_Hypothalamus	PMS2	7	6012870	6048756	0.383	rs2303361	3.25	rs1062372	0.286892	-5.7	-2.031	343	3	lasso	0.30836	3.24E-10	2.67894	0.00739	0.0348	345	NA	1	0.46864
CMC_DLPFC	TMED10	14	75598170	75643349	0.036	rs7153685	-3.69	rs10149880	0.031664	4.52	2.542	430	12	enet	0.01226	1.05E-02	2.67893	0.00739	0.0916	131	NA	1	0.46864
Brain_Anterior_cingulate_cortex_BA24	RFFL	17	33336763	33416338	0.3978	rs797989	-3.47	rs4796030	0.140536	4.43	2.954	434	8	lasso	0.11849	1.56E-04	2.6781	7.40E-03	0.0496	242	NA	1	0.46864
Brain_Substantia_nigra	BARD1	2	215590370	215674428	0.633	rs2216544	3.71	rs13026390	0.123273	-3.78	-0.039	433	433	blup	0.109157	1.72E-03	-2.67638	0.007442	0.026	462	NA	1	0.46864
Brain_Cortex	WDR6	3	49044588	49053236	0.1562	rs11716445	3.49	rs2286652	0.047199	4.67	2.333	263	5	lasso	0.09151	2.13E-04	2.67596	0.00745	0.2	60	NA	1	0.46864
Brain_Substantia_nigra	STMN4	8	27092840	27115937	0.638	rs2565050	3.87	rs17366947	0.60028	-6.93	-2.8	635	5	lasso	0.570001	5.57E-16	2.6754	0.00747	0.0267	449	NA	1	0.46864
CMC_DLPFC	TSNAXIP1	16	67840976	67861971	0.019	rs13334918	2.92	rs6499143	0.029088	4.08	2.876	225	225	blup	0.01434	6.20E-03	2.6751	0.00747	0.15584	77	NA	1	0.46864
Brain_Amygdala	RP11-483F11.7	10	101411746	101413662	0.257	rs11190351	-2.57	rs1035209	0.022959	-3.38	-1.553	443	443	blup	0.04589	2.60E-02	2.675026	0.007472	0.00304	3949	NA	1	0.46864
Brain_Cortex	CYB561	17	61509665	61523739	0.7862	rs7207214	3.15	rs2447442	0.640675	-9.45	2.478	258	26	enet	0.66747	8.12E-34	-2.6737	7.50E-03	0.26087	46	NA	1	0.46864
Brain_Caudate_basal_ganglia	CSDC2	22	41956767	41973745	0.249	rs139480	-4.54	rs9611610	0.132747	4.96	2.274	305	31	enet	0.16825	2.17E-07	2.6734	0.00751	0.2105	57	NA	1	0.46864
Brain_Nucleus_accumbens_basal_ganglia	FAM215B	17	44636196	44640161	0.1902	rs2074405	2.96	rs199439	0.16961	4.85	2.672	137	3	lasso	0.133193	1.26E-05	2.6725	0.007529	0.05479	219	NA	1	0.46864
Brain_Putamen_basal_ganglia	LRRIQ3	1	74491699	74663871	0.636	rs571848	2.75	rs4422957	0.370028	-6.49	2.688	361	9	lasso	0.33794	1.66E-11	-2.67E+00	0.00753	0.00616	1948	NA	1	0.46864
Brain_Cerebellum	TPH1	11	18039111	18063973	0.2347	rs16935005	3.21	rs211130	0.115667	4.71	-2.402	463	7	lasso	0.09303	7.46E-05	-2.67165	0.00755	0.02927	410	NA	1	0.46864
Brain_Hippocampus	LARS	5	145492601	145562223	0.167	rs9325009	3.732	rs7728381	0.085201	4.08	1.823	433	433	blup	0.09879	4.85E-04	2.6716	0.00755	0.75	16	NA	1	0.46864
Brain_Hypothalamus	RP11-259G18.2	17	44320972	44322410	0.3479	rs199443	2.72	rs199439	0.41063	6.69	2.672	59	4	lasso	0.3961	2.33E-13	2.67045	0.00757	0.13187	91	NA	1	0.46864
Brain_Hypothalamus	TRAPPC4	11	118889401	118896164	0.501	rs3916581	2.76	rs569	0.42818	6.75	2.746	384	7	lasso	0.41411	4.65E-14	2.6698	0.00759	0.01362	881	NA	1	0.46864
Brain_Anterior_cingulate_cortex_BA24	RP11-259G18.2	17	44320972	44322410	0.3789	rs199443	2.72	rs169201	0.449777	7.25	2.667	58	5	lasso	0.45945	4.73E-16	2.6693	7.60E-03	0.1739	69	NA	1	0.46864
Brain_Hypothalamus	E2F1	20	32263489	32274210	0.264	rs4911305	2.37	rs7274811	0.078036	-4.07	-2.175	271	22	enet	0.1065	3.54E-04	2.6688	0.00761	0.00181	6638	NA	1	0.46864
Brain_Putamen_basal_ganglia	FAM120B	6	170599791	170716153	0.196	rs9356632	2.83	rs9356632	0.079021	-4.4	2.832	394	3	lasso	0.06644	3.79E-03	-2.669	0.00761	0.00422	2846	NA	1	0.46864
Brain_Substantia_nigra	LRRC37A2	17	44588877	44630815	0.451	rs2074405	2.96	rs169201	0.25452	5.39	2.667	136	11	enet	0.28214	2.85E-07	2.6689	7.61E-03	0.07101	169	NA	1	0.46864
CMC_DLPFC	DALRD3	3	49052920	49058504	0.0454	rs11716445	3.49	rs12493578	0.041738	-5.23	2.952	265	8	lasso	0.05954	8.94E-08	-2.66726	0.007647	0.33333	36	NA	1	0.46864
Brain_Hypothalamus	CCDC158	4	77234155	77343021	0.22	rs11097313	3.07	rs17236661	0.13895	4.6	-2.752	520	11	enet	0.152	1.97E-05	-2.66712	0.00765	0.02864	419	NA	1	0.46864
Brain_SpiCMC_DLPFCl_cord_cervical_c-1	RP11-259G18.1	17	44344403	44346060	0.136	rs199533	2.77	rs169201	0.18258	4.21	2.667	65	8	lasso	0.17596	5.19E-05	2.666927	0.00765	0.08	150	NA	1	0.46864
Brain_Nucleus_accumbens_basal_ganglia	KCNK4	11	64058797	64067503	0.164	rs2096706	-3.76	rs2286614	0.018751	3.65	1.016	351	351	blup	0.03875	1.44E-02	2.666933	0.007655	0.02151	558	NA	1	0.46864
Brain_Anterior_cingulate_cortex_BA24	PRB2	12	11544476	11653975	0.236	rs12305013	-3.49	rs2016377	0.057691	3.82	-2.297	442	442	blup	0.05781	7.00E-03	-2.66684	0.007657	0.00971	1236	NA	1	0.46864
Brain_SpiCMC_DLPFCl_cord_cervical_c-1	RP11-259G18.3	17	44336917	44337972	0.44	rs199533	2.77	rs169201	0.52963	6.56	2.667	65	8	lasso	0.49991	6.89E-14	2.666919	0.00766	0.071	169	NA	1	0.46864
Brain_SpiCMC_DLPFCl_cord_cervical_c-1	PPIP5K2	5	102455856	102548500	0.287	rs467186	-3.78	rs34379	0.027636	-4.23	-1.862	318	318	blup	0.0985	2.38E-03	2.66524	0.00769	0.3	40	NA	1	0.46864
Brain_Nucleus_accumbens_basal_ganglia	TRIM51DP	11	49896497	49898190	0.347	rs7479914	3.55	rs10839307	0.329636	-7.48	2.473	224	224	blup	0.37901	4.97E-15	-2.664575	0.007709	0.92308	13	NA	1	0.46864
Brain_Substantia_nigra	DND1P1	17	43663237	43664295	0.521	rs12944712	2.67	rs8072451	0.18542	4.73	2.475	119	5	lasso	0.27764	3.65E-07	2.6637	7.73E-03	0.04979	241	NA	1	0.46864
Brain_SpiCMC_DLPFCl_cord_cervical_c-1	BCR	22	23521891	23660224	0.486	rs7290879	2.75	rs131690	0.098349	-3.65	1.114	396	396	blup	0.0497	2.48E-02	-2.66315	7.74E-03	0.02927	410	NA	1	0.46864
Brain_Substantia_nigra	RP11-707O23.5	17	43678235	43679706	0.536	rs12944712	2.67	rs8072451	0.29403	4.99	2.475	111	6	lasso	0.32065	3.22E-08	2.663	7.74E-03	0.12	100	NA	1	0.46864
Brain_Hypothalamus	C19orf40	19	33463115	33469128	0.381	rs8107282	-3.23	rs751731	0.084691	4.26	-2.772	446	4	lasso	0.12826	9.00E-05	-2.66E+00	0.007748	0.01556	771	NA	1	0.46864
Brain_Cerebellum	ALLC	2	3705785	3750174	0.461	rs7591840	2.83	rs2071639	0.268629	6.71	2.402	544	3	lasso	0.261904	8.27E-12	2.66231	0.007761	0.01231	975	NA	1	0.46864
Brain_Amygdala	CTA-212D2.2	6	135376171	135381688	0.309	rs6915976	3.16	rs4896125	0.02067	-3.94	1.817	367	367	blup	0.07668	5.43E-03	-2.66188	0.00777	0.0001	10000	3.02E-05	1	0.46864
Brain_Putamen_basal_ganglia	SPIRE2	16	89884587	89937727	0.266	rs2377058	3.22	rs1805007	-0.001292	-3.32	-1.515	364	364	blup	0.092	7.47E-04	2.6614	0.00778	0.0396	303	NA	1	0.46864
Brain_Substantia_nigra	DSCC1	8	120846216	120868250	0.689	rs4380974	4.16	rs7815122	0.29937	-4.91	-2.222	454	17	lasso	0.22358	6.45E-06	2.6612	0.00779	0.0511	235	NA	1	0.46864
Brain_Cerebellar_Hemisphere	RP11-259G18.3	17	44336917	44337972	0.3776	rs199533	2.77	rs169201	0.569947	8.36	2.667	66	14	lasso	0.56387	6.01E-24	2.66043	0.007804	0.16667	72	NA	1	0.46864
Brain_Nucleus_accumbens_basal_ganglia	NOS2P3	17	20339650	20350557	0.4195	rs3862151	2.74	rs3862151	0.330335	-6.6	2.74	178	178	blup	0.362469	2.69E-14	-2.66	0.007815	0.03934	305	NA	1	0.46864
Brain_Substantia_nigra	RP11-259G18.2	17	44320972	44322410	0.495	rs199443	2.72	rs169201	0.39643	5.62	2.667	58	12	lasso	0.34193	9.18E-09	2.6593	7.83E-03	0.07547	159	NA	1	0.46864
Brain_SpiCMC_DLPFCl_cord_cervical_c-1	SPIRE2	16	89884587	89937727	0.396	rs2377058	3.22	rs7195066	0.08367	3.93	1.925	363	363	blup	0.1406	3.06E-04	2.65887	0.00784	0.04839	248	NA	1	0.46864
Brain_Nucleus_accumbens_basal_ganglia	RP11-111M22.3	11	76152382	76155700	0.298	rs2155219	-2.94	rs7948288	0.050031	-3.98	-2.207	463	11	enet	0.06505	2.05E-03	2.658646	0.007846	0.0543	221	NA	1	0.46864
Brain_Anterior_cingulate_cortex_BA24	RP11-259G18.3	17	44336917	44337972	0.4473	rs199533	2.77	rs169201	0.601181	8.09	2.667	65	9	lasso	0.58561	3.21E-22	2.658	7.86E-03	0.0741	162	NA	1	0.46864
Brain_Cerebellum	KBTBD3	11	105921825	105948215	0.1503	rs10895959	-3.2	rs1047636	0.085546	-4.19	2.742	369	2	lasso	0.03445	1.23E-02	-2.65784	0.00786	0.03101	387	NA	1	0.46864
Brain_Cerebellar_Hemisphere	DGKB	7	14184674	15014402	0.3776	rs4721397	3.07	rs1120408	0.047946	-3.71	1.966	546	546	blup	0.072081	1.50E-03	-2.65629	0.0079	0.0625	192	NA	1	0.46864
Brain_Cortex	RP11-258F22.1	10	38064299	38073059	0.217	rs11011247	-2.77	rs1208683	0.110996	-5.2	-2.639	312	22	lasso	0.1425	3.80E-06	2.65567	0.007915	0.0603	199	NA	1	0.46864
Brain_Caudate_basal_ganglia	RP11-844P9.2	5	175570088	175626298	0.2834	rs4868601	-3.12	rs1030167	0.18784	-5.39	-2.72	341	3	lasso	0.168668	2.09E-07	2.65545	0.00792	0.05381	223	NA	1	0.46864
Brain_Anterior_cingulate_cortex_BA24	KANSL1-AS1	17	44270942	44274089	0.3853	rs12944712	2.67	rs8072451	0.472467	7.31	2.475	29	3	lasso	0.46902	1.82E-16	2.6546	7.94E-03	0.0418	287	NA	1	0.46864
Brain_Cerebellum	DNM1P35	15	76020030	76024493	0.2395	rs2938691	3.14	rs17424999	1.93E-01	5.84	-2.901	257	4	lasso	0.19267	8.29E-09	-2.6527	0.00798	0.07059	170	NA	1	0.46864
Brain_Cortex	RP11-259G18.3	17	44336917	44337972	0.4193	rs199533	2.77	rs169201	0.560358	9.13	2.667	66	11	lasso	0.6047	8.40E-29	2.65297	7.98E-03	0.06486	185	NA	1	0.46864
Brain_Cerebellum	hsa-mir-1199	19	14183348	14185874	0.299	rs3760703	2.31	rs35357458	1.42E-01	4.89	-2.0191	289	18	enet	0.152553	3.58E-07	-2.65248	0.00799	0.00407	2950	NA	1	0.46864
CMC_DLPFC	ZFAND1	8	82613565	82633539	0.3927	rs10102367	3.53	rs1844358	0.137457	-9.14	-2.259	343	343	bslmm	0.2955	2.47E-36	2.65254	7.99E-03	0.03217	373	NA	1	0.46864
Brain_Cortex	RP11-259G18.2	17	44320972	44322410	0.3754	rs199443	2.72	rs199443	0.492922	8.45	2.718	59	7	lasso	0.51138	1.20E-22	2.65146	8.01E-03	0.21429	56	NA	1	0.46864
CMC_DLPFC	DDX4	5	55033844	55112974	0.0833	rs6450316	-2.9	rs35350870	7.20E-02	-6.66	-2.386	390	390	bslmm	8.48E-02	1.68E-10	2.65094	0.008027	0.41379	29	NA	1	0.46864
Brain_Amygdala	NME7	1	169101961	169337205	0.443	rs1517745	2.87	rs10919132	1.38E-01	-4.52	2.563	594	9	lasso	0.12359	4.94E-04	-2.6509	0.00803	0.04545	264	NA	1	0.46864
Brain_SpiCMC_DLPFCl_cord_cervical_c-1	MXD3	5	176732501	176739758	0.264	rs337388	3.53	rs28362590	-0.003926	3.56	-1.52	310	310	blup	0.1199	8.45E-04	-2.65063	0.00803	0.09302	129	NA	1	0.46864
Brain_Cerebellum	RP11-1017G21.5	14	102414684	102415762	0.481	rs2251246	-3.05	rs2448241	0.28605	6.72	-2.951	339	40	enet	0.31923	1.68E-14	-2.6501	0.00805	0.02864	419	NA	1	0.46864
Brain_Cerebellum	RP11-360F5.3	4	39135533	39137228	0.297	rs11096974	-3.07	rs11096974	0.255303	-6.32	-3.071	455	455	blup	0.2258	3.26E-10	2.65011	0.00805	0.0184	652	NA	1	0.46864
Brain_Cerebellum	POLDIP2	17	26674036	26684545	0.1922	rs6505081	2.95	rs11080054	0.113598	-4.73	2.395	270	4	lasso	1.18E-01	8.18E-06	-2.6495	8.06E-03	0.07059	170	NA	1	0.46864
Brain_Putamen_basal_ganglia	RP11-259G18.2	17	44320972	44322410	0.26	rs199443	2.72	rs199439	0.468775	7.29	2.672	59	6	lasso	0.4632	1.73E-16	2.6491	8.07E-03	0.18462	65	NA	1	0.46864
Brain_Hippocampus	WDR66	12	122356204	122441833	0.351	rs7954584	3.82	rs2089887	6.71E-03	-3.54	-2.597	334	34	enet	0.08307	1.32E-03	2.6484	0.00809	0.1519	79	NA	1	0.46864
Brain_Substantia_nigra	RP11-259G18.3	17	44336917	44337972	0.629	rs199533	2.77	rs169201	0.35249	5.83	2.667	65	9	lasso	0.40015	2.42E-10	2.6485	8.09E-03	0.07273	165	NA	1	0.46864
Brain_Cerebellar_Hemisphere	RP11-798G7.8	17	43608943	43611204	0.2578	rs12944712	2.67	rs17689471	0.159238	5.62	2.502	144	8	lasso	0.16728	1.43E-06	2.64808	0.008095	0.0438	274	NA	1	0.46864
Brain_Anterior_cingulate_cortex_BA24	TRIM51FP	11	49854692	49860872	0.189	rs7479914	3.55	rs1909218	0.07039	-4.02	2.175	218	218	blup	0.1067	3.29E-04	-2.6479	0.0081	0.35294	34	NA	1	0.46864
Brain_Hypothalamus	RP11-1293J14.1	2	3500727	3501131	0.477	rs7591840	2.83	rs17444576	-0.004147	3.94	1.247	571	571	blup	0.03751	2.56E-02	2.6473	0.00811	0.00357	3365	NA	1	0.46864
Brain_Cerebellar_Hemisphere	BAIAP2-AS1	17	79002933	79008501	0.2955	rs2659007	3.55	rs9913181	-0.007406	3.12	1.814	454	454	blup	0.04073	1.40E-02	2.64708	0.008119	0.01354	886	NA	1	0.46864
Brain_Cerebellar_Hemisphere	NCOA5	20	44689624	44718591	0.2811	rs456399	3.37	rs465431	0.0488	-3.68	2.285	506	4	lasso	0.08181	7.49E-04	-2.6469	0.00812	0.0471	255	NA	1	0.46864
Brain_Hypothalamus	CEP250	20	34042985	34099804	0.165	rs6087733	3.01	rs6060673	-0.002824	-3.38	-2.329	325	325	blup	0.0515	1.07E-02	2.6469	0.00812	0.03636	330	NA	1	0.46864
Brain_Caudate_basal_ganglia	D2HGDH	2	242673994	242708226	0.5425	rs7578199	3.62	rs7582582	0.261435	6.31	-2.856	223	6	lasso	0.2497	1.27E-10	-2.64629	8.14E-03	0.10714	112	NA	1	0.469137231
Brain_Putamen_basal_ganglia	FBN2	5	127593601	127994878	0.429	rs6865322	-2.793	rs4339399	0.112989	4.82	-2.506	452	14	lasso	0.132825	5.37E-05	-2.6447	0.008175	0.02637	455	NA	1	0.470355074
Brain_Anterior_cingulate_cortex_BA24	FABP1	2	88422510	88427635	0.7316	rs7425197	-2.8	rs6735524	0.32452	-6.26	-2.641	257	16	lasso	0.4362	4.52E-15	2.6434	0.00821	0.00661	1816	NA	1	0.470355074
Brain_SpiCMC_DLPFCl_cord_cervical_c-1	RP11-302M6.5	1	90405160	90405706	0.4424	rs11580050	3.73	rs17491902	0.016652	3.25	-1.584	383	383	blup	0.09912	2.31E-03	-2.64321	0.00821	0.0315	381	NA	1	0.470355074
Brain_Hypothalamus	FOLH1	11	49168187	49230222	0.108	rs7479914	3.55	rs1846289	0.02664	3.62	3.391	168	168	blup	0.08055	1.78E-03	2.6426	0.00823	0.8	15	NA	1	0.470355074
Brain_Hippocampus	RP11-259G18.2	17	44320972	44322410	0.346	rs199443	2.72	rs169201	0.4206	7.01	2.667	58	6	lasso	0.42658	6.35E-15	2.642	0.008242	0.1212	99	NA	1	0.470355074
Brain_Cerebellum	CYSTM1	5	139554227	139661637	0.1681	rs269783	-3.52	rs2291878	1.59E-01	-5.23	-2.602	301	2	lasso	0.116589	9.30E-06	2.6416	0.008251	0.09023	133	NA	1	0.470355074
Brain_Hypothalamus	PLCH1	3	155093369	155462856	0.203	rs117442	3.75	rs9850228	0.052306	4.23	0.825	353	353	blup	0.06023	6.23E-03	2.6412	0.00826	0.7059	17	NA	1	0.470355074
Brain_Caudate_basal_ganglia	ZDHHC11	5	710471	851101	0.3758	rs326057	-2.67	rs908114	-0.003823	2.96	1.08	363	363	blup	0.041226	8.58E-03	2.63983	0.00829	0.00984	1219	NA	1	0.470355074
Brain_Cortex	CTD-2020K17.3	17	43315395	43319101	0.8551	rs9630726	2.77	rs1552458	0.384665	7.26	-1.77	259	15	lasso	0.47421	1.64E-20	-2.64017	8.29E-03	0.01472	815	NA	1	0.470355074
Brain_Cerebellar_Hemisphere	AP003774.1	11	64092522	64096976	0.604	rs2096706	-3.76	rs4930702	0.27274	-6.09	1.838	352	11	lasso	0.286056	9.43E-11	-2.63963	0.0083	0.05405	222	NA	1	0.470355074
Brain_Amygdala	RBM26-AS1	13	79980444	79998463	0.616	rs1441263	-2.8	rs9574424	0.31225	5.28	-2.479	395	5	lasso	0.19777	9.49E-06	-2.6387	0.00832	0.00559	2148	NA	1	0.470355074
Brain_Hippocampus	AC004980.7	7	76178677	76257299	0.428	rs35613536	2.78	rs35613536	0.225118	6.3	2.777	177	11	enet	0.2522	1.36E-08	2.63895	0.00832	0.01948	616	NA	1	0.470355074
Brain_Cortex	ALKBH3	11	43902361	43941816	0.347	rs12576917	3.31	rs2434467	0.099602	5.07	2.041	516	4	lasso	0.1413	4.18E-06	2.63786	0.00834	0.01961	612	NA	1	0.470355074
Brain_Substantia_nigra	WDR6	3	49044588	49053236	0.14	rs11716445	3.49	rs6791542	0.19091	4.33	2.541	262	7	lasso	0.136696	4.69E-04	2.6378	0.008345	0.31579	38	NA	1	0.470355074
Brain_Caudate_basal_ganglia	RP11-259G18.3	17	44336917	44337972	0.4433	rs199533	2.77	rs199439	6.13E-01	9.31	2.672	66	6	lasso	0.60548	1.73E-30	2.63709	8.36E-03	0.10345	116	NA	1	0.470355074
Brain_Hypothalamus	NUDT16L1	16	4743695	4745860	0.373	rs669561	-2.7	rs12325592	-0.009404	3.39	1.372	395	395	blup	0.0528	9.86E-03	2.6371	0.00836	0.02034	590	NA	1	0.470355074
CMC_DLPFC	FBRSL1	12	133067156	133161773	0.0483	rs7487258	-2.5	rs2323982	0.000371	4.17	1.57	286	286	blup	0.01558	4.54E-03	2.63706	0.008363	0.01049	1144	NA	1	0.470355074
Brain_Putamen_basal_ganglia	CYSTM1	5	139554227	139661637	0.317	rs269783	-3.515	rs2291878	0.099758	-4.19	-2.602	300	3	lasso	0.042445	1.74E-02	2.6366	0.008374	0.05742	209	NA	1	0.470355074
Brain_Nucleus_accumbens_basal_ganglia	ARL17A	17	44594068	44657088	0.3977	rs2074405	2.9	rs199439	0.343844	6.85	2.672	144	7	lasso	0.346263	1.36E-13	2.6364	0.008378	0.12121	99	NA	1	0.470355074
Brain_Cortex	TRIM13	13	50570024	50592587	0.226	rs9535350	-2.83	rs7981648	0.010865	3.9	1.804	406	406	blup	0.0629	1.95E-03	2.63611	8.39E-03	0.00387	3101	NA	1	0.470387918
CMC_DLPFC	CROCCP2	1	16951872	16971178	0.6876	rs6698317	-2.7	rs156908	3.12E-01	11.92	-1.761	274	70	enet	0.392893	6.22E-51	-2.63404	0.008438	0.00157	7647	NA	1	0.472436283
Brain_SpiCMC_DLPFCl_cord_cervical_c-1	RP11-259G18.2	17	44320972	44322410	0.268	rs199443	2.72	rs169201	0.34443	5.47	2.667	58	15	lasso	0.31494	2.50E-08	2.633249	0.00846	0.0615	195	NA	1	0.473025346
Brain_Substantia_nigra	TRAPPC4	11	118889401	118896164	0.552	rs3916581	2.76	rs569	0.26325	5.17	2.746	384	5	lasso	0.1994	2.21E-05	2.6324	0.00848	0.01961	612	NA	1	0.473501138
Brain_Cerebellum	UIMC1	5	176332006	176449603	0.2234	rs337388	3.53	rs1700490	6.07E-02	4.49	0.356	397	397	blup	0.070253	5.45E-04	2.6296	0.008548	0.10909	110	NA	1	0.476652211
Brain_Cerebellum	RBM26-AS1	13	79980444	79998463	0.6413	rs1441263	-2.8	rs9574424	0.45789	8.35	-2.479	395	9	lasso	0.45335	9.11E-22	-2.6289	8.57E-03	0.02597	462	NA	1	0.476811595
Brain_SpiCMC_DLPFCl_cord_cervical_c-1	ASB8	12	48541571	48574996	0.326	rs10875746	4.11	rs2269935	0.097401	4.29	3.779	515	515	blup	0.0961	2.67E-03	2.6286	0.008574	0.05085	236	NA	1	0.476811595
Brain_Cerebellum	GDF9	5	132196873	132202238	0.2082	rs803217	-2.81	rs2057825	5.43E-02	-4.47	-2.671	410	6	lasso	0.081619	2.02E-04	2.628	0.008588	0.01378	871	NA	1	0.476946501
Brain_Cerebellar_Hemisphere	RP11-798K23.5	5	178954225	178954514	0.5105	rs17681505	3.924	rs4701140	0.243576	-5.55	2.086	485	16	enet	0.20242	9.50E-08	-2.62755	0.0086	0.02685	447	NA	1	0.476970121
Brain_Amygdala	ITGA10	1	145524891	145543868	0.129	rs35353761	-4.09	rs6670984	7.58E-02	3.6	1.95	109	2	lasso	0.08084	4.40E-03	2.626	0.00864	0.23077	52	NA	1	0.478544516
CMC_DLPFC	ZNF37BP	10	43008960	43048280	0.163	rs12265862	2.94	rs11239617	9.75E-02	-7.04	-2.664	270	9	lasso	0.0946	1.40E-11	2.625507	0.008652	0.01571	764	NA	1	0.478565928
Brain_Cerebellum	LRRC2	3	46556913	46621589	0.4947	rs11130099	3.21	rs11130097	1.97E-01	5.71	-1.414	371	7	lasso	0.26715	4.78E-12	-2.62454	0.00868	0.03093	388	NA	1	0.478859763
Brain_Cerebellum	GAS6	13	114523524	114567046	0.3143	rs7997328	3.3	rs9604488	0.13999	5.2	2.495	346	7	lasso	0.13994	1.14E-06	2.6233	8.71E-03	0.01288	932	NA	1	0.478859763
Brain_Hippocampus	TRIM51DP	11	49896497	49898190	0.246	rs7479914	3.55	rs2007068	0.20524	-5.87	2.842	224	25	enet	0.25926	8.07E-09	-2.6228	0.00872	0.63158	19	NA	1	0.478859763
Brain_Cerebellar_Hemisphere	RPL39P3	6	74082831	74082986	0.2854	rs2000203	3.2	rs6453619	0.016418	-3.86	1.937	387	5	lasso	0.0579	4.11E-03	-2.6216	0.00875	0.0127	946	NA	1	0.478859763
CMC_DLPFC	WDR6	3	49044636	49053386	0.1738	rs11716445	3.49	rs4513485	0.225074	10.32	2.095	263	18	lasso	0.25394	1.06E-30	2.62068	0.008775	0.26087	46	NA	1	0.478859763
Brain_Putamen_basal_ganglia	PLEKHM1	17	43513266	43568115	0.271	rs9630726	2.77	rs11012	0.184414	4.64	2.53	161	3	lasso	0.1655	6.16E-06	2.62056	8.78E-03	0.03191	376	NA	1	0.478859763
Brain_Cortex	IFIT1	10	91152303	91163745	0.244	rs7083405	3.54	rs304447	0.025962	-4.27	-0.778	578	578	blup	0.07092	1.05E-03	2.62016	0.008789	0.01427	841	NA	1	0.478859763
CMC_DLPFC	PRPH2	6	42664332	42690358	0.5339	rs7740672	2.64	rs3736745	6.31E-01	16.88	-2.236	374	7	lasso	0.709842	3.35E-123	-2.62013	0.00879	0.008	1500	NA	1	0.478859763
Brain_Nucleus_accumbens_basal_ganglia	ARHGAP27	17	43471275	43511787	0.3312	rs9630726	2.77	rs17689471	0.173438	5.2	2.502	185	14	lasso	0.162519	1.30E-06	2.6198	0.008799	0.04959	242	NA	1	0.478859763
Brain_Hypothalamus	NELFCD	20	57556263	57570188	0.397	rs7267528	4.02	rs163790	0.133583	-4.61	2.101	555	6	lasso	0.1443	3.23E-05	-2.6199	0.0088	0.01262	951	NA	1	0.478859763
Brain_SpiCMC_DLPFCl_cord_cervical_c-1	RP4-669P10.16	22	42535623	42535938	0.308	rs2285138	2.31	rs4147638	0.093106	-4.34	1.721	362	362	blup	0.1532	1.64E-04	-2.61968	8.80E-03	0.00594	2021	NA	1	0.478859763
CMC_DLPFC	NHP2L1	22	42069936	42084913	0.0814	rs139480	-4.54	rs5758408	0.085717	-6.65	1.712	299	299	bslmm	0.09596	9.92E-12	-2.61969	0.008801	0.1481	81	NA	1	0.478859763
Brain_Cerebellum	DEPTOR	8	120940640	121063152	0.3074	rs4380974	4.16	rs9918814	0.042146	-4.43	-1.749	443	31	enet	0.157433	2.28E-07	2.61946	0.00881	0.0698	172	NA	1	0.478859763
Brain_Putamen_basal_ganglia	SH3RF1	4	170015407	170192256	0.441	rs17708700	2.38	rs4130882	0.00877	-3.9	1.149	379	25	enet	0.07719	1.92E-03	-2.61907	0.00882	0.00482	2491	NA	1	0.478859763
Brain_Amygdala	SURF1	9	136218610	136223552	0.724	rs3011289	-2.47	rs3118667	0.058909	5.26	1.818	603	30	enet	0.36258	4.13E-10	2.6172	0.00886	0.0066	1817	NA	1	0.478949829
Brain_Caudate_basal_ganglia	WDR60	7	158649269	158749438	0.4106	rs7787974	-3.37	rs2657381	0.198026	-5.95	3.18	401	11	lasso	0.21265	4.08E-09	-2.6171	0.00887	0.0395	304	NA	1	0.478949829
Brain_Anterior_cingulate_cortex_BA24	RP13-977J11.2	12	132671287	132674240	0.427	rs4964930	2.86	rs11246988	0.244556	-5.44	-2.343	285	5	lasso	0.18665	1.81E-06	2.61696	0.008872	0.00727	1650	NA	1	0.478949829
Brain_Cerebellar_Hemisphere	DPP7	9	140004994	140009629	0.278	rs7038280	-3.33	rs13631	1.89E-01	-5.11	2.223	370	3	lasso	0.13714	1.37E-05	-2.61647	0.00888	0.04839	248	NA	1	0.478949829
Brain_Cerebellum	CTSA	20	44518783	44527398	0.377	rs11086984	-3.19	rs3746497	0.180557	-5.98	2.451	512	4	lasso	0.18768	1.34E-08	-2.6164	0.00889	0.02817	426	NA	1	0.478949829
Brain_Anterior_cingulate_cortex_BA24	RP11-67M1.1	4	90757559	90763129	0.2351	rs10011790	3.51	rs2583973	0.120642	4.36	-2.219	381	381	blup	0.08785	1.08E-03	-2.61399	0.00895	0.07692	156	NA	1	0.478949829
CMC_DLPFC	CYB561	17	61509664	61523722	0.4225	rs1588368	3.56	rs4968647	6.57E-01	-17.29	2.812	263	21	enet	0.66323	1.25E-108	-2.61377	8.95E-03	0.19672	61	NA	1	0.478949829
Brain_Caudate_basal_ganglia	LARGE	22	33558212	34318829	0.203	rs5754738	-3.62	rs2267306	-0.006221	-3.66	-0.505	640	640	blup	0.03534	1.39E-02	2.6137	0.00896	0.0236	508	NA	1	0.478949829
Brain_Putamen_basal_ganglia	NSFP1	17	44450221	44564507	0.798	rs199533	2.77	rs17698176	0.345493	6.23	-2.389	65	6	lasso	0.3942	1.27E-13	-2.61367	8.96E-03	0.09302	129	NA	1	0.478949829
CMC_DLPFC	MLH3	14	75480466	75518235	0.0868	rs7153685	-3.69	rs175084	0.135761	-8.46	2.641	431	10	lasso	0.15276	3.63E-18	-2.61264	0.00898	0.07643	157	NA	1	0.478949829
Brain_Cortex	RP11-673E1.1	4	144833484	144903607	0.4033	rs1825040	3.18	rs10016223	0.43644	-7.7	3.036	260	5	lasso	0.44699	4.83E-19	-2.61269	0.008983	0.21818	55	NA	1	0.478949829
Brain_Anterior_cingulate_cortex_BA24	LRRIQ3	1	74491699	74663871	0.394	rs571848	2.75	rs792310	0.263147	-5.6	2.614	361	8	lasso	0.15351	1.63E-05	-2.61E+00	0.008987	0.00544	2207	NA	1	0.478949829
Brain_Cortex	PLEKHM1	17	43513266	43568115	0.2999	rs9630726	2.77	rs11012	0.176039	5.52	2.53	162	3	lasso	0.16233	7.57E-07	2.61245	8.99E-03	0.05063	237	NA	1	0.478949829
Brain_Cortex	AC093642.3	2	242912834	242919427	0.289	rs35964352	3.57	rs11510409	0.136977	-4.97	2.338	134	11	enet	0.1226	1.87E-05	-2.61241	0.00899	0.0851	141	NA	1	0.478949829
Brain_Cerebellar_Hemisphere	ARL17A	17	44594068	44657088	0.6449	rs2074405	2.9	rs169201	0.576375	8.49	2.667	144	6	lasso	0.58508	2.82E-25	2.6122	0.008996	0.07947	151	NA	1	0.478949829
Brain_Cortex	hsa-mir-1199	19	14183348	14185874	0.289	rs3760703	2.31	rs7258963	0.285759	6.32	-2.148	289	13	enet	0.30523	2.25E-12	-2.611	0.009028	0.00302	3980	NA	1	0.480033321
CMC_DLPFC	PSMA4	15	78832746	78841563	0.0755	rs7168166	3.19	rs9788682	0.057954	-5.67	-2.565	426	5	lasso	0.06981	7.03E-09	2.6094	0.00907	0.02135	562	NA	1	0.480830351
Brain_Cerebellum	MPO	17	56347217	56358296	0.2174	rs2243828	-3.1	rs2072144	0.098597	4.57	-2.399	365	5	lasso	5.93E-02	1.41E-03	-2.60917	9.08E-03	0.03822	314	NA	1	0.480830351
Brain_Amygdala	ANKS1A	6	34857042	35059179	0.36	rs2233645	-2.68	rs820076	0.0514	4.2	2.505	377	3	lasso	0.0754	5.79E-03	2.60834	0.0091	0.0168	714	NA	1	0.480830351
Brain_Amygdala	PPP2R1B	11	111606005	111637151	0.293	rs10789849	2.6	rs10789849	1.95E-01	4.39	2.599	367	2	lasso	0.15568	9.23E-05	2.608	0.00911	0.00148	8087	NA	1	0.480830351
Brain_Cortex	POLDIP2	17	26674036	26684545	0.3522	rs6505081	2.95	rs3093680	0.19811	-5.79	2.501	271	5	lasso	0.18038	1.70E-07	-2.60789	9.11E-03	0.02559	469	NA	1	0.480830351
Brain_Cerebellum	DNM3	1	171810621	172387606	0.474	rs235917	2.77	rs7520688	3.20E-01	7.49	-2.42	476	7	lasso	0.35102	4.35E-16	-2.6078	0.009113	0.00866	1385	NA	1	0.480830351
Brain_Nucleus_accumbens_basal_ganglia	RP11-554D14.2	12	108297047	108297725	0.223	rs4402352	3.31	rs4402352	0.046025	4.16	3.314	472	7	lasso	0.044044	9.69E-03	2.60683	0.009139	0.06936	173	NA	1	0.481301062
Brain_Hypothalamus	NME6	3	48334754	48343175	0.213	rs1352420	2.96	rs17290714	0.028214	-3.23	0.531	258	258	blup	0.05234	1.02E-02	-2.6064	0.00915	0.1429	84	NA	1	0.481301062
Brain_Nucleus_accumbens_basal_ganglia	NUDT12	5	102884556	102898494	0.489	rs808042	-3.479	rs7723689	0.133788	-5.1	2.889	386	10	lasso	0.21151	2.51E-08	-2.6055	0.00917	0.04478	268	NA	1	0.481301062
Brain_Anterior_cingulate_cortex_BA24	LRRC37A4P	17	43578685	43627701	0.6402	rs12944712	2.67	rs17689471	0.64123	-8.36	2.502	137	25	enet	0.64269	1.19E-25	-2.605	9.19E-03	0.0845	142	NA	1	0.481301062
Brain_Anterior_cingulate_cortex_BA24	DNAH10OS	12	124410971	124419531	0.213	rs825497	-3.83	rs4930726	0.132358	4.41	-2.918	426	8	enet	0.12691	9.12E-05	-2.60482	0.009192	0.18182	66	NA	1	0.481301062
CMC_DLPFC	KLHL24	3	183353410	183402304	0.4222	rs16858210	-3.94	rs3772705	0.600169	16.53	-2.293	493	493	bslmm	0.65783	4.48E-107	-2.60484	0.009192	0.03785	317	NA	1	0.481301062
Brain_Hypothalamus	GRK7	3	141496990	141537332	0.369	rs7633316	-2.94	rs16851717	0.03856	4.22	2.309	389	57	enet	0.22902	1.11E-07	2.6022	0.00926	0.0157	764	NA	1	0.482560599
Brain_Caudate_basal_ganglia	FABP1	2	88422510	88427635	0.5726	rs7425197	-2.8	rs2919872	0.338695	-7.2	-2.801	257	3	lasso	0.44451	6.03E-20	2.60137	9.29E-03	0.01476	813	NA	1	0.482560599
Brain_Hippocampus	PRPH2	6	42664340	42690312	0.345	rs7740672	2.64	rs6900726	0.074133	4.92	-2.24	365	19	enet	0.1648	6.45E-06	-2.60134	0.00929	0.00765	1569	NA	1	0.482560599
Brain_Putamen_basal_ganglia	RP11-259G18.1	17	44344403	44346060	0.266	rs199533	2.77	rs199439	0.335958	6.65	2.672	66	10	lasso	0.367	1.41E-12	2.60121	9.29E-03	0.08392	143	NA	1	0.482560599
Brain_Putamen_basal_ganglia	RP11-259G18.3	17	44336917	44337972	0.433	rs199533	2.77	rs199439	0.613807	8.19	2.672	66	12	lasso	0.6258	5.16E-25	2.60121	9.29E-03	0.11009	109	NA	1	0.482560599
Brain_Hippocampus	SAAL1	11	18091482	18127638	0.26	rs16935005	3.21	rs7942794	0.18026	-4.69	-1.526	430	430	blup	0.1495	1.79E-05	2.6002	0.00932	0.05479	219	NA	1	0.482560599
CMC_DLPFC	CTSZ	20	57570241	57582309	0.0611	rs906399	3.7	rs151347	0.030138	-5.35	-2.592	570	3	lasso	0.035657	3.16E-05	2.600258	0.00932	0.0258	465	NA	1	0.482560599
Brain_Cerebellar_Hemisphere	CBWD1	9	121041	188979	0.3107	rs478882	2.52	rs532701	2.84E-02	4	1.569	471	13	enet	0.00161	2.76E-01	2.59899	0.00935	0.02218	541	NA	1	0.482560599
Brain_Nucleus_accumbens_basal_ganglia	CTCF	16	67596310	67673086	0.198	rs3730406	3.01	rs35356834	0.082853	4.53	2.236	236	236	blup	0.12112	3.15E-05	2.59891	0.00935	0.071	169	NA	1	0.482560599
Brain_Putamen_basal_ganglia	CD38	4	15779898	15854853	0.367	rs2240681	3.63	rs3213710	0.1115	4.51	1.818	556	556	blup	0.05631	7.21E-03	2.59858	0.00936	0.02174	552	NA	1	0.482560599
Brain_SpiCMC_DLPFCl_cord_cervical_c-1	RBM26-AS1	13	79980444	79998463	0.656	rs1441263	-2.8	rs1155848	0.292716	5.39	-2.456	395	11	lasso	0.3169	2.22E-08	-2.59847	0.00936	0.0226	530	NA	1	0.482560599
Brain_Cerebellum	SPTBN1	2	54683422	54896812	0.205	rs949516	3.67	rs2971886	0.081624	4.5	2.305	527	6	lasso	0.055268	2.00E-03	2.59821	0.009371	0.0424	283	NA	1	0.482560599
Brain_Cerebellum	NUCB1	19	49403307	49426629	0.347	rs12611137	-3.6	rs7260579	1.61E-01	5.12	2.76	419	5	lasso	0.137253	1.45E-06	2.59817	0.009372	0.03125	384	NA	1	0.482560599
Brain_Anterior_cingulate_cortex_BA24	CRHR1-IT1	17	43697694	43725582	0.3025	rs12944712	2.67	rs17689471	0.420476	6.79	2.502	93	3	lasso	0.42433	1.38E-14	2.598	9.38E-03	0.0571	210	NA	1	0.482560599
Brain_Hippocampus	TRGC2	7	38279181	38289173	0.718	rs12669080	-3.31	rs2240825	0.380542	-6.55	-2.218	647	44	enet	0.4252	7.21E-15	2.59705	0.0094	0.03324	361	NA	1	0.48297
Brain_SpiCMC_DLPFCl_cord_cervical_c-1	NOS2P3	17	20339650	20350557	0.295	rs3862151	2.74	rs1682297	-0.01203	-2.83	2.285	178	178	blup	0.11047	1.33E-03	-2.59589	0.00943	0.0317	379	NA	1	0.48297
CMC_DLPFC	C3orf62	3	49306029	49314508	0.0725	rs11716445	3.49	rs9837237	0.066947	-5.84	2.377	275	275	bslmm	0.05986	8.27E-08	-2.59573	0.009439	0.3871	31	NA	1	0.48297
Brain_Caudate_basal_ganglia	TRPM2	21	45770046	45862964	0.599	rs2096860	-2.64	rs11908957	0.35282	-7.47	-1.99	490	14	lasso	0.40732	6.06E-18	2.5958	0.00944	0.00417	2878	NA	1	0.48297
Brain_Cortex	PLSCR4	3	145910126	145968966	0.2694	rs12497460	3.11	rs7611459	0.178186	5.15	2.64	458	4	lasso	0.11646	3.03E-05	2.59496	0.00946	0.01515	792	NA	1	0.48297
Brain_Anterior_cingulate_cortex_BA24	CCNO	5	54526980	54529508	0.1865	rs6450316	-2.895	rs334890	2.69E-02	-4.24	-2.501	400	400	blup	0.08659	1.16E-03	2.59472	0.009467	0.0008	10000	2.54E-13	1	0.48297
Brain_SpiCMC_DLPFCl_cord_cervical_c-1	DUS2	16	68021664	68113223	0.257	rs13334918	2.92	rs7201591	0.06157	3.53	2.018	256	256	blup	0.0339	5.35E-02	2.59474	0.00947	0.1875	64	NA	1	0.48297
CMC_DLPFC	HADHB	2	26467615	26513333	0.064	rs1897115	-3.39	rs6745226	0.071983	5.88	-2.7	352	3	lasso	0.068542	9.63E-09	-2.5935	0.0095	0.0239	502	NA	1	0.483303704
CMC_DLPFC	TBL2	7	72983276	72993013	0.2138	rs1136647	2.87	rs17145721	0.085022	6.47	-1.318	232	232	bslmm	0.09565	1.07E-11	-2.5937	0.0095	0.01494	803	NA	1	0.483303704
Brain_Hypothalamus	ZNF568	19	37407231	37488834	0.228	rs2385655	3.61	rs10406612	0.204331	5.29	2.111	280	11	enet	0.22605	1.37E-07	2.59E+00	0.009535	0.17391	69	NA	1	0.484118435
Brain_Anterior_cingulate_cortex_BA24	ARMC2	6	109169619	109295186	0.217	rs7744035	2.9	rs2806372	0.018366	-3.93	1.29	388	388	blup	0.04112	1.99E-02	-2.5922	0.00954	0.00499	2403	NA	1	0.484118435
Brain_Nucleus_accumbens_basal_ganglia	CCDC71	3	49199968	49203754	0.0948	rs11716445	3.49	rs12629759	0.072481	4.22	1.983	261	261	blup	0.0479	7.28E-03	2.59067	0.009579	0.44444	27	NA	1	0.484118435
Brain_Anterior_cingulate_cortex_BA24	AC004540.4	7	26411764	26416321	0.3947	rs1859601	2.85	rs2250062	2.21E-01	4.95	2.255	499	8	lasso	0.1978	8.48E-07	2.5906	0.00958	0.01412	850	NA	1	0.484118435
Brain_Anterior_cingulate_cortex_BA24	AC004980.7	7	76178677	76257299	0.3239	rs35613536	2.78	rs35613536	2.92E-01	5.85	2.777	178	4	lasso	0.2719	4.34E-09	2.5903	0.00959	0.03429	350	NA	1	0.484118435
Brain_Cerebellum	RASSF2	20	4760669	4804291	0.302	rs6052699	-3.33	rs8123436	0.019767	-3.96	-0.319	649	649	blup	0.05167	2.73E-03	2.5901	0.00959	0.00511	2349	NA	1	0.484118435
Brain_Putamen_basal_ganglia	RP5-935K16.1	2	128601127	128603261	0.385	rs800860	-3.4	rs17600636	0.282334	-5.91	2.341	370	3	lasso	0.366721	1.45E-12	-2.59E+00	0.0096	0.02264	530	NA	1	0.484118435
Brain_Caudate_basal_ganglia	TIMM22	17	900357	906757	0.4216	rs2304961	2.77	rs7219458	4.28E-02	4.44	1.943	439	47	enet	0.08017	3.59E-04	2.58967	9.61E-03	0.00852	1409	NA	1	0.484118435
Brain_Putamen_basal_ganglia	C10orf112	10	19492779	20079330	0.372	rs11010886	3.83	rs2884447	0.26774	5.87	-2.442	568	4	lasso	0.31511	1.07E-10	-2.58877	0.009632	0.0438	274	NA	1	0.484634256
Brain_Caudate_basal_ganglia	POMZP3	7	76239303	76255000	0.8083	rs35613536	2.78	rs11505688	0.462249	-8.23	-1.973	161	7	lasso	0.59229	1.78E-29	2.5872	0.00967	0.0443	271	NA	1	0.484770511
Brain_Cortex	METTL22	16	8715540	8740081	0.4674	rs2437716	3.22	rs1730989	0.209006	-5.83	-2.339	586	8	lasso	0.15166	1.81E-06	2.58737	0.00967	0.0239	502	NA	1	0.484770511
CMC_DLPFC	NANS	9	100818958	100845365	0.0826	rs1435252	3.42	rs6478537	0.088391	6.55	2.405	566	3	lasso	0.08325	2.45E-10	2.58741	0.00967	0.0603	199	NA	1	0.484770511
CMC_DLPFC	SH3GL1P2	17	28951335	28953825	0.4337	rs11657536	2.47	rs1808256	9.17E-02	-7.23	0.792	277	25	enet	0.19172	8.16E-23	-2.58557	9.72E-03	0.00316	3802	NA	1	0.485630922
CMC_DLPFC	ERC1	12	1100403	1605099	0.0965	rs2887474	-2.85	rs7974686	0.024501	-5.37	-2.144	668	7	lasso	0.05464	2.99E-07	2.58447	0.009753	0.0141	851	NA	1	0.485630922
Brain_Cerebellum	RP11-379F4.9	3	158519046	158519653	0.4283	rs2615055	-2.69	rs9861042	5.82E-02	-4.67	1.369	407	8	lasso	0.16578	1.05E-07	-2.58347	0.00978	0.01008	1191	NA	1	0.485630922
Brain_Putamen_basal_ganglia	KIN	10	7792925	7829990	0.342	rs1271899	-2.46	rs1271899	0.02194	-3.73	-2.458	617	7	lasso	0.04512	1.47E-02	2.58337	0.009784	0.00472	2542	NA	1	0.485630922
Brain_Anterior_cingulate_cortex_BA24	AC020907.2	19	35628549	35630344	0.372	rs12611325	3.05	rs12461849	2.20E-01	-5.09	-2.279	490	15	enet	0.152468	1.75E-05	2.5833	0.009787	0.02034	590	NA	1	0.485630922
Brain_Cortex	LARP6	15	71123863	71146498	0.175	rs3809562	2.5	rs10468046	0.006189	3.43	2.187	394	394	blup	0.042754	9.21E-03	2.5831	0.00979	0.04781	251	NA	1	0.485630922
Brain_Anterior_cingulate_cortex_BA24	DND1P1	17	43663237	43664295	0.2888	rs12944712	2.67	rs8072451	0.371238	6.65	2.475	119	17	enet	0.39284	2.40E-13	2.5827	9.80E-03	0.1379	87	NA	1	0.485630922
Brain_Caudate_basal_ganglia	TRGJP2	7	38295938	38295997	0.4994	rs12669080	-3.31	rs2240825	0.316403	-6.85	-2.218	648	16	enet	0.26365	3.29E-11	2.5827	0.0098	0.05	240	NA	1	0.485630922
Brain_Cerebellum	IQCK	16	19727778	19868615	0.2994	rs4780831	4.01	rs11865578	0.069628	-4.6	3.041	450	450	blup	0.074364	3.81E-04	-2.58294	0.0098	0.02871	418	NA	1	0.485630922
Brain_Cortex	NSFP1	17	44450221	44564507	0.7664	rs199533	2.77	rs17698176	0.427097	7.63	-2.389	65	5	lasso	0.48343	5.00E-21	-2.58243	9.81E-03	0.13187	91	NA	1	0.485630922
Brain_Hypothalamus	RP11-259G18.3	17	44336917	44337972	0.4113	rs199533	2.77	rs169201	0.45313	7.4	2.667	66	7	lasso	0.47791	1.02E-16	2.58127	0.00984	0.14118	85	NA	1	0.485630922
Brain_Putamen_basal_ganglia	CCDC176	14	74486103	74532795	0.14	rs999714	3.24	rs7153587	0.0923	3.94	-2.594	397	7	lasso	0.06325	4.64E-03	-2.5809	0.00985	0.00864	1389	NA	1	0.485630922
Brain_Anterior_cingulate_cortex_BA24	RP11-673E1.1	4	144833484	144903607	0.3024	rs1825040	3.18	rs10016223	0.283713	-6.07	3.036	260	33	enet	0.34586	1.33E-11	-2.58006	0.00988	0.1165	103	NA	1	0.485630922
Brain_SpiCMC_DLPFCl_cord_cervical_c-1	CAPN8	1	223711349	223853436	0.3908	rs6674492	-2.94	rs12132899	0.280405	4.88	2.067	391	6	enet	0.252429	9.05E-07	2.57932	0.0099	0.0302	397	NA	1	0.485630922
Brain_Cerebellum	RP11-259G18.1	17	44344403	44346060	0.4203	rs199533	2.77	rs17689471	0.549318	9.6	2.502	66	19	enet	6.01E-01	3.63E-32	2.57837	9.93E-03	0.01469	817	NA	1	0.485630922
Brain_Hypothalamus	RBM26-AS1	13	79980444	79998463	0.411	rs1441263	-2.8	rs1155848	0.210401	5.2	-2.456	392	4	lasso	0.2246	1.51E-07	-2.578	0.009936	0.03133	383	NA	1	0.485630922
Brain_Cortex	MAN1B1	9	139981379	140003635	0.2106	rs7038280	-3.31	rs4880200	1.75E-01	5.37	-2.834	366	4	lasso	0.154626	1.42E-06	-2.57795	0.00994	0.03023	397	NA	1	0.485630922
Brain_SpiCMC_DLPFCl_cord_cervical_c-1	PPFIA1	11	70116806	70230509	0.554	rs7940843	3.04	rs11235935	0.19022	-5.14	-1.721	419	13	lasso	0.2714	3.14E-07	2.5779	0.00994	0.02317	518	NA	1	0.485630922
Brain_Nucleus_accumbens_basal_ganglia	PPP2R1B	11	111606005	111637151	0.541	rs10789849	2.6	rs615642	0.352036	7.25	2.549	372	7	lasso	0.37088	1.15E-14	2.577709	0.009946	0.01041	1153	NA	1	0.485630922
Brain_Cerebellar_Hemisphere	PLD5	1	242246288	242687998	0.279	rs11809000	-3.89	rs6429339	9.22E-02	5.23	2.534	517	7	lasso	0.148115	6.06E-06	2.577434	0.00995	0.0201	597	NA	1	0.485630922
CMC_DLPFC	KRBA1	7	149412101	149431664	0.0527	rs12674335	-3.71	rs6965416	-0.002205	-3.36	1.213	315	315	bslmm	0.01309	8.53E-03	-2.5776	0.00995	0.01422	844	NA	1	0.485630922
Brain_Cerebellum	SYT7	11	61282785	61348620	0.3834	rs11230633	-2.75	rs2924446	0.148229	5.57	2.552	358	7	lasso	0.10584	2.42E-05	2.57738	0.00996	0.01379	870	NA	1	0.485630922
Brain_Cortex	DSCC1	8	120846216	120868250	0.658	rs4380974	4.16	rs7815122	0.35302	-7.37	-2.222	454	4	lasso	0.42243	8.92E-18	2.57704	0.00996	0.0569	211	NA	1	0.485630922
Brain_Substantia_nigra	TMEM209	7	129804555	129847610	0.402	rs901799	2.98	rs6467287	0.304081	4.97	2.559	357	6	lasso	0.259737	9.64E-07	2.57688	0.00997	0.00719	1668	NA	1	0.485630922
CMC_DLPFC	ANKS1A	6	34857037	35085320	0.1539	rs9469953	-2.55	rs820089	1.21E-01	7.67	2.525	491	7	lasso	0.119353	2.45E-14	2.57583	0.01	0.00882	1361	NA	1	0.486517119
Brain_Cerebellum	RNH1	11	494512	507300	0.3836	rs3895063	-3.31	rs12418639	0.194897	-5.6	2.505	418	9	lasso	0.22942	2.27E-10	-2.57395	0.01005	0.03419	351	NA	1	0.4867695
Brain_Cerebellum	PRPH2	6	42664340	42690312	0.5175	rs7740672	2.64	rs835	0.30988	7.78	-2.127	366	12	lasso	0.42129	6.97E-20	-2.57344	0.01007	0.01084	1107	NA	1	0.4867695
Brain_Hypothalamus	SURF1	9	136218610	136223552	0.6473	rs3011289	-2.47	rs3124768	0.196942	-5.18	-1.781	603	29	enet	0.216764	2.60E-07	2.57291	0.01008	0.00957	1254	NA	1	0.4867695
Brain_Amygdala	EIF2B2	14	75469614	75476292	0.295	rs7153685	-3.69	rs4384542	0.22677	-4.99	2.552	413	2	lasso	0.16092	6.98E-05	-2.5721	0.0101	0.1304	92	NA	1	0.4867695
Brain_Cerebellum	LRRC37A2	17	44588877	44630815	0.7259	rs2074405	2.96	rs169201	0.534834	9.6	2.667	137	16	enet	5.69E-01	1.28E-29	2.57359	1.01E-02	0.04615	260	NA	1	0.4867695
Brain_Cerebellum	RP11-259G18.2	17	44320972	44322410	0.3546	rs199443	2.72	rs199443	0.485239	8.97	2.718	59	13	lasso	4.98E-01	1.31E-24	2.57378	1.01E-02	0.14458	83	NA	1	0.4867695
Brain_Cortex	SPATA33	16	89724254	89737680	0.4287	rs2377058	3.22	rs164749	0.072071	-4.82	-1.926	432	7	lasso	0.10415	7.97E-05	2.57228	0.0101	0.0678	177	NA	1	0.4867695
Brain_Hypothalamus	BCO2	11	112046190	112095422	0.57	rs10789849	2.6	rs10891337	0.24377	-5.75	2.024	387	27	enet	0.25365	1.93E-08	-2.5725	0.0101	0.02116	567	NA	1	0.4867695
Brain_Cortex	ZP3	7	76054224	76071388	0.6097	rs35613536	2.78	rs2527935	0.29547	6.8	2.4542	223	7	lasso	0.35953	9.31E-15	2.5713	0.010131	0.02752	436	NA	1	0.4867695
Brain_Nucleus_accumbens_basal_ganglia	STYX	14	53196898	53241716	0.196	rs12892461	-3.17	rs12589690	0.106855	4.27	1.946	353	4	lasso	0.0833	5.32E-04	2.5709	0.01014	0.04196	286	NA	1	0.4867695
Brain_Caudate_basal_ganglia	EIF2B2	14	75469614	75476292	0.233	rs7153685	-3.69	rs4903292	0.09392	-4.69	2.57	415	1	lasso	0.07488	5.53E-04	-2.57	0.01017	0.15	80	NA	1	0.4867695
Brain_Cerebellum	MAPK12	22	50687628	50700254	0.436	rs5771315	3.21	rs1129880	0.27156	6.73	-3.057	393	5	lasso	0.327252	6.80E-15	-2.57E+00	0.01018	0.021	571	NA	1	0.4867695
Brain_Cerebellum	RP11-1074O12.1	14	39854608	39856306	0.158	rs8020479	3.87	rs4902569	0.01589	4.31	2.441	389	389	blup	0.04499	4.88E-03	2.5684	0.01022	0.0678	177	NA	1	0.4867695
Brain_Cerebellum	CTB-47B11.3	5	156802749	156811958	0.1943	rs13184646	-3.32	rs10076465	6.91E-02	4.03	2.477	507	5	lasso	0.042957	5.83E-03	2.5682	0.010224	0.07317	164	NA	1	0.4867695
Brain_Hippocampus	ZP3	7	76054224	76071388	0.794	rs35613536	2.78	rs2527935	0.294114	6.67	2.455	222	9	lasso	0.4314	4.01E-15	2.56762	0.01024	0.05128	234	NA	1	0.4867695
Brain_SpiCMC_DLPFCl_cord_cervical_c-1	TRAPPC4	11	118889401	118896164	0.66	rs3916581	2.76	rs7131534	0.37361	5.91	2.648	384	6	lasso	0.328	1.14E-08	2.5675	0.01024	0.02098	572	NA	1	0.4867695
Brain_Substantia_nigra	MXD3	5	176732501	176739758	0.399	rs337388	3.527	rs11949767	3.58E-02	3.84	-1.407	310	4	lasso	0.17084	9.07E-05	-2.5663	0.01028	0.05581	215	NA	1	0.4867695
Brain_Cerebellar_Hemisphere	BZRAP1	17	56378592	56406152	0.4957	rs2243828	-3.1	rs3744102	0.253598	5.92	-2.382	348	11	enet	0.26127	7.88E-10	-2.56617	0.010283	0.03141	382	NA	1	0.4867695
Brain_Substantia_nigra	TTC32	2	20096404	20101747	0.476	rs13009217	3.26	rs7563410	0.228606	4.83	-1.996	590	9	lasso	0.228469	5.01E-06	-2.56613	0.010284	0.0188	638	NA	1	0.4867695
CMC_DLPFC	SERPINE1	7	100770369	100782547	0.0746	rs6954650	-3.38	rs2227631	0.007208	4.04	-0.589	401	401	bslmm	0.02435	5.10E-04	-2.5651	0.01031	0.01958	613	NA	1	0.4867695
Brain_SpiCMC_DLPFCl_cord_cervical_c-1	NOC3L	10	96075085	96122716	0.541	rs4918082	-3.82	rs12766693	0.207073	4.84	2.408	331	5	lasso	0.09967	2.25E-03	2.5649	0.01032	0.04598	261	NA	1	0.4867695
Brain_Nucleus_accumbens_basal_ganglia	MAPT-AS1	17	43921017	43972966	0.143	rs12944712	2.67	rs17763086	0.150637	-4.69	2.491	32	7	lasso	0.131558	1.42E-05	-2.5637	0.010357	0.35294	34	NA	1	0.4867695
Brain_Hippocampus	TRGJP2	7	38295938	38295997	0.521	rs12669080	-3.31	rs2240825	0.200446	-5	-2.218	646	646	blup	0.1894	1.21E-06	2.56365	0.01036	0.03419	351	NA	1	0.4867695
Brain_Nucleus_accumbens_basal_ganglia	AC004980.7	7	76178677	76257299	0.3287	rs35613536	2.78	rs17718122	0.268269	6.29	2.452	178	4	lasso	0.248284	1.12E-09	2.56329	0.01037	0.02948	407	NA	1	0.4867695
Brain_Cerebellum	CALCRL	2	188207856	188313187	0.1464	rs907463	2.57	rs1157699	0.045059	4.41	-1.991	249	3	lasso	0.032386	1.47E-02	-2.56227	0.010399	0.06452	186	NA	1	0.4867695
Brain_Cerebellar_Hemisphere	CTA-357J21.1	7	101676303	101677447	0.2225	rs4073362	-2.57	rs10259603	0.048146	4.14	-1.217	317	317	blup	0.077499	1.02E-03	-2.56235	0.0104	0.0202	594	NA	1	0.4867695
Brain_Cortex	ARHGAP15	2	143848931	144525921	0.282	rs354729	-2.65	rs10195682	0.000348	2.91	1.367	377	377	blup	0.0146	8.61E-02	-2.56096	0.01044	0.0119	1011	NA	1	0.4867695
Brain_Cortex	AC005003.1	22	31742875	31744670	0.2857	rs886471	2.68	rs4820044	0.004464	-3.75	0.875	341	341	blup	0.04416	8.26E-03	-2.56063	0.01045	0.00457	2627	NA	1	0.4867695
Brain_Cortex	EIF3KP1	5	102368080	102368735	0.1686	rs467186	-3.781	rs42431	0.120123	4.7	-1.832	310	7	lasso	0.1203	2.24E-05	-2.55935	0.01049	0.17647	68	NA	1	0.4867695
Brain_Cerebellum	WDR55	5	140044261	140052757	0.2019	rs7737543	-2.97	rs702397	7.87E-02	4.91	-1.292	347	347	blup	0.132095	2.31E-06	-2.5592	0.010491	0.03922	306	NA	1	0.4867695
Brain_Cortex	BTBD9	6	38136227	38607924	0.301	rs9357280	2.79	rs9470811	0.093633	-4.05	-1.715	539	4	lasso	0.064917	1.67E-03	2.5599	1.05E-02	0.01359	883	NA	1	0.4867695
Brain_Putamen_basal_ganglia	HMGB1P31	2	54278471	54278897	0.414	rs949516	3.67	rs1421617	0.063704	-5.52	1.115	453	27	enet	0.227326	8.37E-08	-2.56E+00	0.01051	0.08219	146	NA	1	0.4867695
Brain_Cerebellum	RP11-826N14.2	5	175476681	175489024	0.3122	rs4868601	-3.12	rs7710452	8.89E-02	5.15	1.824	315	315	blup	0.108228	1.95E-05	2.5584	0.010515	0.04364	275	NA	1	0.4867695
CMC_DLPFC	PRSS3	9	33750463	33799229	0.2116	rs13302285	-3.6	rs855441	0.122175	-7.67	1.594	318	26	enet	0.16112	3.80E-19	-2.55815	0.01052	0.1846	65	NA	1	0.4867695
CMC_DLPFC	RGS3	9	116207008	116360023	0.106	rs960957	3.37	rs10116799	0.009739	-4.25	0.408	653	653	blup	0.05106	7.22E-07	-2.55816	0.01052	0.0469	256	NA	1	0.4867695
Brain_Cortex	RP11-360F5.3	4	39135533	39137228	0.2637	rs11096974	-3.07	rs12499266	0.18159	-5.43	-2.585	455	9	lasso	0.14318	3.60E-06	2.55784	0.010533	0.01997	601	NA	1	0.4867695
Brain_Hippocampus	RP11-259G18.3	17	44336917	44337972	0.404	rs199533	2.77	rs169201	0.465426	7.23	2.667	65	8	lasso	0.44977	6.67E-16	2.5578	0.010534	0.25	48	NA	1	0.4867695
CMC_DLPFC	JMY	5	78531924	78623038	0.0522	rs16875919	-3.78	rs16876693	5.65E-02	-5.55	-2.557	479	1	lasso	4.79E-02	1.58E-06	2.557	0.010558	0.03252	369	NA	1	0.4867695
Brain_Putamen_basal_ganglia	TRGJP2	7	38295938	38295997	0.4658	rs12669080	-3.31	rs2240825	0.354653	-6.35	-2.218	648	6	enet	0.31369	1.20E-10	2.5566	0.01057	0.05217	230	NA	1	0.4867695
Brain_Putamen_basal_ganglia	ZNF208	19	22115760	22193751	0.366	rs12232841	-2.79	rs1965612	2.97E-02	-3.57	2.177	306	306	blup	0.18135	2.10E-06	-2.55654	0.010572	0.02673	449	NA	1	0.4867695
Brain_Anterior_cingulate_cortex_BA24	MRC1L1	10	17851362	17953178	0.286	rs474778	4.06	rs532813	0.020647	-4.71	-1.999	349	2	lasso	0.03275	3.38E-02	2.556395	0.010576	0.033	364	NA	1	0.4867695
Brain_Cerebellum	GPRC5B	16	19868908	19897489	0.3082	rs4780831	4.01	rs2354584	0.100111	-5.37	2.674	434	6	lasso	0.074311	3.83E-04	-2.55499	0.0106	0.04082	294	NA	1	0.4867695
Brain_Cerebellum	TRPM2	21	45770046	45862964	0.554	rs2096860	-2.64	rs2096860	0.323212	-7.38	-2.639	490	8	lasso	0.34557	8.24E-16	2.557	0.0106	0.00416	2886	NA	1	0.4867695
Brain_Cortex	SPIRE2	16	89884587	89937727	0.4299	rs2377058	3.22	rs12598477	0.023806	-3.94	-1.848	365	365	blup	0.10194	9.47E-05	2.5556	0.0106	0.04494	267	NA	1	0.4867695
Brain_Cortex	DND1P1	17	43663237	43664295	0.4418	rs12944712	2.67	rs8072451	0.502214	8.3	2.475	120	6	lasso	0.49586	9.77E-22	2.5569	1.06E-02	0.13043	92	NA	1	0.4867695
Brain_Substantia_nigra	GPR108	19	6729925	6737614	0.752	rs4807895	2.1	rs340141	0.362813	-5.74	-2.006	473	13	lasso	0.453113	6.50E-12	2.5566	1.06E-02	0.0003	10000	0.00347	1	0.4867695
Brain_Nucleus_accumbens_basal_ganglia	RP11-259G18.3	17	44336917	44337972	0.4119	rs199533	2.77	rs199439	0.55623	8.56	2.672	66	7	lasso	0.565545	5.79E-25	2.5549	0.010622	0.07018	171	NA	1	0.4867695
Brain_Anterior_cingulate_cortex_BA24	ERCC8	5	60169658	60240900	0.2151	rs13154663	-2.807	rs7712473	3.56E-02	3.46	1.462	310	310	blup	0.04351	1.71E-02	2.5545	0.010634	0.0365	329	NA	1	0.4867695
Brain_Cerebellar_Hemisphere	AC004231.2	17	39077682	39132178	0.4394	rs4092050	2.69	rs8067028	-0.007946	-3.07	1.536	439	439	blup	0.03715	1.80E-02	-2.5536	0.010662	0.00572	2099	NA	1	0.4867695
Brain_Cortex	AC004980.7	7	76178677	76257299	0.3812	rs35613536	2.78	rs34238522	0.320907	6.65	2.554	178	3	lasso	0.27557	3.81E-11	2.5536	0.010663	0.0229	524	NA	1	0.4867695
Brain_Amygdala	RP11-707O23.5	17	43678235	43679706	0.605	rs12944712	2.67	rs8072451	4.19E-01	6.26	2.475	110	7	lasso	0.41608	9.34E-12	2.550765	1.07E-02	0.0524	229	NA	1	0.4867695
Brain_Hippocampus	UQCC1	20	33890369	33999944	0.244	rs6087733	3.01	rs6060402	0.025315	-4.21	-2.407	329	329	blup	0.151	1.62E-05	2.55217	0.0107	0.0574	209	NA	1	0.4867695
Brain_Cerebellar_Hemisphere	RP11-258F22.1	10	38064299	38073059	0.125	rs11011247	-2.77	rs1148292	0.058147	-4.3	-1.89	312	7	enet	0.07668	1.08E-03	2.5511	0.010738	0.06486	185	NA	1	0.4867695
Brain_SpiCMC_DLPFCl_cord_cervical_c-1	RP5-935K16.1	2	128601127	128603261	0.341	rs800860	-3.4	rs10200640	0.000537	-3.84	1.292	368	20	enet	0.03468	5.14E-02	-2.5496	0.0108	0.0126	954	NA	1	0.4867695
Brain_Hypothalamus	AKAP3	12	4724674	4758213	0.656	rs7972920	2.96	rs979877	4.02E-01	-7.01	2.609	695	9	lasso	0.4226	2.13E-14	-2.54889	0.010807	0.01829	656	NA	1	0.4867695
Brain_Cerebellar_Hemisphere	RP5-935K16.1	2	128601127	128603261	0.3328	rs800860	-3.4	rs17600636	0.261055	-5.84	2.341	370	5	lasso	0.21538	3.40E-08	-2.54848	0.01082	0.0427	281	NA	1	0.4867695
Brain_Nucleus_accumbens_basal_ganglia	MXD3	5	176732501	176739758	0.309	rs337388	3.527	rs11949767	0.050613	5.09	-1.407	311	311	blup	0.16017	1.56E-06	-2.5485	0.01082	0.14634	82	NA	1	0.4867695
Brain_Hypothalamus	TMEM216	11	61159159	61166335	0.559	rs628632	-2.97	rs3019198	0.09108	4.57	2.227	374	374	blup	0.13137	7.39E-05	2.5482	0.01083	0.08889	135	NA	1	0.4867695
Brain_Nucleus_accumbens_basal_ganglia	RP11-324I22.4	10	35603480	35625329	0.26	rs2474752	2.86	rs12778617	0.142386	4.77	2.458	332	5	lasso	0.11464	5.14E-05	2.54809	0.010832	0.05479	219	NA	1	0.4867695
Brain_Nucleus_accumbens_basal_ganglia	CYB561	17	61509665	61523739	0.6436	rs7207214	3.15	rs8078255	0.470538	-8.06	2.29	258	19	enet	0.523402	2.15E-22	-2.5479	0.010837	0.32432	37	NA	1	0.4867695
Brain_Cerebellum	ASB5	4	177134824	177198722	0.679	rs6822965	-2.83	rs6553938	0.31723	7.54	-2.57	495	4	lasso	0.43735	8.18E-21	-2.5476	0.01085	0.0206	583	NA	1	0.4867695
CMC_DLPFC	GPR146	7	1094944	1098897	0.0729	rs11514810	2.76	rs10265758	0.044873	5.2	2.49	382	2	lasso	0.0412	8.11E-06	2.5476	0.01085	0.01205	996	NA	1	0.4867695
Brain_Nucleus_accumbens_basal_ganglia	FABP1	2	88422510	88427635	0.6878	rs7425197	-2.8	rs2919872	3.72E-01	-7.05	-2.801	257	8	lasso	0.45533	1.10E-18	2.54704	0.01086	0.01158	1036	NA	1	0.4867695
Brain_Cerebellum	RNU4-78P	3	42263332	42263457	0.2227	rs4973900	2.87	rs9758090	-2.47E-04	-3.94	2.601	416	416	blup	0.0172	5.76E-02	-2.54697	0.01087	0.01747	687	NA	1	0.4867695
Brain_Caudate_basal_ganglia	DHDDS	1	26758773	26797785	0.3387	rs10794522	-2.93	rs7504	3.36E-02	-3.96	-1.192	373	7	lasso	0.055787	2.61E-03	2.54663	0.01088	0.07143	168	NA	1	0.4867695
Brain_Cerebellar_Hemisphere	TCF7	5	133450402	133483920	0.3711	rs151822	3.033	rs2429080	0.259882	-5.81	2.423	501	6	lasso	0.21984	2.38E-08	-2.54646	0.010882	0.02003	599	NA	1	0.4867695
Brain_Cerebellar_Hemisphere	ZNF320	19	53367043	53400946	0.866	rs2965245	2.54	rs3810115	6.43E-01	8.93	2.537	458	25	enet	0.64251	3.05E-29	2.54599	0.010897	0.00296	4054	NA	1	0.4867695
Brain_Cerebellum	DUS2	16	68021664	68113223	0.1503	rs13334918	2.92	rs35356834	0.021315	3.64	2.236	256	256	blup	0.076469	3.17E-04	2.54494	0.0109	0.18182	66	NA	1	0.4867695
Brain_Cortex	ABCB9	12	123405498	123466117	0.1175	rs1569068	-4.28	rs940904	6.04E-02	4.39	-2.918	319	15	enet	0.08649	3.15E-04	-2.54517	1.09E-02	0.27907	43	NA	1	0.4867695
Brain_Hippocampus	MC1R	16	89979826	89987385	0.2239	rs2377058	3.22	rs3212371	0.02192	3.99	1.719	319	5	lasso	0.06488	4.18E-03	2.5464	0.0109	0.0682	176	NA	1	0.4867695
Brain_SpiCMC_DLPFCl_cord_cervical_c-1	STYXL1	7	75625656	75677322	0.353	rs35613536	2.78	rs11553096	0.09061	4.07	1.927	320	5	lasso	0.0785	6.21E-03	2.5461	0.0109	0.0433	277	NA	1	0.4867695
Brain_Cerebellar_Hemisphere	RP11-259G18.2	17	44320972	44322410	0.389	rs199443	2.72	rs17763086	0.561602	8.46	2.491	59	4	lasso	0.5546	2.18E-23	2.54556	0.01091	0.15	80	NA	1	0.4867695
Brain_Hypothalamus	RP11-434C1.1	12	11700964	11743303	0.569	rs12305013	-3.49	rs7132674	1.10E-01	4.82	1.483	446	35	enet	0.1761	4.06E-06	2.54475	0.010936	0.03217	373	NA	1	0.4867695
Brain_Cerebellar_Hemisphere	CDRT4	17	15339332	15406922	0.6444	rs4239131	3.81	rs9911005	0.160422	-5.2	-2.521	401	401	blup	0.10928	1.05E-04	2.54461	0.01094	0.01829	656	NA	1	0.4867695
Brain_Cerebellar_Hemisphere	KCNJ16	17	68049622	68131749	0.328	rs16975742	3.1	rs9902949	0.059538	-4.65	1.791	399	16	enet	0.13885	1.20E-05	-2.54429	0.01095	0.03261	368	NA	1	0.4867695
Brain_Putamen_basal_ganglia	LDB1	10	103867317	103880210	0.151	rs11191161	2.99	rs11191161	0.00866	-4.06	2.986	270	4	lasso	0.08769	9.84E-04	-2.54415	0.010954	0.02034	590	NA	1	0.4867695
Brain_Cerebellum	C21orf119	21	33765439	33766254	0.433	rs2032084	3.34	rs11702306	0.024514	-4.24	-1.236	487	487	blup	0.03443	1.23E-02	2.5431	0.011	0.00756	1587	NA	1	0.4867695
Brain_Hippocampus	RP11-707O23.5	17	43678235	43679706	0.448	rs12944712	2.67	rs8072451	0.416138	6.99	2.475	111	4	lasso	0.43012	4.53E-15	2.5427	0.011	0.1188	101	NA	1	0.4867695
Brain_Putamen_basal_ganglia	CRHR1-IT1	17	43697694	43725582	0.371	rs12944712	2.67	rs17689471	0.467343	7.26	2.502	93	9	lasso	0.4727	6.56E-17	2.54132	1.10E-02	0.05911	203	NA	1	0.4867695
Brain_Cortex	RP5-935K16.1	2	128601127	128603261	0.3266	rs800860	-3.4	rs17600636	0.153047	-5.37	2.341	370	10	enet	0.194	5.38E-08	-2.54214	0.01102	0.0243	494	NA	1	0.4867695
CMC_DLPFC	ADCK2	7	140372952	140395745	0.2018	rs10252135	2.72	rs2930320	0.209611	-9.93	2.516	363	363	bslmm	0.20625	1.33E-24	-2.5421	0.01102	0.03261	368	NA	1	0.4867695
Brain_Nucleus_accumbens_basal_ganglia	CARD18	11	105008448	105010453	0.148	rs10895730	2.75	rs1445604	0.03077	3.91	1.288	345	13	enet	0.05552	4.15E-03	2.541765	0.011029	0.03896	308	NA	1	0.4867695
Brain_Hypothalamus	RP11-73M18.9	14	104179904	104180441	0.214	rs1078756	-2.98	rs861539	0.14092	4.34	1.785	350	350	blup	0.1508	2.13E-05	2.5414	0.01104	0.0104	1153	NA	1	0.4867695
Brain_Cerebellar_Hemisphere	FPGT	1	74663896	74699770	0.179	rs571848	2.75	rs792310	1.31E-01	-4.65	2.614	361	2	lasso	0.08886	4.53E-04	-2.540641	0.01106	0.01299	924	NA	1	0.4867695
Brain_Cerebellum	ZNF567	19	37178530	37218603	0.246	rs2385655	3.61	rs2912444	1.25E-01	4.91	-2.288	285	27	enet	0.141929	9.48E-07	-2.54051	0.011069	0.14815	81	NA	1	0.4867695
Brain_Cerebellum	RP11-798G7.5	17	43580626	43612076	0.3017	rs12944712	2.67	rs8072451	0.321837	-7.43	2.475	157	2	lasso	2.76E-01	1.89E-12	-2.54021	1.11E-02	0.07059	170	NA	1	0.4867695
Brain_Nucleus_accumbens_basal_ganglia	LRRIQ3	1	74491699	74663871	0.352	rs571848	2.75	rs1601153	2.69E-01	-6.61	2.178	361	20	enet	0.27433	1.14E-10	-2.53788	0.011152	0.00772	1554	NA	1	0.4867695
Brain_Cerebellar_Hemisphere	KANSL1-AS1	17	44270942	44274089	0.3579	rs12944712	2.67	rs17689471	0.53573	8.35	2.502	29	5	lasso	0.54145	1.30E-22	2.53787	0.011153	0.21818	55	NA	1	0.4867695
Brain_Putamen_basal_ganglia	LINGO1	15	77905369	78113242	0.27	rs907396	-3.51	rs884141	0.117112	-4.79	2.593	408	5	lasso	0.16079	8.43E-06	-2.5369	0.01118	0.02532	474	NA	1	0.4867695
Brain_Cerebellum	ZNF461	19	37128094	37157755	0.231	rs2385655	3.61	rs3108210	-5.57E-03	-4.13	-1.706	288	288	blup	0.072904	4.32E-04	2.53686	0.011185	0.2	60	NA	1	0.4867695
Brain_Anterior_cingulate_cortex_BA24	RP11-259G18.1	17	44344403	44346060	0.2294	rs199533	2.77	rs199439	0.305379	6.14	2.672	65	65	blup	0.36088	3.79E-12	2.5365	1.12E-02	0.0224	536	NA	1	0.4867695
Brain_Cerebellum	CTD-2501M5.1	8	132320792	132329879	0.2038	rs10808589	-4.14	rs4596632	0.030349	-3.97	1.608	495	5	lasso	0.078804	2.59E-04	-2.53647	0.0112	0.0186	646	NA	1	0.4867695
Brain_Substantia_nigra	CRHR1-IT1	17	43697694	43725582	0.446	rs12944712	2.67	rs17763086	0.24981	4.76	2.491	93	2	lasso	0.24793	1.81E-06	2.5369	1.12E-02	0.06977	172	NA	1	0.4867695
Brain_Caudate_basal_ganglia	RP11-261C10.7	1	243218163	243219696	0.2167	rs4607871	2.82	rs2998676	1.07E-01	-4.67	-2.408	336	3	lasso	0.075764	5.14E-04	2.53613	0.01121	0.0239	502	NA	1	0.4867695
Brain_Cerebellum	TANC1	2	159825146	160089170	0.6528	rs967381	-4.12	rs264636	0.169248	5.77	-0.864	523	65	enet	0.307453	6.25E-14	2.53583	0.011218	0.05042	238	NA	1	0.4867695
Brain_Cerebellar_Hemisphere	ZNF461	19	37128094	37157755	0.304	rs2385655	3.61	rs2945988	3.48E-02	-3.87	-2.425	288	288	blup	0.13673	1.41E-05	2.53508	0.011242	0.21818	55	NA	1	0.4867695
CMC_DLPFC	ATF1	12	51157788	51214943	0.029	rs2684908	-2.54	rs4768903	0.016583	4	-2.101	338	338	blup	0.02714	2.56E-04	-2.53481	0.011251	0.01046	1147	NA	1	0.4867695
Brain_Amygdala	TMEM183A	1	202976514	202993976	0.444	rs12079530	-3.41	rs1539144	-1.18E-02	3.22	-0.234	509	508	blup	0.05216	1.88E-02	2.5347	0.01126	0.02797	429	NA	1	0.4867695
CMC_DLPFC	SETD8	12	123868703	123893900	0.037	rs1569068	-4.28	rs28533432	0.013818	-4.62	-2.374	352	352	blup	0.01754	2.77E-03	2.5345	0.011261	0.63158	19	NA	1	0.4867695
CMC_DLPFC	REEP5	5	112212080	112258031	0.0885	rs3179098	2.94	rs11241186	3.30E-02	5.86	-1.261	486	9	lasso	7.56E-02	1.67E-09	-2.5342	0.01127	0.03458	347	NA	1	0.4867695
Brain_Cortex	RP11-762H8.2	15	78582869	78583563	0.47	rs7168166	3.19	rs876364	0.227985	-5.92	-2.537	399	6	lasso	0.220444	5.53E-09	2.534	0.01128	0.04545	264	NA	1	0.4867695
Brain_Hypothalamus	ZNF320	19	53367043	53400946	0.568	rs2965245	2.54	rs3810115	0.488373	7.26	2.537	458	5	enet	0.36472	3.46E-12	2.53E+00	0.011284	0.00232	5178	NA	1	0.4867695
CMC_DLPFC	PTGER3	1	71318035	71513491	0.4895	rs2780749	-3.27	rs2651244	3.79E-01	13.1	2.445	456	39	enet	0.536767	1.98E-77	2.5337	0.011286	0.01365	879	NA	1	0.4867695
Brain_Cerebellum	SPATA33	16	89724254	89737680	0.2027	rs2377058	3.22	rs154665	0.099544	-4.8	-2.459	432	26	enet	0.131295	2.49E-06	2.53481	0.0113	0.075	160	NA	1	0.4867695
Brain_Cerebellum	PLEKHM1	17	43513266	43568115	0.5688	rs9630726	2.77	rs8072451	0.550927	-9.34	2.475	162	13	lasso	5.65E-01	2.74E-29	-2.5328	1.13E-02	0.06977	172	NA	1	0.4867695
Brain_Cerebellum	RP13-98N21.2	15	82888224	82924290	0.1754	rs2292071	4.41	rs13380317	1.31E-01	5.24	-2.304	150	8	lasso	0.12562	4.14E-06	-2.5328	0.01131	0.21053	57	NA	1	0.4867695
Brain_Putamen_basal_ganglia	RP11-360F5.3	4	39135533	39137228	0.192	rs11096974	-3.07	rs1046655	0.20119	-4.95	-2.517	455	8	lasso	0.17553	3.12E-06	2.53289	0.01131	0.01724	696	NA	1	0.4867695
Brain_Cerebellar_Hemisphere	LRRC10B	11	61276272	61278482	0.231	rs2924446	2.55	rs2924446	0.11483	4.46	2.552	363	2	lasso	0.050774	6.81E-03	2.53225	0.01133	0.02649	453	NA	1	0.4867695
Brain_Nucleus_accumbens_basal_ganglia	C7orf50	7	1036622	1177896	0.2315	rs11514810	2.76	rs11763020	0.064002	4.66	2.483	407	8	lasso	0.12512	2.33E-05	2.53197	0.01134	0.02791	430	NA	1	0.4867695
Brain_Cortex	RPA2	1	28218035	28241257	0.2709	rs17257252	3.48	rs17257252	0.026895	4.61	3.475	259	259	blup	0.148357	2.37E-06	2.53068	0.011384	0.00444	2700	NA	1	0.4867695
Brain_Amygdala	A4GALT	22	43088127	43117304	0.362	rs5758962	2.77	rs5759143	-0.005514	3.43	1.484	475	475	blup	0.0756	5.72E-03	2.5304	0.0114	0.0151	793	NA	1	0.4867695
Brain_Caudate_basal_ganglia	RP11-259G18.1	17	44344403	44346060	0.2382	rs199533	2.77	rs17762769	3.53E-01	7.12	2.501	66	4	lasso	0.33645	1.91E-14	2.53054	1.14E-02	0.21818	55	NA	1	0.4867695
Brain_Cortex	ERC1	12	1099775	1605099	0.2656	rs2887474	-2.85	rs7974686	-6.59E-04	-3.58	-2.144	405	405	blup	0.02857	2.79E-02	2.53099	1.14E-02	0.01356	885	NA	1	0.4867695
Brain_Nucleus_accumbens_basal_ganglia	PLEKHM1	17	43513266	43568115	0.1487	rs9630726	2.77	rs11012	0.168633	4.82	2.53	162	2	lasso	0.159145	1.69E-06	2.5302	0.011401	0.01987	604	NA	1	0.4867695
Brain_Anterior_cingulate_cortex_BA24	ICA1L	2	203640690	203736708	0.2738	rs7605442	3.24	rs13430194	0.05631	3.72	-1.392	244	13	enet	0.0832	1.44E-03	-2.5299	0.01141	0.1	120	NA	1	0.4867695
Brain_SpiCMC_DLPFCl_cord_cervical_c-1	RPA2	1	28218035	28241257	0.4103	rs17257252	3.48	rs17257252	0.061516	4.03	3.475	257	257	blup	0.099449	2.27E-03	2.52971	0.01142	0.0214	561	NA	1	0.4867695
Brain_Putamen_basal_ganglia	RP11-594N15.3	8	79518187	79521940	0.258	rs11780889	3.1	rs6473109	2.59E-03	4.03	1.365	329	329	blup	0.042971	1.68E-02	2.5281	0.01147	0.0007	10000	0.000496	1	0.4867695
Brain_Putamen_basal_ganglia	DHFR	5	79922047	79950802	0.595	rs17410422	3.07	rs2035256	0.090299	5.23	0.905	480	480	blup	0.184344	1.71E-06	2.5277	0.011482	0.04724	254	NA	1	0.4867695
Brain_Cerebellum	PAPPA2	1	176432307	176814735	0.2942	rs12061205	-3.09	rs791033	1.15E-01	-4.51	1.794	347	347	blup	0.07277	4.37E-04	-2.52721	0.011497	0.07595	158	NA	1	0.4867695
Brain_Caudate_basal_ganglia	KANSL1	17	44107282	44302733	0.5098	rs199439	2.67	rs17692129	1.85E-01	-5.26	-2.035	47	3	lasso	0.15462	7.08E-07	2.52829	1.15E-02	0.31579	38	NA	1	0.4867695
Brain_Caudate_basal_ganglia	LRRC37A4P	17	43578685	43627701	0.5588	rs12944712	2.67	rs17762769	6.08E-01	-9.31	2.501	138	5	lasso	0.5986	5.90E-30	-2.52673	1.15E-02	0.04	300	NA	1	0.4867695
Brain_Cerebellum	RP1-228P16.1	12	48448596	48449374	0.365	rs10875746	4.11	rs2269935	0.143004	-5.65	3.779	521	521	blup	0.16098	1.64E-07	-2.527416	1.15E-02	0.06283	191	NA	1	0.4867695
Brain_Cerebellum	ZNF276	16	89786808	89807311	0.3728	rs2377058	3.22	rs17177891	0.210698	-6.62	2.147	408	24	enet	0.295245	2.38E-13	-2.52665	0.0115	0.07186	167	NA	1	0.4867695
Brain_Cortex	NOS2P3	17	20339650	20350557	0.3987	rs3862151	2.74	rs34089239	0.371908	-7.24	2.094	178	178	blup	0.388	4.36E-16	-2.5279	1.15E-02	0.03659	328	NA	1	0.4867695
Brain_Caudate_basal_ganglia	EEPD1	7	36192758	36341152	0.3779	rs6976747	3.38	rs2726085	0.009969	3.78	-0.582	499	36	enet	0.06979	8.37E-04	-2.5268	0.01151	0.0102	1173	NA	1	0.4867695
Brain_Cerebellum	GABRB3	15	26788693	27184686	0.2996	rs7494844	-2.38	rs7179684	-4.00E-03	-3.36	1.077	472	472	blup	0.025	2.84E-02	-2.5268	0.01151	0.00555	2162	NA	1	0.4867695
Brain_Cerebellar_Hemisphere	AC091132.1	17	43530210	43541431	0.1665	rs9630726	2.77	rs17763086	0.118523	-4.68	2.491	180	4	lasso	0.13404	1.72E-05	-2.52674	0.011513	0.0424	283	NA	1	0.4867695
Brain_SpiCMC_DLPFCl_cord_cervical_c-1	HSD17B4	5	118788138	118878028	0.305	rs328698	2.81	rs32665	0.230786	4.71	-2.387	355	7	enet	0.2115	8.24E-06	-2.52646	0.01152	0.01846	650	NA	1	0.4867695
Brain_Hypothalamus	ZNF33B	10	43084555	43090042	0.17	rs12265862	2.94	rs12261168	0.03266	-3.71	-2.831	287	8	lasso	0.038673	2.38E-02	2.52626	0.011529	0.03681	326	NA	1	0.4867695
Brain_Cerebellar_Hemisphere	RDH16	12	57345219	57353158	0.2369	rs840160	3.05	rs3803018	0.157508	-4.75	2.438	326	4	lasso	0.1237	3.67E-05	-2.5254	0.011558	0.04412	272	NA	1	0.487248785
Brain_Cerebellar_Hemisphere	IRF3	19	50162826	50168822	0.521	rs10417008	3.44	rs10415880	1.76E-01	5.58	3.123	325	7	lasso	0.29815	3.26E-11	2.52518	0.011564	0.02073	579	NA	1	0.487248785
CMC_DLPFC	CABP7	22	30116343	30127820	0.094	rs9614125	3.5	rs13057811	0.010271	-3.9	-0.064	381	381	blup	0.04792	1.56E-06	-2.52445	0.011588	0.0816	147	NA	1	0.487761291
Brain_Hippocampus	EBPL	13	50234859	50265611	0.51	rs9535350	-2.83	rs9568319	0.15192	-5.53	-2.379	398	10	lasso	0.19091	1.09E-06	2.52448	1.16E-02	0.00958	1252	NA	1	0.487768163
CMC_DLPFC	KLHL5	4	39046450	39127853	0.1265	rs11096974	-3.07	rs1046655	0.109807	7.26	-2.517	503	12	lasso	0.101404	2.48E-12	-2.52212	0.011665	0.02474	485	NA	1	0.48833546
Brain_Anterior_cingulate_cortex_BA24	STYXL1	7	75625656	75677322	0.3294	rs35613536	2.78	rs17148944	4.44E-02	4.62	2.15	318	4	lasso	0.1792	2.98E-06	2.5221	0.01167	0.03987	301	NA	1	0.48833546
Brain_Caudate_basal_ganglia	VPS9D1-AS1	16	89778264	89784573	0.4267	rs2377058	3.22	rs7189734	0.051856	4.69	2.636	413	413	blup	0.145658	1.53E-06	2.521975	0.01167	0.05063	237	NA	1	0.48833546
Brain_Amygdala	AATF	17	35306175	35414171	0.455	rs35712149	-4.13	rs17572725	6.72E-02	3.24	1.113	424	424	blup	0.07729	5.27E-03	2.520432	1.17E-02	0.12903	93	NA	1	0.48833546
Brain_Cerebellar_Hemisphere	CCDC71	3	49199968	49203754	0.3731	rs11716445	3.49	rs4955418	0.396669	7.13	1.902	261	11	lasso	0.39724	2.65E-15	2.5211	0.0117	0.44444	27	NA	1	0.48833546
Brain_Cerebellum	EFTUD2	17	42927311	42977030	0.2503	rs9630726	2.77	rs6503404	0.082701	-4.07	1.676	369	369	blup	7.32E-02	4.21E-04	-2.51995	1.17E-02	0.02464	487	NA	1	0.48833546
CMC_DLPFC	CRIPAK	4	1385339	1389782	0.3091	rs11248060	3.52	rs28429103	0.146496	8.72	0.844	337	34	enet	0.26098	1.24E-31	2.52104	0.011701	0.08633	139	NA	1	0.48833546
CMC_DLPFC	ZNF320	19	53367118	53400946	0.5987	rs2965245	2.54	rs3810115	4.19E-01	13.78	2.537	483	483	bslmm	0.50139	3.18E-70	2.5207	0.011713	0.00494	2429	NA	1	0.48833546
Brain_Cerebellum	SMPDL3B	1	28261504	28285668	0.3265	rs17257252	3.48	rs12144736	1.22E-01	5.21	-2.465	252	4	lasso	0.17753	3.50E-08	-2.51956	0.01175	0.04054	296	NA	1	0.48833546
Brain_Cerebellum	MST1P2	1	16972069	16976914	0.5227	rs6698317	-2.7	rs7537985	5.88E-02	4.32	-1.958	261	13	lasso	0.18255	2.18E-08	-2.51928	0.011759	0.00418	2870	NA	1	0.48833546
Brain_Putamen_basal_ganglia	RP11-707O23.5	17	43678235	43679706	0.398	rs12944712	2.67	rs17689471	0.483051	7.3	2.502	111	5	lasso	0.4629	1.79E-16	2.51796	1.18E-02	0.23077	52	NA	1	0.48833546
Brain_Hippocampus	CYB561	17	61509665	61523739	0.43	rs7207214	3.15	rs3087776	0.363401	-6.5	2.493	258	24	enet	0.33798	1.66E-11	-2.5162	0.011863	0.2609	46	NA	1	0.48833546
Brain_Caudate_basal_ganglia	NMNAT3	3	139279022	139396859	0.2125	rs4683773	-3.51	rs7636269	0.012469	3.98	-2.16	525	20	enet	0.04138	8.47E-03	-2.5159	0.01187	0.08955	134	NA	1	0.48833546
Brain_Nucleus_accumbens_basal_ganglia	FAM47E	4	77135193	77204933	0.543	rs11097313	3.07	rs1530297	2.26E-01	5.91	-2.437	484	10	lasso	0.26755	2.09E-10	-2.5152	0.0119	0.0261	460	NA	1	0.48833546
Brain_SpiCMC_DLPFCl_cord_cervical_c-1	POMZP3	7	76239303	76255000	0.781	rs35613536	2.78	rs11505688	0.25193	-5.47	-1.973	161	13	lasso	0.57941	6.31E-17	2.5138	0.0119	0.0405	296	NA	1	0.48833546
CMC_DLPFC	APLP1	19	36359137	36370699	0.0356	rs757223	-3.4	rs7246541	3.56E-03	3.94	-1.747	388	388	bslmm	0.00535	6.49E-02	-2.5142	0.01193	0.09023	133	NA	1	0.48833546
Brain_Hypothalamus	TRGC2	7	38279181	38289173	0.609	rs12669080	-3.31	rs2109364	0.4667	-7.07	-2.243	649	5	lasso	0.45593	9.11E-16	2.51389	0.01194	0.0373	322	NA	1	0.48833546
Brain_Hypothalamus	IFT80	3	159974774	160117061	0.228	rs4680592	-4.07	rs6809313	0.067883	-4.27	2.724	373	3	lasso	0.09774	6.12E-04	-2.513	0.01197	0.0277	433	NA	1	0.48833546
Brain_Cerebellar_Hemisphere	ZDHHC11	5	710471	851101	0.3696	rs326057	-2.672	rs10040987	-0.008089	3.45	1.827	363	363	blup	0.09843	2.28E-04	2.513	0.011971	0.01081	1110	NA	1	0.48833546
Brain_Cortex	VPS9D1-AS1	16	89778264	89784573	0.319	rs2377058	3.22	rs17177891	0.104874	4.97	2.147	413	29	enet	0.16388	6.67E-07	2.51264	0.01198	0.07186	167	NA	1	0.48833546
CMC_DLPFC	TPH1	11	18042083	18062335	0.1229	rs16935005	3.21	rs211130	0.075194	6.4	-2.402	478	478	bslmm	0.07851	8.04E-10	-2.5126	0.01198	0.02459	488	NA	1	0.48833546
Brain_Hypothalamus	ACTR10	14	58666798	58701750	0.231	rs7150761	-3.7	rs2348075	0.01675	-4.13	-1.52	393	393	blup	0.0365	2.72E-02	2.5123	0.01199	0.0283	424	NA	1	0.48833546
Brain_Caudate_basal_ganglia	KANSL1-AS1	17	44270942	44274089	0.367	rs12944712	2.67	rs17762769	5.31E-01	8.69	2.501	29	3	lasso	0.52047	1.76E-24	2.51138	1.20E-02	0.2	60	NA	1	0.48833546
Brain_Caudate_basal_ganglia	DSCC1	8	120846216	120868250	0.5386	rs4380974	4.16	rs7815122	3.83E-01	-7.74	-2.222	454	9	lasso	0.3709	4.26E-16	2.5131	0.012	0.08392	143	NA	1	0.48833546
Brain_Cerebellum	CYB561	17	61509665	61523739	0.1168	rs7207214	3.15	rs7210972	0.096484	-4.34	2.488	258	2	lasso	5.96E-02	1.38E-03	-2.51313	1.20E-02	0.13793	87	NA	1	0.48833546
Brain_Cerebellum	PLCH1	3	155093369	155462856	0.166	rs117442	3.75	rs9289957	2.27E-02	-3.93	-0.093	353	353	blup	0.07813	2.74E-04	2.51185	0.01201	0.75	16	NA	1	0.48833546
Brain_SpiCMC_DLPFCl_cord_cervical_c-1	LINC00880	3	156799456	156840793	0.301	rs12498099	2.99	rs1545854	0.13706	-4.22	2.879	426	6	lasso	0.10039	2.17E-03	-2.51148	0.01202	0.01662	722	NA	1	0.48833546
CMC_DLPFC	GFOD2	16	67708435	67753273	0.0232	rs3730406	3.01	rs7187476	0.010169	-4.54	2.529	231	3	lasso	0.01005	1.86E-02	-2.5112	0.01203	0.23077	52	NA	1	0.48833546
CMC_DLPFC	MRGPRF	11	68771861	68780850	0.1209	rs3862397	-2.57	rs2846196	0.110486	7.15	2.331	428	3	lasso	0.1019	2.19E-12	2.51064	0.01205	0.00362	3311	NA	1	0.48833546
CMC_DLPFC	GIGYF1	7	100277129	100286870	0.0766	rs4727468	3.14	rs221797	0.009915	4.37	1.649	295	295	blup	0.05941	9.23E-08	2.5108	0.01205	0.0166	723	NA	1	0.48833546
Brain_Amygdala	SUCNR1	3	151591431	151602405	0.495	rs1494016	-2.69	rs765281	0.003643	-3.87	1.436	403	403	blup	0.05305	1.80E-02	-2.5104	0.01206	0.0178	676	NA	1	0.48833546
Brain_Cerebellum	ZNF793	19	37997949	38039664	0.24	rs3910952	-2.74	rs2068431	6.47E-02	4.44	-2.705	273	273	blup	0.122291	5.58E-06	-2.50971	0.012083	0.16	75	NA	1	0.48833546
Brain_Cerebellum	DKFZP779L1853	12	48592170	48595814	0.189	rs10875746	4.11	rs12306451	0.033834	4.22	3.527	517	8	lasso	0.03367	1.32E-02	2.507917	1.21E-02	0.08633	139	NA	1	0.48833546
Brain_Cerebellum	SPEG	2	220299568	220361838	0.2491	rs398926	-2.67	rs748515	0.013907	-3.71	1.734	460	6	lasso	0.056337	1.82E-03	-2.50854	0.012123	0.00763	1573	NA	1	0.48833546
Brain_Anterior_cingulate_cortex_BA24	RP11-298O21.6	3	167582561	167594705	0.4169	rs9843110	-3.29	rs2055362	0.16093	4.62	2.568	350	6	lasso	0.1137	2.12E-04	2.50803	0.012141	0.04412	272	NA	1	0.48833546
Brain_Cortex	PPP2R1B	11	111606005	111637151	0.307	rs10789849	2.6	rs615642	0.207882	6.03	2.549	372	7	lasso	0.2565	2.21E-10	2.50675	0.01218	0.05	240	NA	1	0.48833546
Brain_Cerebellum	METTL22	16	8715540	8740081	0.7518	rs2437716	3.22	rs1730989	0.446016	-8.38	-2.339	585	15	lasso	0.457143	5.36E-22	2.50698	0.0122	0.02878	417	NA	1	0.48833546
Brain_Cerebellum	DND1P1	17	43663237	43664295	0.2621	rs12944712	2.67	rs17762769	0.220908	6.34	2.501	120	5	lasso	2.06E-01	2.32E-09	2.5062	1.22E-02	0.09524	126	NA	1	0.48833546
Brain_SpiCMC_DLPFCl_cord_cervical_c-1	ANKRD18B	9	33524392	33573007	0.349	rs307651	-3.57	rs2248910	0.03687	3.5	3.35	376	376	blup	0.08751	4.03E-03	2.5063	0.0122	0.0663	181	NA	1	0.48833546
Brain_Substantia_nigra	E2F1	20	32263489	32274210	0.499	rs4911305	2.37	rs11698045	0.160726	4.52	1.921	271	271	blup	0.2229	6.68E-06	2.5068	0.0122	0.00878	1367	NA	1	0.48833546
CMC_DLPFC	STMN4	8	27093813	27115903	0.3661	rs2565050	3.87	rs1562330	0.294446	-11.57	-2.639	646	13	lasso	0.29124	9.66E-36	2.50582	1.22E-02	0.06557	183	NA	1	0.48833546
Brain_Hippocampus	KANSL1-AS1	17	44270942	44274089	0.454	rs12944712	2.67	rs17689471	0.475209	7.51	2.502	29	12	lasso	0.50874	1.38E-18	2.5063	0.012201	0.12	100	NA	1	0.48833546
Brain_Putamen_basal_ganglia	RASA1	5	86563705	86687748	0.309	rs3093860	-2.329	rs13158484	-0.007172	-3.86	1.796	272	18	enet	0.107775	2.72E-04	-2.5062	0.012204	0.00389	3086	NA	1	0.48833546
Brain_Cerebellum	GPR22	7	107110463	107116098	0.1044	rs2253146	2.82	rs2237678	0.020865	4.25	2.086	355	355	blup	0.055325	1.99E-03	2.50589	0.01221	0.09375	128	NA	1	0.48833546
CMC_DLPFC	ZNF816	19	53452631	53466164	0.3206	rs2965245	2.54	rs329744	1.36E-01	7.94	-2.493	462	462	bslmm	0.19825	1.30E-23	-2.5055	0.012229	0.00511	2348	NA	1	0.48833546
Brain_Cerebellum	PMS2P4	7	66752528	66767894	0.2753	rs11766843	3.15	rs12540243	0.114303	-5.17	2.436	367	12	enet	0.137344	1.44E-06	-2.50537	0.01223	0.02	600	NA	1	0.48833546
Brain_Hypothalamus	TRGJP2	7	38295938	38295997	0.345	rs12669080	-3.31	rs2109364	0.297116	-5.73	-2.243	648	2	lasso	0.2821	2.39E-09	2.50557	0.01223	0.0597	201	NA	1	0.48833546
Brain_Cortex	ZNF248	10	38091751	38146538	0.291	rs11011247	-2.77	rs7077099	0.058929	5.03	-2.505	303	1	lasso	0.05374	3.94E-03	-2.505	0.012245	0.02661	451	NA	1	0.48833546
Brain_Hypothalamus	STMN4	8	27092840	27115937	0.353	rs2565050	3.87	rs17366947	0.21426	-5.7	-2.8	635	3	lasso	0.2235	1.63E-07	2.5047	0.01225	0.0663	181	NA	1	0.48833546
Brain_Substantia_nigra	LINC00982	1	2976179	2985001	0.77	rs2821041	-3.21	rs4576609	-0.010907	-3.51	-1.551	389	389	blup	0.09558	3.23E-03	2.505	0.01225	0.0411	292	NA	1	0.48833546
Brain_Anterior_cingulate_cortex_BA24	DSCC1	8	120846216	120868250	0.611	rs4380974	4.16	rs7815122	0.33061	-6.7	-2.222	454	11	lasso	0.3743	1.22E-12	2.5023	0.0123	0.1132	106	NA	1	0.48833546
Brain_Cortex	STRADA	17	61780192	61819330	0.1247	rs885633	3.33	rs4480868	0.037302	-4.03	-1.926	314	314	blup	0.03068	2.36E-02	2.50358	1.23E-02	0.13333	90	NA	1	0.48833546
Brain_Putamen_basal_ganglia	KANSL1-AS1	17	44270942	44274089	0.504	rs12944712	2.67	rs17689471	0.600932	8.13	2.502	29	11	lasso	0.5975	2.72E-23	2.50199	1.23E-02	0.05941	202	NA	1	0.48833546
CMC_DLPFC	MTMR2	11	95566043	95657371	0.0605	rs10501832	-2.84	rs3748251	0.063629	-5.47	-2.422	654	5	lasso	0.06222	4.61E-08	2.50345	0.0123	0.01281	937	NA	1	0.48833546
Brain_Substantia_nigra	NUDC	1	27228773	27273353	0.368	rs12130845	2.35	rs12741800	-0.012802	3.3	-2.237	257	257	blup	0.10209	2.39E-03	-2.5029	0.01232	0.0024	4997	NA	1	0.48833546
Brain_Cerebellum	TYW5	2	200794698	200813195	0.2071	rs893356	3.6	rs3094758	0.124672	-5.7	2.053	364	27	enet	0.12632	3.89E-06	-2.50233	0.012338	0.04478	268	NA	1	0.48833546
Brain_Cerebellar_Hemisphere	DND1P1	17	43663237	43664295	0.157	rs12944712	2.67	rs17689471	0.202766	5.47	2.502	119	10	lasso	0.19496	1.70E-07	2.50194	0.012351	0.04054	296	NA	1	0.48833546
Brain_Nucleus_accumbens_basal_ganglia	DND1P1	17	43663237	43664295	0.4066	rs12944712	2.67	rs17689471	0.352039	7	2.502	120	8	lasso	0.332464	5.20E-13	2.5019	0.012353	0.03738	321	NA	1	0.48833546
CMC_DLPFC	TRAPPC4	11	118889240	118894385	0.3413	rs3916581	2.76	rs569	0.360884	12.83	2.746	377	3	lasso	0.36058	7.57E-46	2.50158	0.01236	0.02844	422	NA	1	0.48833546
Brain_Cerebellar_Hemisphere	DNAJC4	11	63998159	64001665	0.273	rs2096706	-3.76	rs11231740	-0.00489	3.12	0.39	340	340	blup	0.045693	9.78E-03	2.50136	0.01237	0.07362	163	NA	1	0.48833546
Brain_Anterior_cingulate_cortex_BA24	NCDN	1	36023074	36032875	0.255	rs12727197	2.36	rs12080099	0.125142	4.87	-1.8525	222	12	enet	0.04541	1.52E-02	-2.50E+00	0.012378	0.00415	2891	NA	1	0.48833546
Brain_Anterior_cingulate_cortex_BA24	MON1B	16	77224732	77236302	0.506	rs4430756	4.66	rs13338146	-0.003434	-4.28	0.144	724	29	enet	1.13E-01	2.24E-04	-2.5005	0.0124	0.0548	219	NA	1	0.48833546
Brain_Cerebellum	SPPL2C	17	43922256	43924438	0.2984	rs12944712	2.67	rs17689471	0.414862	8.14	2.502	32	10	lasso	4.17E-01	1.25E-19	2.50195	1.24E-02	0.0603	199	NA	1	0.48833546
Brain_Cerebellum	AC091132.1	17	43530210	43541431	0.1885	rs9630726	2.77	rs17762769	0.188476	-5.53	2.501	181	2	lasso	1.71E-01	6.57E-08	-2.50148	1.24E-02	0.11765	102	NA	1	0.48833546
CMC_DLPFC	XPO4	13	21351467	21476913	0.0923	rs12430213	-3.75	rs9552265	0.07762	-6.27	-2.481	571	9	lasso	0.066831	1.47E-08	2.50049	1.24E-02	0.01297	925	NA	1	0.48833546
Brain_Anterior_cingulate_cortex_BA24	FDXACB1	11	111744780	111751499	0.188	rs10789849	2.6	rs647080	-0.00834	3.12	2.53	337	337	blup	0.06925	3.43E-03	2.5	0.01242	0.0339	354	NA	1	0.48833546
Brain_Hypothalamus	MST1	3	49721397	49726931	0.305	rs11716445	3.49	rs6803222	0.189108	4.78	2.279	316	9	lasso	0.11631	1.91E-04	2.4997	0.01243	0.15	80	NA	1	0.48833546
Brain_Anterior_cingulate_cortex_BA24	EBPL	13	50234859	50265611	0.646	rs9535350	-2.83	rs9568319	0.26105	-5.92	-2.379	397	25	enet	0.37468	1.17E-12	2.4969	1.25E-02	0.0252	476	NA	1	0.48833546
Brain_Cerebellum	WDR6	3	49044588	49053236	0.3997	rs11716445	3.49	rs7626445	3.77E-01	7.87	2.479	263	8	lasso	0.37229	3.42E-17	2.49663	0.01254	0.27273	44	NA	1	0.48833546
CMC_DLPFC	PSMC3	11	47440319	47448024	0.0439	rs4647731	2.86	rs7102372	-0.001639	-3.74	1.181	294	22	enet	0.00737	3.76E-02	-2.49597	0.01256	0.00936	1282	NA	1	0.48833546
Brain_Caudate_basal_ganglia	TTC23	15	99676528	99791428	0.2854	rs735823	-3.27	rs2084900	0.13708	-6.31	-1.771	545	18	enet	0.17346	1.37E-07	2.49512	0.012592	0.07101	169	NA	1	0.48833546
Brain_Cerebellum	SLC38A10	17	79218800	79269347	0.3744	rs2659007	3.55	rs7224668	0.14184	-5.36	2.493	413	24	enet	1.88E-01	1.35E-08	-2.49519	1.26E-02	0.02348	511	NA	1	0.48833546
Brain_Cortex	ANKS1A	6	34857042	35059179	0.2	rs2233645	-2.67	rs3800426	0.173529	5	2.495	378	3	lasso	0.140197	4.57E-06	2.4946	1.26E-02	0.02214	542	NA	1	0.48833546
Brain_Cortex	PRPH2	6	42664340	42690312	0.647	rs7740672	2.64	rs835	0.56018	8.72	-2.127	364	3	lasso	0.600888	1.60E-28	-2.4957	1.26E-02	0.04494	267	NA	1	0.48833546
Brain_Hippocampus	MLH3	14	75480467	75518235	0.229	rs7153685	-3.69	rs108621	0.035197	3.85	2.629	410	10	enet	0.06977	3.07E-03	2.4949	0.0126	0.12903	93	NA	1	0.48833546
Brain_Nucleus_accumbens_basal_ganglia	WDR6	3	49044588	49053236	0.0782	rs11716445	3.49	rs12493001	0.088797	4.15	1.955	263	263	blup	0.06827	1.62E-03	2.49425	0.012622	0.2	60	NA	1	0.48833546
Brain_SpiCMC_DLPFCl_cord_cervical_c-1	NAPSB	19	50837057	50848018	0.96	rs1274517	-3.5	rs676314	0.445683	-6.25	-3.291	400	33	lasso	0.45753	1.86E-12	2.49411	0.01263	0.0222	540	NA	1	0.48833546
Brain_Nucleus_accumbens_basal_ganglia	LRRC37A4P	17	43578685	43627701	0.6891	rs12944712	2.67	rs17689471	0.566849	-8.75	2.502	138	5	lasso	0.571112	2.54E-25	-2.4938	0.012637	0.05714	210	NA	1	0.48833546
Brain_Hippocampus	NDUFS1	2	206979541	207024308	0.5153	rs10182735	-3.31	rs1044120	0.163825	-4.8	-1.975	419	11	lasso	0.17272	3.78E-06	2.49386	0.01264	0.067	179	NA	1	0.48833546
Brain_Nucleus_accumbens_basal_ganglia	RP11-707O23.5	17	43678235	43679706	0.3131	rs12944712	2.67	rs17689471	0.335741	6.81	2.502	111	2	lasso	0.326265	9.44E-13	2.4935	0.012648	0.06593	182	NA	1	0.48833546
Brain_SpiCMC_DLPFCl_cord_cervical_c-1	CRHR1-IT1	17	43697694	43725582	0.652	rs12944712	2.67	rs16940665	0.53918	6.75	2.49	93	3	lasso	0.51137	2.70E-14	2.492824	0.01267	0.1263	95	NA	1	0.48833546
Brain_SpiCMC_DLPFCl_cord_cervical_c-1	DND1P1	17	43663237	43664295	0.514	rs12944712	2.67	rs16940665	0.40346	5.88	2.49	119	2	lasso	0.3811	3.94E-10	2.492346	0.01269	0.125	96	NA	1	0.48833546
CMC_DLPFC	SLC45A1	1	8384389	8404227	0.0395	rs6678140	-3.26	rs10399665	5.18E-02	5.22	2.287	328	9	enet	0.01927	1.80E-03	2.49218	0.012696	0.2449	49	NA	1	0.48833546
Brain_Amygdala	LRRC37A4P	17	43578685	43627701	0.607	rs12944712	2.67	rs17762769	4.63E-01	-6.59	2.501	137	32	enet	0.45855	3.61E-13	-2.4908	1.27E-02	0.06818	176	NA	1	0.48833546
Brain_Caudate_basal_ganglia	DND1P1	17	43663237	43664295	0.3051	rs12944712	2.67	rs17763086	3.95E-01	7.57	2.491	120	3	lasso	0.38732	6.45E-17	2.49125	1.27E-02	0.08219	146	NA	1	0.48833546
CMC_DLPFC	RPS6KB1	17	57970406	58027786	0.0376	rs2645467	2.49	rs12600680	-1.06E-03	3.54	2.038	275	275	bslmm	0.01042	1.69E-02	2.49173	1.27E-02	0.04706	255	NA	1	0.48833546
Brain_Cerebellar_Hemisphere	RPL21P44	4	54852754	54853225	0.191	rs6840343	-3.44	rs9993372	0.115791	-4.7	2.347	443	6	lasso	0.08838	4.69E-04	-2.490915	0.012741	0.03306	363	NA	1	0.48833546
Brain_Cerebellar_Hemisphere	USP32P3	17	20318860	20334321	0.0915	rs3862151	2.74	rs3862151	0.053796	3.34	2.74	176	176	blup	0.044	1.10E-02	2.49063	0.012752	0.03061	392	NA	1	0.48833546
Brain_Cerebellum	ZDHHC11	5	710471	851101	0.2599	rs326057	-2.67	rs10462848	-2.76E-03	3.25	1.824	363	363	blup	0.01479	7.20E-02	2.4906	0.012753	0.01977	607	NA	1	0.48833546
Brain_Hippocampus	RP11-259G18.1	17	44344403	44346060	0.115	rs199533	2.77	rs17762769	0.095926	3.62	2.501	65	2	lasso	0.07468	2.25E-03	2.4906	0.012754	0.2105	57	NA	1	0.48833546
CMC_DLPFC	DGKQ	4	952671	967348	0.2141	rs11248060	3.52	rs2290402	0.146867	8.33	-0.13	405	405	blup	0.188778	1.86E-22	-2.49024	0.012766	0.10256	117	NA	1	0.48833546
Brain_Cerebellar_Hemisphere	hsa-mir-1199	19	14183348	14185874	0.405	rs3760703	2.31	rs7258963	3.72E-02	4.17	-2.148	289	7	lasso	0.06192	3.08E-03	-2.48998	0.012775	0.00812	1477	NA	1	0.48833546
Brain_Hippocampus	DND1P1	17	43663237	43664295	0.421	rs12944712	2.67	rs17762769	0.381819	6.66	2.501	119	3	lasso	0.36943	1.15E-12	2.4896	0.01279	0.1034	116	NA	1	0.48833546
Brain_Caudate_basal_ganglia	ARHGAP27	17	43471275	43511787	0.1372	rs9630726	2.77	rs16940665	9.30E-02	4.32	2.49	185	2	lasso	0.06958	8.51E-04	2.49016	1.28E-02	0.04918	244	NA	1	0.48833546
Brain_Caudate_basal_ganglia	CRHR1-IT1	17	43697694	43725582	0.4329	rs12944712	2.67	rs17763086	4.05E-01	7.86	2.491	93	3	lasso	0.40657	6.63E-18	2.49042	1.28E-02	0.07059	170	NA	1	0.48833546
Brain_Caudate_basal_ganglia	RP11-259G18.2	17	44320972	44322410	0.3607	rs199443	2.72	rs169201	4.84E-01	8.34	2.667	59	7	lasso	0.5015	2.76E-23	2.48978	1.28E-02	0.12766	94	NA	1	0.48833546
Brain_Cerebellar_Hemisphere	ZNF33B	10	43069633	43134016	0.252	rs2742234	3.93	rs17157474	0.110408	4.25	-2.446	316	2	lasso	0.11161	8.83E-05	-2.4893	0.0128	0.0625	192	NA	1	0.48833546
Brain_Hippocampus	RP11-324I22.2	10	35508822	35519526	0.15	rs2474752	2.86	rs2474528	0.01597	4.11	2.461	312	312	blup	0.01251	1.26E-01	2.48807	0.012844	0.8571	14	NA	1	0.48833546
Brain_Hypothalamus	DND1P1	17	43663237	43664295	0.3823	rs12944712	2.67	rs17763086	0.34106	6.23	2.491	119	4	lasso	0.30799	3.33E-10	2.48798	0.01285	0.10714	112	NA	1	0.48833546
Brain_Putamen_basal_ganglia	POMZP3	7	76239303	76255000	0.8046	rs35613536	2.78	rs11505688	0.397037	-6.64	-1.973	161	12	lasso	0.50655	1.76E-18	2.4873	0.01287	0.04528	265	NA	1	0.48833546
Brain_Nucleus_accumbens_basal_ganglia	SCAPER	15	76640526	77197785	0.213	rs16968212	2.93	rs7164654	0.069788	4.67	2.512	233	233	blup	0.11509	4.97E-05	2.48731	0.012871	0.0472	254	NA	1	0.48833546
Brain_Hypothalamus	PM20D1	1	205797150	205819260	0.291	rs11240481	3.03	rs708727	0.055032	-3.77	-0.724	370	370	blup	0.082387	1.59E-03	2.487	0.01288	0.02526	475	NA	1	0.48833546
Brain_Caudate_basal_ganglia	RP11-826N14.2	5	175476681	175489024	0.5749	rs4868601	-3.12	rs17078193	0.060131	-4.79	-0.879	315	13	lasso	0.098814	7.78E-05	2.4864	0.0129	0.04724	254	NA	1	0.48833546
Brain_Caudate_basal_ganglia	MTUS1	8	17501581	17658426	0.4067	rs2588156	4.22	rs7459632	1.92E-01	-5.71	2.386	875	9	lasso	0.1533	7.90E-07	-2.487	0.0129	0.01094	1097	NA	1	0.48833546
Brain_Cerebellum	PI16	6	36922209	36932613	0.3886	rs3829963	4.47	rs7740320	0.23403	6.36	-2.12	535	8	lasso	0.29936	1.52E-13	-2.48594	0.01292	0.13333	90	NA	1	0.48833546
Brain_Putamen_basal_ganglia	KIAA0391	14	35591052	35743271	0.348	rs1568200	-2.57	rs17509929	0.02792	-4.4	1.495	367	367	blup	0.14709	2.10E-05	-2.4861	0.01292	0.00939	1278	NA	1	0.48833546
Brain_SpiCMC_DLPFCl_cord_cervical_c-1	SLC25A26	3	66119285	66438540	0.5	rs2060022	-3.69	rs1680402	0.20563	-5.15	2.294	385	4	lasso	0.28672	1.31E-07	-2.48488	0.01296	0.07595	158	NA	1	0.48833546
Brain_Anterior_cingulate_cortex_BA24	RNU6ATAC35P	1	220998962	220999389	0.367	rs12080669	-2.73	rs11118618	0.016043	3.59	-1.733	403	403	blup	0.11123	2.47E-04	-2.48E+00	0.012968	0.00494	2429	NA	1	0.48833546
Brain_Nucleus_accumbens_basal_ganglia	AC093642.3	2	242912834	242919427	0.2711	rs35964352	3.57	rs11510409	8.86E-02	-4.1	2.338	134	4	lasso	0.11457	5.17E-05	-2.48467	0.01297	0.075	160	NA	1	0.48833546
Brain_SpiCMC_DLPFCl_cord_cervical_c-1	CDRT4	17	15339332	15406922	0.284	rs4239131	3.81	rs9911005	0.13928	-4.16	-2.521	401	3	lasso	0.09358	3.01E-03	2.484504	0.01297	0.0449	267	NA	1	0.48833546
Brain_Cerebellum	GPR137C	14	53019866	53104431	0.236	rs12892461	-3.17	rs8019608	0.05342	-4.54	2.047	428	5	lasso	0.05635	1.82E-03	-2.4844	0.01298	0.04181	287	NA	1	0.48833546
Brain_Hypothalamus	MXD3	5	176732501	176739758	0.403	rs337388	3.53	rs11949767	0.127341	4.98	-1.407	311	24	enet	0.27754	3.35E-09	-2.48443	0.01298	0.10619	113	NA	1	0.48833546
CMC_DLPFC	RPS25	11	118886421	118889057	0.0793	rs3916581	2.76	rs9645664	0.053208	-5.87	2.581	376	3	lasso	0.08337	2.38E-10	-2.48441	0.01298	0.05607	214	NA	1	0.48833546
Brain_Anterior_cingulate_cortex_BA24	EXOSC8	13	37572953	37583448	0.28	rs9285109	2.62	rs1781660	0.05304	-3.42	-1.286	529	529	blup	0.00934	1.59E-01	2.48284	1.30E-02	0.0216	556	NA	1	0.48833546
Brain_Cerebellum	RP11-707O23.5	17	43678235	43679706	0.4296	rs12944712	2.67	rs8072451	0.483763	8.82	2.475	111	3	lasso	4.88E-01	6.12E-24	2.48338	1.30E-02	0.08955	134	NA	1	0.48833546
Brain_Cortex	LRRC37A4P	17	43578685	43627701	0.6504	rs12944712	2.67	rs17762769	0.657995	-9.43	2.501	138	5	lasso	0.65371	1.22E-32	-2.48242	1.30E-02	0.0663	181	NA	1	0.48833546
CMC_DLPFC	ITGB3	17	45331207	45421658	0.1205	rs1634271	-3.03	rs4144743	7.93E-02	-6.41	2.022	376	376	bslmm	0.07768	9.88E-10	-2.48409	1.30E-02	0.0678	177	NA	1	0.48833546
CMC_DLPFC	AGBL4	1	48998526	50489626	0.1509	rs560004	3.3	rs2354463	2.42E-02	-4.63	1.896	741	36	enet	0.055106	2.67E-07	-2.48337	0.013015	0.03141	382	NA	1	0.488453661
CMC_DLPFC	DSE	6	116575335	116747990	0.069	rs1931892	2.65	rs1931892	1.91E-02	-4.06	2.645	432	432	blup	0.03272	6.50E-05	-2.4821	0.01306	0.02553	470	NA	1	0.48956449
CMC_DLPFC	PI16	6	36916038	36932613	0.1478	rs3829963	4.47	rs2296934	3.91E-02	5.24	3.026	515	5	lasso	0.057643	1.43E-07	2.48145	0.01308	0.12766	94	NA	1	0.48956449
Brain_Cortex	KANSL1	17	44107282	44302733	0.5821	rs199439	2.67	rs17692129	0.221477	-5.57	-2.035	47	3	lasso	0.20035	3.14E-08	2.48137	1.31E-02	0.2449	49	NA	1	0.48956449
Brain_Anterior_cingulate_cortex_BA24	RP11-324I22.4	10	35603480	35625329	0.214	rs2474752	2.86	rs4934744	0.196673	5.08	2.481	329	1	lasso	0.19874	7.95E-07	2.481	0.013101	0.0426	282	NA	1	0.48956449
Brain_Cerebellum	TCF7	5	133450402	133483920	0.532	rs151822	3.03	rs2546357	3.34E-01	-7.2	2.251	500	9	lasso	0.340119	1.55E-15	-2.4809	0.013104	0.04428	271	NA	1	0.48956449
Brain_Cerebellum	HRAS	11	532242	537287	0.2677	rs3895063	-3.31	rs35601764	0.097323	-5.37	2.391	430	4	lasso	0.18523	1.69E-08	-2.48018	0.01313	0.06283	191	NA	1	0.490091522
Brain_Caudate_basal_ganglia	ZP3	7	76054224	76071388	0.4984	rs35613536	2.78	rs35752932	0.149485	5.99	2.128	223	19	enet	0.34252	9.89E-15	2.4797	0.01315	0.0526	228	NA	1	0.490393846
Brain_Cerebellar_Hemisphere	LYPD1	2	133402426	133429152	0.2877	rs6710643	3.02	rs4362616	-0.004739	3.69	1.202	453	29	enet	0.05061	6.89E-03	2.4789	0.01318	0.02685	447	NA	1	0.490668747
Brain_Caudate_basal_ganglia	RP11-707O23.5	17	43678235	43679706	0.3693	rs12944712	2.67	rs17763086	4.33E-01	7.99	2.491	111	5	lasso	0.41154	3.64E-18	2.47837	1.32E-02	0.09023	133	NA	1	0.490668747
Brain_Cerebellum	CRHR1-IT1	17	43697694	43725582	0.2435	rs12944712	2.67	rs17689471	0.26341	6.7	2.502	93	11	lasso	2.49E-01	3.19E-11	2.47908	1.32E-02	0.14815	81	NA	1	0.490668747
Brain_Cerebellum	RP11-687F6.1	18	44383187	44383857	0.269	rs7232954	3.3	rs7240457	0.092338	-4.64	1.166	505	505	blup	0.07147	4.90E-04	-2.47818	0.013205	0.0166	723	NA	1	0.490668747
Brain_Cerebellum	IP6K2	3	48725436	48777786	0.4939	rs1352420	2.96	rs12496747	5.64E-02	4.19	-0.554	276	4	lasso	0.21783	7.18E-10	-2.47697	0.01325	0.09449	127	NA	1	0.491539372
Brain_Cerebellar_Hemisphere	SPPL2C	17	43922256	43924438	0.2192	rs12944712	2.67	rs17762769	0.254513	6.18	2.501	32	32	blup	0.2836	1.17E-10	2.47664	0.013263	0.2449	49	NA	1	0.491539372
Brain_Cerebellar_Hemisphere	RP11-707O23.5	17	43678235	43679706	0.4399	rs12944712	2.67	rs8072451	0.532267	8.31	2.475	111	2	lasso	0.53091	5.26E-22	2.47639	0.013272	0.06186	194	NA	1	0.491539372
Brain_Anterior_cingulate_cortex_BA24	RP11-707O23.5	17	43678235	43679706	0.4399	rs12944712	2.67	rs8072451	0.502303	7.58	2.475	111	1	lasso	0.50512	4.20E-18	2.475	1.33E-02	0.1008	119	NA	1	0.491539372
Brain_Caudate_basal_ganglia	CTD-2192J16.21	19	12640582	12643787	0.684	rs4804716	-2.56	rs4804715	2.66E-01	6.43	-2.285	283	9	lasso	0.265718	2.69E-11	-2.47631	1.33E-02	0.04633	259	NA	1	0.491539372
Brain_Putamen_basal_ganglia	CRHR1	17	43699267	43913194	0.132	rs12944712	2.67	rs8072451	0.120828	-3.91	2.475	92	1	lasso	0.0994	4.65E-04	-2.475	1.33E-02	0.20339	59	NA	1	0.491539372
CMC_DLPFC	DACT2	6	168707583	168720402	0.2153	rs6942279	-2.56	rs1551988	3.26E-02	-5.36	-1.323	637	637	bslmm	0.083345	2.39E-10	2.47439	0.01335	0.00442	2718	NA	1	0.492431914
CMC_DLPFC	PSMD2	3	184017021	184026840	0.0467	rs16858210	-3.94	rs9851637	0.007213	-3.72	0.388	536	536	blup	0.00806	3.13E-02	-2.47411	0.013357	0.08392	143	NA	1	0.492431914
CMC_DLPFC	BCO2	11	112047088	112095422	0.5423	rs10789849	2.6	rs11214127	0.526536	-15.54	1.963	410	410	bslmm	0.55314	5.94E-81	-2.47408	0.01336	0.014	857	NA	1	0.492431914
Brain_Cerebellar_Hemisphere	AC004980.7	7	76178677	76257299	0.5985	rs35613536	2.78	rs35613536	0.416759	7.28	2.777	178	6	lasso	0.448751	1.08E-17	2.47304	0.0134	0.0612	196	NA	1	0.493319679
Brain_Anterior_cingulate_cortex_BA24	CLPSL1	6	35748794	35761452	0.23	rs2766559	-2.67	rs683423	0.044053	-3.81	0.335	413	413	blup	0.04282	1.79E-02	2.4725	0.01342	0.01511	794	NA	1	0.493319679
CMC_DLPFC	ECE2	3	183967444	184010819	0.2357	rs16858210	-3.94	rs1001817	0.195823	9.59	2.218	542	542	bslmm	0.18932	1.60E-22	2.47243	0.01342	0.09449	127	NA	1	0.493319679
Brain_Substantia_nigra	SLC25A26	3	66119285	66438540	0.541	rs2060022	-3.69	rs1680395	0.20253	-4.46	2.361	385	11	lasso	0.152898	2.16E-04	-2.472	0.013437	0.03883	309	NA	1	0.493504364
Brain_Cortex	AC008746.12	19	54949847	54950362	0.229	rs16986092	4.05	rs7255633	0.09351	4.47	-2.629	457	4	lasso	0.08137	4.68E-04	-2.47151	0.013455	0.02256	532	NA	1	0.493725414
Brain_Amygdala	RP11-209D14.2	17	19911364	19912547	0.235	rs2440161	-2.84	rs12453720	2.08E-01	-4.64	2.493	275	3	lasso	0.16412	5.89E-05	-2.469389	1.35E-02	0.01717	699	NA	1	0.494205291
Brain_Cerebellar_Hemisphere	CTD-2313J17.5	15	93322987	93324722	0.432	rs8029427	-3.36	rs7183797	0.271512	6.21	2.742	641	10	enet	0.30412	1.92E-11	2.47128	0.0135	0.0449	267	NA	1	0.494205291
Brain_Cerebellum	WDR62	19	36545783	36596008	0.258	rs2385655	3.61	rs7250448	4.62E-02	3.74	2.36	340	8	lasso	0.039542	7.86E-03	2.46969	0.013523	0.18462	65	NA	1	0.494205291
Brain_Caudate_basal_ganglia	AP006216.11	11	116645826	116646592	0.2344	rs532107	3.24	rs17440396	-0.006924	-3.39	2.486	558	558	blup	0.0728	6.55E-04	-2.46898	0.01355	0.0186	646	NA	1	0.494205291
Brain_SpiCMC_DLPFCl_cord_cervical_c-1	KANSL1-AS1	17	44270942	44274089	0.428	rs12944712	2.67	rs16940665	0.47794	6.44	2.49	29	2	lasso	0.47469	5.05E-13	2.469005	0.01355	0.4615	26	NA	1	0.494205291
Brain_SpiCMC_DLPFCl_cord_cervical_c-1	PRPH	12	49687680	49692465	0.423	rs7965658	4.15	rs12322335	0.318749	5.24	2.323	295	3	lasso	0.2562	7.35E-07	2.4682	0.01358	0.375	32	NA	1	0.494205291
Brain_Cerebellum	LRRC37A4P	17	43578685	43627701	0.6131	rs12944712	2.67	rs17689471	0.574055	-9.42	2.502	138	5	lasso	5.80E-01	1.88E-30	-2.46791	1.36E-02	0.08759	137	NA	1	0.494205291
Brain_Cerebellum	UCK1	9	134399194	134406655	0.2111	rs13287968	-2.59	rs2282011	0.00231	4	1.282	459	459	blup	0.02904	1.98E-02	2.4676	0.0136	0.00774	1551	NA	1	0.494205291
Brain_Cortex	WNT3	17	44839872	44910424	0.5331	rs1634271	-3.03	rs12452064	0.109483	-5.13	-1.95	258	13	lasso	0.1709	3.73E-07	2.46644	1.36E-02	0.12	100	NA	1	0.494205291
Brain_Putamen_basal_ganglia	RP3-477O4.16	20	34106682	34107108	0.315	rs6087733	3.01	rs224371	0.114007	4.96	-2.082	315	315	blup	0.1836	1.80E-06	-2.4679	0.0136	0.0243	494	NA	1	0.494205291
Brain_Substantia_nigra	TEKT3	17	15207128	15244958	0.447	rs4239131	3.81	rs230964	0.26597	-4.78	-2.048	474	23	enet	0.15163	2.30E-04	2.4684	1.36E-02	0.0143	839	NA	1	0.494205291
Brain_Anterior_cingulate_cortex_BA24	BCO2	11	112046190	112095422	0.354	rs10789849	2.6	rs11214127	0.17609	-4.94	1.963	385	10	lasso	0.15865	1.17E-05	-2.4671	0.01362	0.02637	455	NA	1	0.494496
Brain_Putamen_basal_ganglia	SURF1	9	136218610	136223552	0.798	rs3011289	-2.47	rs3124768	0.33382	-6.17	-1.781	603	21	lasso	0.48475	1.85E-17	2.4659	0.01367	0.0104	1156	NA	1	0.495255095
Brain_Anterior_cingulate_cortex_BA24	ZFP14	19	36827162	36870101	0.348	rs2385655	3.61	rs2857	2.89E-01	-6.1	-2.265	304	4	lasso	0.270803	4.69E-09	2.4658	0.013671	0.22642	53	NA	1	0.495255095
Brain_Cortex	AL049840.1	14	104177607	104179149	0.268	rs1078756	-2.98	rs11625397	0.182495	-5.06	-2.432	350	4	lasso	1.60E-01	8.82E-07	2.4651	1.37E-02	0.02526	475	NA	1	0.495255095
Brain_Hippocampus	CTD-2034I21.1	16	50890525	50913189	0.5117	rs4784374	-2.86	rs6596	0.00242	3.04	-1.416	454	454	blup	0.05615	7.28E-03	-2.466	0.0137	0.027	445	NA	1	0.495255095
Brain_Nucleus_accumbens_basal_ganglia	SMPDL3B	1	28261504	28285668	0.397	rs17257252	3.48	rs12144736	3.05E-01	6.31	-2.465	252	1	lasso	0.28748	3.50E-11	-2.465	0.013701	0.03727	322	NA	1	0.495255095
Brain_Cerebellar_Hemisphere	TPH1	11	18039111	18063973	0.252	rs16935005	3.21	rs12292915	0.01141	3.82	-2.361	463	22	enet	0.058692	3.88E-03	-2.46458	0.01372	0.03191	376	NA	1	0.495357491
Brain_Nucleus_accumbens_basal_ganglia	CFI	4	110661852	110723335	0.263	rs11735814	2.94	rs2298978	9.94E-03	-3.37	-2.272	403	403	blup	0.01915	6.37E-02	2.4641	0.01374	0.0198	605	NA	1	0.495357491
Brain_Anterior_cingulate_cortex_BA24	LARS	5	145492601	145562223	0.2616	rs9325009	3.732	rs6877277	1.52E-01	4.82	1.698	432	432	blup	0.13333	6.04E-05	2.4637	0.013751	0.9231	13	NA	1	0.495357491
Brain_Cortex	FFAR3	19	35849362	35851387	0.219	rs12611325	3.05	rs3761072	0.001866	-3.12	2.594	484	4	lasso	0.01333	9.60E-02	-2.46299	0.013778	0.0303	396	NA	1	0.495357491
Brain_Hypothalamus	CRHR1-IT1	17	43697694	43725582	0.3704	rs12944712	2.67	rs8072451	0.38336	6.69	2.475	93	15	enet	0.38142	8.36E-13	2.46283	0.01378	0.3	40	NA	1	0.495357491
Brain_Hypothalamus	NCKIPSD	3	48701364	48723797	0.287	rs1352420	2.96	rs1352420	0.186849	-5.37	2.959	265	12	enet	0.21603	2.74E-07	-2.4629	0.01378	0.3636	33	NA	1	0.495357491
Brain_Anterior_cingulate_cortex_BA24	DMTN	8	21906506	21940038	0.347	rs3176300	-2.91	rs1078363	0.21311	5.27	1.173	439	31	enet	0.2944	7.90E-10	2.4633	0.0138	0.0393	305	NA	1	0.495357491
Brain_Cortex	CRHR1-IT1	17	43697694	43725582	0.435	rs12944712	2.67	rs17689471	0.471143	8.15	2.502	93	5	lasso	0.48883	2.47E-21	2.46267	1.38E-02	0.26087	46	NA	1	0.495357491
Brain_Anterior_cingulate_cortex_BA24	TYW5	2	200794698	200813195	0.2211	rs893356	3.6	rs203772	0.10864	-4.05	2.011	365	365	blup	0.0823	1.52E-03	-2.4613	0.01384	0.04082	294	NA	1	0.496287652
Brain_Nucleus_accumbens_basal_ganglia	AL807752.1	9	139980807	139981121	0.308	rs7038280	-3.31	rs7467117	0.205371	5.45	2.548	369	6	lasso	0.1538	2.55E-06	2.4611	0.01385	0.07229	166	NA	1	0.496287652
Brain_Hypothalamus	RP11-707O23.5	17	43678235	43679706	0.4959	rs12944712	2.67	rs8072451	0.42604	6.96	2.475	111	3	lasso	0.43364	7.68E-15	2.45998	0.01389	0.09524	126	NA	1	0.496563529
Brain_Caudate_basal_ganglia	ZNF709	19	12571998	12624668	0.244	rs4804716	-2.56	rs8111862	1.84E-01	5.35	2.328	284	8	lasso	0.16719	2.38E-07	2.45892	1.39E-02	0.04167	288	NA	1	0.496563529
Brain_Nucleus_accumbens_basal_ganglia	DSCC1	8	120846216	120868250	0.4763	rs4380974	4.16	rs7815122	0.234204	-7.14	-2.222	454	9	enet	0.292851	2.15E-11	2.46078	0.0139	0.08955	134	NA	1	0.496563529
Brain_Putamen_basal_ganglia	RP11-605F22.2	15	48481234	48483258	0.386	rs5027380	-2.54	rs6493333	0.012706	3.59	0.45	384	384	blup	0.02129	6.91E-02	2.4594	0.01392	0.02703	444	NA	1	0.496563529
CMC_DLPFC	SNW1	14	78183943	78227497	0.0623	rs28445066	2.85	rs2111829	0.070653	5.89	2.572	658	4	lasso	0.0584	1.18E-07	2.4591	0.01393	0.02746	437	NA	1	0.496563529
CMC_DLPFC	PCDHGA2	5	140718353	140892548	0.044	rs248620	2.99	rs6861047	3.05E-02	-5.27	1.531	590	3	enet	4.03E-02	1.02E-05	-2.45907	0.01393	0.02362	508	NA	1	0.496563529
Brain_Amygdala	FABP1	2	88422510	88427635	0.559	rs7425197	-2.8	rs17350803	0.21002	5.37	1.572	257	3	lasso	0.40714	1.80E-11	2.4586	0.01395	0.0128	940	NA	1	0.496846672
Brain_Anterior_cingulate_cortex_BA24	CEP250	20	34042985	34099804	0.265	rs6087733	3.01	rs224360	0.157204	-5.03	-2.027	325	9	lasso	0.1708	5.23E-06	2.4584	0.014	0.0291	412	NA	1	0.497191188
Brain_Cerebellar_Hemisphere	EBPL	13	50234859	50265611	0.853	rs9535350	-2.83	rs9596178	0.266189	-7.01	-2.583	398	20	lasso	0.5237	1.34E-21	2.45759	1.40E-02	0.0307	391	NA	1	0.497191188
Brain_Nucleus_accumbens_basal_ganglia	ZNF568	19	37407231	37488834	0.202	rs2385655	3.61	rs17707101	0.139357	5.18	2.453	281	3	lasso	0.13822	8.55E-06	2.457308	0.014	0.2927	41	NA	1	0.497191188
Brain_Caudate_basal_ganglia	CTD-2184D3.7	15	52416837	52432443	0.2598	rs12050717	-2.41	rs12438743	-0.00138	-3.94	-2.041	397	7	lasso	0.00578	1.79E-01	2.4568	0.014018	0.00162	7426	NA	1	0.497191188
Brain_Cerebellar_Hemisphere	EXTL1	1	26346375	26362955	0.301	rs10794522	-2.93	rs1938405	1.39E-01	-4.76	2.532	446	3	lasso	0.141081	1.02E-05	-2.456784	0.01402	0.0355	338	NA	1	0.497191188
Brain_SpiCMC_DLPFCl_cord_cervical_c-1	RP11-324I22.2	10	35508822	35519526	0.322	rs2474752	2.86	rs12778617	0.245714	5.11	2.458	312	2	lasso	0.24241	1.57E-06	2.4559	0.014053	0.12245	98	NA	1	0.497932953
Brain_Substantia_nigra	LARP4	12	50786166	50873787	0.308	rs2684908	-2.54	rs7302422	-0.00758	3.45	-1.527	309	309	blup	0.01169	1.70E-01	-2.4553	0.014076	0.01757	683	NA	1	0.498319423
CMC_DLPFC	RHBDL3	17	30593194	30651680	0.1476	rs9901111	-2.81	rs894723	1.01E-01	6.82	1.798	288	6	lasso	0.11695	4.58E-14	2.45409	1.41E-02	0.0178	674	NA	1	0.498546359
Brain_Putamen_basal_ganglia	H3F3A	1	226249578	226259702	0.614	rs2769684	3.07	rs6700189	0.371842	6.47	1.761	387	9	lasso	0.37071	1.03E-12	2.45E+00	0.01412	0.01067	1125	NA	1	0.498546359
Brain_Cortex	TRIM68	11	4619902	4629489	0.246	rs12146686	-3.5	rs2657148	0.01504	4.08	-3.284	700	6	lasso	0.05374	3.94E-03	-2.45396	0.01413	0.02058	583	NA	1	0.498546359
Brain_Cerebellum	TRIP6	7	100464760	100471076	0.1313	rs4727468	3.32	rs314375	0.022738	-4.07	-1.893	345	345	blup	0.054056	2.22E-03	2.45334	0.01415	0.02317	518	NA	1	0.498546359
Brain_Cerebellum	PRUNE2	9	79226292	79521003	0.4527	rs3737289	4.09	rs4744803	0.243	6.63	-2.136	534	6	lasso	0.21213	1.26E-09	-2.4535	0.01415	0.11215	107	NA	1	0.498546359
Brain_Putamen_basal_ganglia	CTD-2587H19.2	19	54945363	54945821	0.371	rs16986092	4.05	rs7255633	2.59E-01	5.64	-2.629	454	6	lasso	0.23774	3.94E-08	-2.45332	0.014155	0.02162	555	NA	1	0.498546359
CMC_DLPFC	TRIM14	9	100831568	100881488	0.0986	rs1435252	3.42	rs3780471	0.022946	-4.66	0.606	591	22	enet	0.05232	5.29E-07	-2.45285	0.01417	0.0492	244	NA	1	0.498648471
Brain_SpiCMC_DLPFCl_cord_cervical_c-1	C5orf17	5	23951457	24178372	0.365	rs1157943	-3.58	rs4290981	0.089891	3.95	-1.387	337	6	lasso	0.1351	4.01E-04	-2.45231	0.01419	0.06742	178	NA	1	0.498907392
Brain_Cerebellar_Hemisphere	RCL1	9	4792869	4885917	0.4385	rs4742045	-2.8	rs4740804	3.73E-02	-4.16	1.293	609	609	blup	0.12758	2.76E-05	-2.45166	0.01422	0.00869	1381	NA	1	0.498907392
CMC_DLPFC	FLJ10038	15	50641134	50647076	0.3322	rs7168944	-3.36	rs17508371	0.240453	-10.56	3.028	427	28	enet	0.2614	1.09E-31	-2.4513	0.01423	0.07143	168	NA	1	0.498907392
Brain_Anterior_cingulate_cortex_BA24	KIF15	3	44803209	44914868	0.2917	rs13085822	-2.55	rs17076938	0.05109	-3.76	-1.698	389	7	lasso	0.0654	4.38E-03	2.45131	0.014234	0.05357	224	NA	1	0.498907392
CMC_DLPFC	PMS2P4	7	66657746	66767429	0.2167	rs11766843	3.15	rs9647886	0.123826	7.64	-1.417	386	45	enet	0.17023	3.18E-20	-2.4511	0.01424	0.01359	883	NA	1	0.498907392
Brain_Hypothalamus	GATC	12	120884241	120899389	0.506	rs1186380	3.27	rs11065147	3.96E-01	-6.76	-1.641	390	28	enet	0.4684	2.68E-16	2.4509	0.01425	0.02661	451	NA	1	0.498907392
Brain_Cortex	LIN52	14	74551499	74667936	0.325	rs999714	3.2	rs11628710	0.196181	5.31	-2.531	420	5	lasso	1.63E-01	7.02E-07	-2.4492	1.43E-02	0.01939	619	NA	1	0.499734305
Brain_Putamen_basal_ganglia	LRRC37A4P	17	43578685	43627701	0.551	rs12944712	2.67	rs8072451	0.541362	-7.73	2.475	137	137	blup	0.5486	1.39E-20	-2.44986	1.43E-02	0.07186	167	NA	1	0.499734305
Brain_Cortex	ZNF585B	19	37672481	37708827	0.163	rs4806380	3	rs1612652	0.049097	-4.24	-2.266	275	275	blup	0.0951	1.61E-04	2.44938	0.01431	0.1165	103	NA	1	0.499734305
CMC_DLPFC	JPH3	16	87635440	87731761	0.1699	rs9927977	3.18	rs1129212	0.052478	-5.97	2.173	549	549	bslmm	0.05438	3.19E-07	-2.4483	0.01435	0.01458	823	NA	1	0.500706859
Brain_Caudate_basal_ganglia	CEP250	20	34042985	34099804	0.454	rs6087733	3.01	rs224415	0.04833	-5.2	-2.125	325	11	lasso	0.0943	1.13E-04	2.44838	0.0144	0.0863	139	NA	1	0.501260462
Brain_Cortex	FAM47E-STBD1	4	77227179	77232752	0.4689	rs11097313	3.07	rs3733249	0.06179	-4.6	-1.273	499	499	blup	0.22832	2.77E-09	2.44699	0.014405	0.03279	366	NA	1	0.501260462
Brain_Cerebellar_Hemisphere	COL18A1	21	46825052	46933634	0.536	rs2838958	2.39	rs2236461	-0.006687	3.71	0.669	479	44	enet	0.1606	2.37E-06	2.4466	0.01442	0.00611	1964	NA	1	0.501260462
Brain_Nucleus_accumbens_basal_ganglia	RP5-935K16.1	2	128601127	128603261	0.236	rs800860	-3.4	rs17600636	2.28E-01	-5.7	2.341	370	2	lasso	0.2422	1.90E-09	-2.44614	0.01444	0.01531	784	NA	1	0.501260462
Brain_Anterior_cingulate_cortex_BA24	C7orf13	7	156431057	156433348	0.4719	rs1175446	3.24	rs6459698	1.93E-01	-5.43	1.862	465	6	lasso	0.2615	9.33E-09	-2.4458	0.01445	0.05128	234	NA	1	0.501260462
CMC_DLPFC	PPP2R1B	11	111597631	111637169	0.1389	rs7115403	-2.72	rs647080	0.181307	9.17	2.53	391	19	enet	0.19167	8.30E-23	2.44587	0.01445	0.08633	139	NA	1	0.501260462
Brain_Cerebellum	FANCM	14	45605143	45670093	0.152	rs17115667	2.98	rs17115811	0.01071	3.6	2.893	256	256	blup	0.05206	2.64E-03	2.4454	0.01447	0.70588	17	NA	1	0.501260462
Brain_Nucleus_accumbens_basal_ganglia	POLR3H	22	41921808	41940610	0.0917	rs139480	-4.54	rs1810460	0.043878	3.67	2.168	303	303	blup	0.06912	1.52E-03	2.4451	0.01448	0.33333	36	NA	1	0.501260462
Brain_Hypothalamus	RPL31P54	13	78996958	78997327	0.328	rs9574320	-2.69	rs2329086	0.192512	-4.71	-1.661	497	18	enet	0.16492	8.48E-06	2.4449	0.014491	0.00951	1262	NA	1	0.501260462
Brain_Cerebellar_Hemisphere	SUSD2	22	24577227	24585078	0.143	rs17854875	3.41	rs6004041	0.070175	4.28	2.693	350	2	lasso	0.11271	8.15E-05	2.4456	0.0145	0.096	125	NA	1	0.501260462
Brain_Substantia_nigra	UVSSA	4	1341054	1381837	0.506	rs11248060	3.52	rs7661069	0.08108	-4.06	-0.311	374	9	lasso	0.1301	6.42E-04	2.44541	1.45E-02	0.0896	134	NA	1	0.501260462
Brain_Nucleus_accumbens_basal_ganglia	CCDC88B	11	64107695	64125006	0.326	rs2096706	-3.76	rs604203	0.090652	4.86	0.986	354	354	blup	0.10732	8.91E-05	2.444172	0.014518	0.06218	193	NA	1	0.501260462
Brain_Cerebellum	ZNF324	19	58978423	58984945	0.237	rs260471	2.86	rs11669345	-1.15E-03	3.51	-1.8	290	290	blup	0.05298	2.44E-03	-2.44403	0.014524	0.01648	728	NA	1	0.501260462
Brain_Anterior_cingulate_cortex_BA24	MUC20	3	195447753	195467994	0.8137	rs11712192	2.31	rs11926771	0.24134	5.18	-2.1386	299	22	lasso	0.4559	6.72E-16	-2.44334	0.014552	0.00667	1799	NA	1	0.501806541
Brain_Nucleus_accumbens_basal_ganglia	D2HGDH	2	242673994	242708226	0.7015	rs7578199	3.62	rs7582582	4.50E-01	7.79	-2.856	223	17	enet	0.44288	4.69E-18	-2.44245	0.01459	0.13333	90	NA	1	0.502553239
Brain_Putamen_basal_ganglia	RBM26-AS1	13	79980444	79998463	0.426	rs1441263	-2.8	rs1155848	0.313703	6.18	-2.456	395	4	lasso	0.3273	3.98E-11	-2.44175	0.014616	0.0339	354	NA	1	0.502553239
Brain_Hypothalamus	ZNF417	19	58411664	58427978	0.484	rs260471	2.86	rs257654	0.071393	-4.18	1.551	473	473	blup	0.08732	1.17E-03	-2.44E+00	0.014659	0.01182	1015	NA	1	0.502553239
Brain_Nucleus_accumbens_basal_ganglia	CKMT2	5	80529104	80562216	0.275	rs184967	-2.903	rs11950033	0.007553	-4.14	1.617	443	27	enet	0.03515	1.88E-02	-2.4407	0.01466	0.01224	980	NA	1	0.502553239
Brain_Anterior_cingulate_cortex_BA24	ERGIC3	20	34129770	34145405	0.17	rs6087733	3.01	rs224419	0.096002	4.18	-2.091	314	314	blup	0.09896	5.36E-04	-2.4394	0.0147	0.0543	221	NA	1	0.502553239
Brain_Caudate_basal_ganglia	TOX2	20	42543504	42698256	0.414	rs3746568	-2.95	rs6073240	0.08429	4.22	-1.558	528	9	lasso	0.1011	6.43E-05	-2.4405	0.0147	0.0189	634	NA	1	0.502553239
Brain_Putamen_basal_ganglia	ARL17A	17	44594068	44657088	0.455	rs2074405	2.9	rs169201	0.372622	6.81	2.667	144	144	blup	0.3779	5.50E-13	2.43998	1.47E-02	0.1165	103	NA	1	0.502553239
CMC_DLPFC	FRK	6	116262692	116381921	0.0611	rs961319	-3.45	rs1547030	5.72E-02	5.34	-2.387	443	2	lasso	0.051748	6.09E-07	-2.43937	0.01471	0.02885	416	NA	1	0.502553239
Brain_Caudate_basal_ganglia	RBM26-AS1	13	79980444	79998463	0.665	rs1441263	-2.8	rs9574424	0.430173	7.99	-2.479	395	9	lasso	0.46421	4.63E-21	-2.43935	0.014714	0.0194	617	NA	1	0.502553239
Brain_Anterior_cingulate_cortex_BA24	NME9	3	137980279	138048728	0.2291	rs329389	-3.95	rs4678408	0.14351	-4.65	1.91	307	8	lasso	0.1863	1.85E-06	-2.43923	0.014719	0.05063	237	NA	1	0.502553239
Brain_Caudate_basal_ganglia	CTC-340A15.2	5	163723702	164598649	0.3604	rs10058433	2.8	rs4489081	0.012193	-3.83	1.986	349	7	lasso	0.026859	2.82E-02	-2.43918	0.01472	0.0283	424	NA	1	0.502553239
Brain_Cerebellum	RP11-73M18.9	14	104179904	104180441	0.352	rs1078756	-2.98	rs7154572	0.12858	-5.9	-2.153	350	10	enet	0.16767	8.82E-08	2.4392	0.01472	0.02247	534	NA	1	0.502553239
Brain_Hippocampus	RP11-1334A24.6	5	176921996	176930648	0.172	rs337388	3.527	rs10476213	0.049372	-3.8	1.954	262	11	lasso	0.01771	8.79E-02	-2.4383	0.01475	0.0857	140	NA	1	0.502669768
Brain_Amygdala	NUP107	12	69080514	69136785	0.428	rs7305123	3.35	rs2546513	0.099509	-4.13	-1.209	528	528	blup	0.13439	2.82E-04	2.43774	0.014779	0.0237	506	NA	1	0.502669768
Brain_Cerebellar_Hemisphere	RP11-361M10.3	15	72897524	72904667	0.166	rs12372979	3.37	rs4777506	-0.006069	-3.24	-2.338	280	280	blup	-0.002928	4.25E-01	2.43678	0.0148	0.041	293	NA	1	0.502669768
Brain_SpiCMC_DLPFCl_cord_cervical_c-1	ZP3	7	76054224	76071388	0.552	rs35613536	2.78	rs1754183	0.10237	4.41	1.956	223	20	enet	0.19287	2.18E-05	2.4362	0.0148	0.0504	238	NA	1	0.502669768
CMC_DLPFC	NTSR1	20	61340188	61394123	0.0905	rs6062177	-3.88	rs6089930	-0.001188	-3.7	1.59	525	16	enet	0.027377	2.42E-04	-2.437324	0.0148	0.0723	166	NA	1	0.502669768
Brain_Putamen_basal_ganglia	B4GALNT4	11	369804	382116	0.296	rs3895063	-3.31	rs7395918	0.041569	-3.36	1.255	354	354	blup	0.07463	2.26E-03	-2.4371	0.01481	0.08054	149	NA	1	0.502669768
Brain_Cerebellum	UBE2B	5	133706870	133727683	0.1184	rs151822	3.03	rs4481392	1.17E-02	-3.37	1.124	308	308	blup	0.024811	2.89E-02	-2.4369	0.014812	0.02459	488	NA	1	0.502669768
Brain_Caudate_basal_ganglia	BMS1P5	10	48901102	48950972	0.3905	rs280612	2.93	rs11204266	0.122263	-4.89	-0.998	144	144	blup	0.159716	4.56E-07	2.436725	0.014821	0.02913	412	NA	1	0.502669768
Brain_Cortex	PIGX	3	196439229	196462878	0.376	rs1463627	-2.82	rs4916543	0.222776	5.85	1.68	402	2	lasso	0.26017	1.58E-10	2.43509	0.01489	0.03101	387	NA	1	0.504594671
Brain_Amygdala	LARS	5	145492601	145562223	0.288	rs9325009	3.732	rs2063002	0.07302	3.73	1.853	433	433	blup	0.10183	1.51E-03	2.434	0.01493	0.9231	13	NA	1	0.504907865
Brain_SpiCMC_DLPFCl_cord_cervical_c-1	RP11-707O23.5	17	43678235	43679706	0.444	rs12944712	2.67	rs16940665	0.41234	5.89	2.49	111	12	lasso	0.4084	6.28E-11	2.434167	0.01493	0.0784	153	NA	1	0.504907865
Brain_Cerebellum	C5orf60	5	179068545	179072047	0.2546	rs17681505	3.92	rs4701155	-1.72E-03	3.54	-1.6	479	479	blup	0.040504	7.22E-03	-2.4339	0.014936	0.04428	271	NA	1	0.504907865
Brain_Putamen_basal_ganglia	SNAI3-AS1	16	88729706	88753594	0.426	rs11076696	2.86	rs11076697	0.148489	-4.56	2.754	377	5	lasso	0.1157	1.63E-04	-2.43313	0.01497	0.0286	420	NA	1	0.505
Brain_Caudate_basal_ganglia	VN1R48P	9	38504444	38505479	0.1995	rs7039377	2.66	rs10118655	0.00992	3.64	2.378	427	6	lasso	0.006513	1.67E-01	2.4316	0.015	0.00905	1326	NA	1	0.505
Brain_Cerebellum	C10orf2	10	102747273	102754158	0.2112	rs752996	3.73	rs6584416	-0.005306	3.35	-0.592	420	420	blup	0.04355	5.54E-03	-2.43282	1.50E-02	0.0508	236	NA	1	0.505
Brain_Cerebellum	C1QL1	17	43037061	43045439	0.1796	rs9630726	2.77	rs7217227	0.0266	4.69	-0.962	348	30	enet	6.77E-02	6.82E-04	-2.43141	1.50E-02	0.04167	288	NA	1	0.505
Brain_Putamen_basal_ganglia	RP11-707M1.1	11	49580098	49831971	0.31	rs7479914	3.55	rs10769630	0.07538	-5.03	2.335	213	213	blup	0.1937	8.97E-07	-2.4324	0.015	0.85714	14	NA	1	0.505
Brain_Nucleus_accumbens_basal_ganglia	RBM26-AS1	13	79980444	79998463	0.501	rs1441263	-2.8	rs1155848	2.75E-01	6.05	-2.456	395	5	lasso	0.27896	7.55E-11	-2.4319	0.01502	0.0317	379	NA	1	0.505050088
CMC_DLPFC	CAMK1G	1	209757044	209787284	0.0851	rs3753519	2.78	rs11589826	3.35E-02	5.35	-2.548	489	4	lasso	0.043286	4.87E-06	-2.43175	0.015026	0.02414	497	NA	1	0.505050088
Brain_Cerebellum	WDR19	4	39184024	39287430	0.123	rs11096974	-3.07	rs11727502	-0.006392	3.53	1.28	453	453	blup	0.04028	7.37E-03	2.43146	0.01504	0.0992	121	NA	1	0.505108655
CMC_DLPFC	MAN1B1	9	139981378	140003639	0.0908	rs7038280	-3.35	rs6420280	0.056224	6.42	-2.826	368	368	bslmm	0.06819	1.05E-08	-2.43061	0.01507	0.0213	564	NA	1	0.505704039
CMC_DLPFC	FPGT	1	74663895	74674148	0.3453	rs571848	2.75	rs792321	4.97E-01	-15.01	2.593	367	22	enet	0.501643	2.84E-70	-2.42981	0.015107	0.00931	1289	NA	1	0.505810626
Brain_Cerebellum	RP11-195F19.9	9	34678097	34681295	0.4307	rs34871820	-3.6	rs2812357	0.15679	-5.7	2.321	365	4	lasso	0.22133	5.08E-10	-2.4297	0.01511	0.07895	152	NA	1	0.505810626
Brain_Putamen_basal_ganglia	TTC21A	3	39150576	39180394	0.3596	rs17790251	3.08	rs1112438	0.10029	4.3	-2.021	478	478	blup	0.10237	3.85E-04	-2.42964	0.01511	0.02395	501	NA	1	0.505810626
Brain_Amygdala	VPS9D1-AS1	16	89778264	89784573	0.399	rs2377058	3.22	rs7189734	0.176577	4.42	2.636	412	6	lasso	0.13288	3.05E-04	2.4292	0.01513	0.0414	290	NA	1	0.506069026
Brain_SpiCMC_DLPFCl_cord_cervical_c-1	COG6	13	40229764	40365802	0.424	rs17060848	-3.02	rs9548880	0.162261	4.38	2.633	525	525	blup	0.1469	2.24E-04	2.42849	0.01516	0.019	632	NA	1	0.506661217
Brain_Nucleus_accumbens_basal_ganglia	POMZP3	7	76239303	76255000	0.7563	rs35613536	2.78	rs11505688	0.444676	-7.63	-1.973	161	22	enet	0.550703	4.95E-24	2.42798	0.01518	0.04428	271	NA	1	0.506918509
Brain_Hippocampus	FABP1	2	88422510	88427635	0.5284	rs7425197	-2.8	rs6735524	0.287599	-5.76	-2.641	257	16	enet	0.3053	2.34E-10	2.426575	0.01524	0.01	1195	NA	1	0.508510057
Brain_Cortex	TPM4	19	16177831	16213813	0.193	rs4808430	-2.95	rs4808432	0.014035	3.81	-2.094	559	17	enet	0.09215	2.03E-04	-2.42617	0.015259	0.02837	423	NA	1	0.508695383
Brain_Cortex	CD3EAP	19	45909467	45914024	0.274	rs10423899	2.67	rs735482	0.128156	-4.26	2.303	370	5	lasso	0.06696	1.42E-03	-2.42526	0.015297	0.00932	1287	NA	1	0.508695383
Brain_Cortex	H1FNT	12	48722763	48724062	0.2746	rs10875746	4.11	rs2732480	1.53E-01	-5.4	-1.63	483	3	lasso	0.15975	9.35E-07	2.42614	1.53E-02	0.16438	73	NA	1	0.508695383
Brain_Cerebellum	CENPC	4	68337521	68411324	0.231	rs10019750	-3.58	rs2319227	0.154381	-5.3	-2.462	407	5	lasso	0.11707	8.90E-06	2.42477	0.01532	0.1481	81	NA	1	0.508695383
CMC_DLPFC	TRMT61A	14	103995508	104003410	0.0601	rs1078756	-2.98	rs942866	0.025997	-4.79	-2.28	349	3	lasso	0.04204	6.61E-06	2.42463	0.01532	0.02214	542	NA	1	0.508695383
Brain_Nucleus_accumbens_basal_ganglia	MRC1L1	10	17851362	17953178	0.268	rs474778	4.06	rs483822	0.039442	-4.62	-1.388	349	17	enet	0.11688	4.34E-05	2.42391	0.015354	0.06122	196	NA	1	0.508695383
Brain_Cerebellum	AC004980.10	7	76279718	76280214	0.1764	rs35613536	2.78	rs2110465	0.054502	-4.42	2.746	155	155	blup	0.06439	9.06E-04	-2.42366	0.01536	0.08219	146	NA	1	0.508695383
Brain_Hypothalamus	AL049840.1	14	104177607	104179149	0.188	rs1078756	-2.98	rs752624	0.01919	-3.67	-2.124	351	351	blup	0.086	1.27E-03	2.4238	0.01536	0.0214	561	NA	1	0.508695383
Brain_Cerebellum	COLEC11	2	3642426	3692048	0.6625	rs7591840	2.83	rs2071639	0.343862	7.32	2.402	559	13	lasso	0.410799	2.74E-19	2.42357	0.015369	0.03896	308	NA	1	0.508695383
Brain_Hippocampus	RP11-1191J2.2	4	646639	649434	0.406	rs11248060	3.52	rs7436737	0.25785	-6.3	1.968	379	12	enet	0.282132	1.43E-09	-2.42357	0.015369	0.4	30	NA	1	0.508695383
CMC_DLPFC	ZFP14	19	36825354	36870105	0.0942	rs2385655	3.61	rs2967506	6.37E-02	-6.18	0.78	317	317	blup	0.06717	1.35E-08	-2.4232	0.015383	0.23077	52	NA	1	0.508750132
Brain_Putamen_basal_ganglia	RP11-242F4.2	8	17082473	17082978	0.326	rs2588156	4.22	rs2904696	1.00E-01	4.37	-1.221	742	34	enet	0.135746	4.44E-05	-2.422	0.01544	0.01247	962	NA	1	0.508943426
Brain_Substantia_nigra	FGFR4	5	176513887	176525145	0.273	rs337388	3.527	rs11134996	1.21E-02	-3.13	-0.458	386	386	blup	0.07068	1.02E-02	2.4219	0.01544	0.54545	22	NA	1	0.508943426
Brain_Anterior_cingulate_cortex_BA24	CRHR2	7	30692200	30728900	0.3209	rs7809542	3.08	rs6947652	-1.96E-03	3.55	-0.197	475	475	blup	0.0505	1.11E-02	2.4214	0.01546	0.00279	4307	NA	1	0.508943426
CMC_DLPFC	TXNRD1	12	104609556	104744085	0.0608	rs12581753	3.14	rs312160	0.001177	3.37	1.861	914	914	bslmm	0.01421	6.41E-03	2.42142	0.01546	0.03509	342	NA	1	0.508943426
Brain_Putamen_basal_ganglia	CCDC77	12	498621	551811	0.377	rs525381	-2.92	rs1541464	0.237849	-5.61	-2.416	389	4	lasso	0.25667	9.79E-09	2.42094	0.01548	0.1	120	NA	1	0.508943426
CMC_DLPFC	GCH1	14	55308723	55369542	0.1023	rs17128050	-2.42	rs17128050	0.072814	-6.21	-2.416	408	3	lasso	0.05773	1.40E-07	2.42078	0.01549	0.0007	10000	0.005425	1	0.508943426
Brain_Caudate_basal_ganglia	DDHD2	8	38082736	38120351	0.2973	rs7845911	2.27	rs16887273	8.95E-02	4.32	1.797	282	282	blup	0.0968	9.16E-05	2.421	0.0155	0.03053	393	NA	1	0.508943426
Brain_Cerebellum	SNAI3-AS1	16	88729706	88753594	0.3156	rs11076696	2.86	rs11076696	0.104459	-4.67	2.859	377	6	lasso	0.077399	2.92E-04	-2.42078	0.0155	0.01446	830	NA	1	0.508943426
CMC_DLPFC	NDFIP2	13	80055258	80130212	0.0493	rs1441263	-2.8	rs9593396	0.020112	4.73	2.183	404	404	bslmm	0.009165	2.34E-02	2.4197	1.55E-02	0.04225	284	NA	1	0.508943426
Brain_Anterior_cingulate_cortex_BA24	C5orf34	5	43486803	43515247	0.2063	rs6885679	2.081	rs10065689	1.07E-01	-4.07	-1.858	256	3	lasso	0.0592	6.42E-03	2.41955	0.01554	0.014	856	NA	1	0.509850573
Brain_Caudate_basal_ganglia	ANKRD42	11	82904837	82967141	0.248	rs12293386	-2.75	rs6592113	0.054436	4.28	1.271	405	4	lasso	0.0555	2.68E-03	2.41916	0.01556	0.027	445	NA	1	0.510100621
Brain_Nucleus_accumbens_basal_ganglia	SURF1	9	136218610	136223552	0.701	rs3011289	-2.47	rs3124768	0.272076	-6.05	-1.781	603	18	lasso	0.3724	9.83E-15	2.4187	0.01558	0.01361	882	NA	1	0.51035027
Brain_Putamen_basal_ganglia	TMEM9B-AS1	11	8986321	8999074	0.614	rs2291839	3.13	rs3815991	0.282933	5.98	1.227	359	19	enet	0.43685	2.37E-15	2.4167	0.01566	0.07018	171	NA	1	0.510817234
Brain_Cortex	AC020907.2	19	35628549	35630344	0.583	rs12611325	3.05	rs1673006	0.437591	-8.03	-2.361	490	5	lasso	0.43274	2.66E-18	2.41647	0.015672	0.02449	490	NA	1	0.510817234
Brain_Cerebellar_Hemisphere	MFN1	3	179065480	179112719	0.5611	rs2239639	3.71	rs6804758	0.251718	6.64	1.739	350	11	lasso	0.35677	1.47E-13	2.4162	0.015684	0.12766	94	NA	1	0.510817234
Brain_Caudate_basal_ganglia	MTG2	20	60758085	60778624	0.38	rs6062177	-3.88	rs13037893	0.14233	4.72	1.228	505	505	blup	0.0824	3.00E-04	2.41467	0.0157	0.0453	265	NA	1	0.510817234
Brain_Substantia_nigra	TBC1D16	17	77906142	78009647	0.382	rs11868112	2.93	rs4889991	0.005	-3.03	0.436	404	404	blup	0.07017	1.05E-02	-2.4169	1.57E-02	0.02906	413	NA	1	0.510817234
Brain_Anterior_cingulate_cortex_BA24	RP5-1157M23.2	3	52273277	52275113	0.1483	rs17052201	-2.8	rs34569561	-0.00942	-3.58	-1.453	326	326	blup	0.0209	7.27E-02	2.41532	0.015721	0.04444	270	NA	1	0.510817234
Brain_Cortex	ZFP69	1	40942887	40962015	0.4508	rs736861	2.94	rs6600338	0.229877	-6.03	1.562	429	8	lasso	0.331783	1.62E-13	-2.41513	0.015729	0.01367	878	NA	1	0.510817234
Brain_Cortex	LINC00266-1	20	62934504	62944485	0.349	rs817362	-3.53	rs2427624	-0.002624	3.85	0.045	212	212	blup	0.1328	8.25E-06	2.4148	0.015743	0.0992	121	NA	1	0.510817234
Brain_Cortex	ADAMTSL3	15	84322838	84708594	0.238	rs6603006	2.95	rs8028946	0.032548	3.93	2.772	333	5	lasso	0.089647	2.47E-04	2.414	0.01578	0.01108	1083	NA	1	0.510817234
Brain_Cerebellum	CRIPAK	4	1385340	1389780	0.636	rs11248060	3.52	rs3817604	0.01418	4.61	0.702	348	348	blup	0.19022	1.05E-08	2.41374	0.01579	0.1176	102	NA	1	0.510817234
Brain_Cerebellar_Hemisphere	CNTNAP4	16	76311176	76593135	0.45	rs2866710	3.31	rs9319497	0.100035	4.84	-2.3	471	8	lasso	0.16941	1.22E-06	-2.4134	0.0158	0.0635	189	NA	1	0.510817234
Brain_Cerebellum	EPN2	17	19118928	19240028	0.1984	rs2440161	-2.84	rs3803835	-0.006603	3.29	-0.404	245	245	blup	4.33E-02	5.66E-03	-2.41302	1.58E-02	0.02993	401	NA	1	0.510817234
CMC_DLPFC	POLDIP2	17	26673658	26684603	0.0722	rs6505081	2.95	rs11080054	7.30E-02	-6.06	2.395	264	2	lasso	0.06764	1.20E-08	-2.41462	1.58E-02	0.07947	151	NA	1	0.510817234
Brain_Anterior_cingulate_cortex_BA24	SENP1	12	48436681	48499641	0.339	rs10875746	4.11	rs2291483	0.006441	-3.83	0.67	518	518	blup	0.15412	1.57E-05	-2.4133	0.015809	0.07792	154	NA	1	0.510817234
CMC_DLPFC	RPS6KL1	14	75370656	75389188	0.0402	rs11627442	2.86	rs2286913	0.024155	-4.2	-2.2	389	5	lasso	0.02461	4.78E-04	2.41227	0.01585	0.09023	133	NA	1	0.510817234
Brain_Cerebellar_Hemisphere	ALLC	2	3705785	3750174	0.3731	rs7591840	2.83	rs2071639	0.402401	7.03	2.402	544	2	lasso	0.3888	6.25E-15	2.41185	0.01587	0.0106	1132	NA	1	0.510817234
Brain_Nucleus_accumbens_basal_ganglia	AC091729.7	7	1114086	1117672	0.1765	rs11514810	2.76	rs4236375	0.05038	-3.77	0.735	391	391	blup	0.020564	5.71E-02	-2.41196	0.01587	0.02073	579	NA	1	0.510817234
Brain_Putamen_basal_ganglia	RP11-379F4.9	3	158519046	158519653	0.2234	rs2615055	-2.69	rs3765083	0.03969	4.25	-2.146	406	16	enet	0.08715	1.02E-03	-2.41183	0.01587	0.00706	1700	NA	1	0.510817234
Brain_Hypothalamus	ZNF709	19	12571998	12624668	0.29	rs4804716	-2.56	rs3859517	0.148425	4.94	2.403	284	10	enet	0.10556	3.76E-04	2.41E+00	0.015892	0.04938	243	NA	1	0.510817234
Brain_SpiCMC_DLPFCl_cord_cervical_c-1	ASB5	4	177134824	177198722	0.765	rs6822965	-2.83	rs6553938	0.47338	6.36	-2.57	493	6	lasso	0.44457	4.84E-12	-2.4111	0.0159	0.0364	330	NA	1	0.510817234
Brain_Cerebellum	HDLBP	2	242166679	242256476	0.2904	rs7578199	3.62	rs3771550	0.221199	-5.96	-1.927	377	21	enet	0.200186	4.02E-09	2.4109	0.015913	0.10256	117	NA	1	0.510817234
Brain_Hippocampus	KIAA1009	6	84833960	84937353	0.376	rs3778183	2.86	rs9449815	-0.003046	3.73	-0.381	385	385	blup	0.064	4.44E-03	-2.41068	0.01592	0.01405	854	NA	1	0.510817234
Brain_Cerebellar_Hemisphere	AC010907.2	2	3650987	3651832	0.4759	rs7591840	2.83	rs2071639	0.418161	7.34	2.402	564	2	lasso	0.40814	8.59E-16	2.41027	0.01594	0.0212	566	NA	1	0.510817234
Brain_Caudate_basal_ganglia	RANBP10	16	67757005	67840555	0.1791	rs13334918	2.92	rs7195415	-0.003153	-3.31	2.546	231	231	blup	0.042618	7.66E-03	-2.410019	0.01595	0.85714	14	NA	1	0.510817234
Brain_Cerebellar_Hemisphere	DNM3	1	171810621	172387606	0.442	rs235917	2.77	rs2206542	3.15E-01	6.56	-2.424	476	10	lasso	0.251018	1.86E-09	-2.410055	0.01595	0.03509	342	NA	1	0.510817234
Brain_Hypothalamus	CYB561	17	61509665	61523739	0.289	rs7207214	3.15	rs241059	0.12295	-4.68	2.429	257	30	enet	0.1009	5.03E-04	-2.41008	0.01595	0.21818	55	NA	1	0.510817234
Brain_Anterior_cingulate_cortex_BA24	CROCCP2	1	16944751	16961054	0.663	rs6698317	-2.7	rs156908	0.087201	4.34	-1.761	263	35	enet	0.26391	7.82E-09	-2.41E+00	0.015951	0.00548	2191	NA	1	0.510817234
Brain_Putamen_basal_ganglia	GPC6	13	93879095	95059655	0.391	rs1037072	2.39	rs1328363	0.095285	-4.31	-0.764	490	490	blup	0.0937	6.72E-04	2.40959	0.015971	0.01338	897	NA	1	0.510817234
Brain_Cortex	MXD3	5	176732501	176739758	0.6843	rs337388	3.527	rs11949767	0.281717	6.21	-1.407	311	10	lasso	0.44567	5.66E-19	-2.40943	0.01598	0.09836	122	NA	1	0.510817234
Brain_Cerebellum	GPM6A	4	176554085	176923815	0.283	rs6822965	-2.83	rs7673823	-0.00659	-3.51	1.892	451	451	blup	0.05818	1.55E-03	-2.40918	0.01599	0.0645	186	NA	1	0.510817234
Brain_Cerebellum	ZNF320	19	53367043	53400946	0.594	rs2965245	2.54	rs3810115	5.37E-01	9.09	2.537	458	8	enet	0.49591	1.92E-24	2.4091	0.015992	0.00953	1259	NA	1	0.510817234
Brain_Caudate_basal_ganglia	AC068057.2	2	105363096	105374177	0.2547	rs6758786	2.73	rs367463	0.213438	5.68	2.369	379	10	enet	0.19972	1.32E-08	2.40808	1.60E-02	0.02649	453	NA	1	0.510817234
Brain_Caudate_basal_ganglia	PPP4R2	3	73045936	73118350	0.389	rs6776264	4.09	rs13084927	-0.003646	3.5	-0.498	481	481	blup	0.12691	7.50E-06	-2.4086	0.01602	0.07229	166	NA	1	0.510817234
Brain_Cortex	RP11-73M18.9	14	104179904	104180441	0.248	rs1078756	-2.98	rs11625397	0.198292	-5.37	-2.432	349	4	lasso	1.86E-01	1.06E-07	2.4056	1.61E-02	0.03166	379	NA	1	0.510817234
Brain_Substantia_nigra	ASB5	4	177134824	177198722	0.476	rs6822965	-2.83	rs6553938	0.24025	4.78	-2.57	495	6	lasso	0.19415	2.87E-05	-2.40675	1.61E-02	0.0295	407	NA	1	0.510817234
Brain_Nucleus_accumbens_basal_ganglia	RP11-60A24.3	17	55849307	55912110	0.2802	rs2243828	-3.1	rs17762258	0.032884	3.96	2.198	546	29	enet	0.082336	5.73E-04	2.4065	0.016107	0.05195	231	NA	1	0.510817234
Brain_Caudate_basal_ganglia	SLC25A26	3	66119285	66438540	0.4913	rs2060022	-3.69	rs1680402	0.328658	-6.98	2.294	385	11	enet	0.26039	4.52E-11	-2.4061	0.01612	0.05854	205	NA	1	0.510817234
Brain_Caudate_basal_ganglia	RP11-707M1.1	11	49580098	49831971	0.2926	rs7479914	3.55	rs1983448	0.338363	-7.07	2.362	213	7	lasso	0.32312	7.90E-14	-2.4054	0.01615	0.2667	45	NA	1	0.510817234
CMC_DLPFC	FOXD4	9	116230	118417	0.1343	rs478882	2.52	rs10964703	0.043359	5.99	2.43	386	6	lasso	0.04977	9.91E-07	2.4055	0.01615	0.0106	1137	NA	1	0.510817234
CMC_DLPFC	COMMD2	3	149456256	149470286	0.1468	rs7622141	3.14	rs1946704	0.19204	9.48	-2.061	477	22	enet	0.18608	3.97E-22	-2.40514	0.016166	0.09302	129	NA	1	0.510817234
Brain_Cerebellum	C1orf101	1	244617679	244804479	0.2893	rs12746634	3.38	rs3124058	6.24E-02	-4.86	2.283	461	461	blup	0.07521	3.54E-04	-2.40439	0.016199	0.02837	423	NA	1	0.510817234
Brain_Cortex	RP11-324I22.2	10	35508822	35519526	0.32	rs2474752	2.86	rs6481952	0.247188	6.25	2.257	311	5	lasso	0.26151	1.40E-10	2.4044	0.016199	0.32432	37	NA	1	0.510817234
Brain_Cerebellum	ZNF33B	10	43069633	43134016	0.3478	rs2742234	3.93	rs17157474	0.172368	5.45	-2.446	314	314	blup	0.14067	1.06E-06	-2.40362	1.62E-02	0.0469	256	NA	1	0.510817234
Brain_Cerebellum	AARS	16	70286198	70323446	0.283	rs2271047	3.26	rs2070203	0.229586	-6.31	1.96	203	20	enet	0.229663	2.22E-10	-2.40464	0.0162	0.08633	139	NA	1	0.510817234
Brain_Cerebellar_Hemisphere	RP3-405J10.4	12	50613387	50623767	0.3212	rs10506287	3.22	rs12306430	-0.003801	3.63	3.058	309	4	lasso	0.02651	3.91E-02	2.4042	0.016206	0.05854	205	NA	1	0.510817234
Brain_Hippocampus	RP11-10C24.1	3	33838641	33839173	0.19	rs6783672	2.4	rs6783672	0.16329	-4.43	2.404	354	1	lasso	0.12948	6.68E-05	-2.404	0.01622	0	10000	0.000982	1	0.510817234
Brain_Putamen_basal_ganglia	ALLC	2	3705785	3750174	0.367	rs7591840	2.83	rs2071639	0.258711	5.42	2.402	544	2	lasso	0.185048	1.63E-06	2.40E+00	0.01622	0.0221	543	NA	1	0.510817234
Brain_Cortex	MAPK9	5	179660143	179719099	0.2422	rs17681505	3.924	rs1127575	0.135154	4.93	1.955	444	19	enet	0.19691	4.21E-08	2.40316	0.01625	0.03774	318	NA	1	0.510817234
Brain_Cortex	RP11-711K1.7	12	11552315	11639612	0.2333	rs12305013	-3.49	rs7132674	5.10E-02	-3.77	1.483	453	453	blup	0.05451	3.71E-03	-2.40179	1.63E-02	0.0531	226	NA	1	0.510817234
CMC_DLPFC	GPR85	7	112720467	112727833	0.0409	rs2462390	3.93	rs1701839	0.01962	4.04	-0.64	313	313	bslmm	0.00524	6.68E-02	-2.4022	0.0163	0.03488	344	NA	1	0.510817234
CMC_DLPFC	CCDC77	12	498515	551806	0.1768	rs525381	-2.92	rs1541464	0.255876	-10.81	-2.416	407	5	lasso	0.26575	2.86E-32	2.40193	0.016309	0.08333	144	NA	1	0.510817234
Brain_Putamen_basal_ganglia	RP11-407N17.5	14	39734907	39736265	0.182	rs7157271	2.74	rs8006321	0.11813	4.4	2.402	375	1	lasso	0.086	1.10E-03	2.402	0.01631	0.04598	261	NA	1	0.510817234
Brain_Caudate_basal_ganglia	ECE2	3	183967438	184010819	0.2378	rs16858210	-3.94	rs1687230	0.198604	5.5	2.444	511	2	lasso	0.17991	7.77E-08	2.4016	0.01632	0.05911	203	NA	1	0.510817234
Brain_Hypothalamus	VPS4A	16	69345259	69358945	0.164	rs8057189	-2.73	rs28545584	0.029697	3.22	-1.803	304	304	blup	0.10765	3.30E-04	-2.4016	0.01632	0.01805	665	NA	1	0.510817234
Brain_Nucleus_accumbens_basal_ganglia	ALLC	2	3705785	3750174	0.412	rs7591840	2.83	rs2071639	4.08E-01	7.27	2.402	544	2	lasso	0.4011	4.85E-16	2.40164	0.01632	0.02697	445	NA	1	0.510817234
Brain_Caudate_basal_ganglia	SSR4P1	21	46491648	46494080	0.382	rs2838958	2.39	rs2838769	0.185052	5.64	2.223	602	9	lasso	0.15401	7.46E-07	2.4016	0.01633	0.00251	4788	NA	1	0.510817234
Brain_Hippocampus	NOC3L	10	96075085	96122716	0.196	rs4918082	-3.82	rs12780491	0.09273	4.61	1.409	331	331	blup	0.08409	1.24E-03	2.40099	0.016351	0.169	71	NA	1	0.510817234
Brain_Cortex	NDUFC1	4	140211071	140223705	0.2397	rs7663380	-2.78	rs11729130	-0.00741	-3.3	0.27	405	405	blup	0.02486	3.75E-02	-2.40091	0.016355	0.01397	859	NA	1	0.510817234
Brain_Nucleus_accumbens_basal_ganglia	PRB1	12	11504757	11548500	0.324	rs12305013	-3.49	rs10459058	0.17308	-5.12	-2.875	433	4	lasso	0.228378	6.13E-09	2.40051	0.016372	0.05634	213	NA	1	0.510817234
Brain_Hypothalamus	EIF2B2	14	75469614	75476292	0.33	rs7153685	-3.69	rs1548807	0.12946	-4.4	2.762	413	413	blup	0.1326	6.82E-05	-2.4002	0.01639	0.1062	113	NA	1	0.510817234
Brain_Caudate_basal_ganglia	MYADM	19	54369477	54379691	0.334	rs7256691	3.05	rs40168	5.30E-03	-3.4	-0.092	465	465	blup	0.02413	3.54E-02	-2.39968	1.64E-02	0.01139	1054	NA	1	0.510817234
Brain_Caudate_basal_ganglia	SURF1	9	136218610	136223552	0.6994	rs3011289	-2.47	rs3124768	0.24173	-6.7	-1.781	603	19	lasso	0.452889	2.05E-20	2.3999	0.0164	0.01378	871	NA	1	0.510817234
Brain_Cerebellum	SCRN2	17	45915080	45918699	0.7044	rs7212099	-2.76	rs2010952	0.367204	-7.53	-2.62	386	11	lasso	3.47E-01	6.95E-16	2.4005	1.64E-02	0.02062	582	NA	1	0.510817234
Brain_Cerebellum	SRP68P3	17	20319105	20320010	0.0997	rs3862151	2.74	rs34089239	0.050474	3.76	2.094	177	177	blup	5.95E-02	1.38E-03	2.39973	1.64E-02	0.11765	102	NA	1	0.510817234
Brain_Nucleus_accumbens_basal_ganglia	RP11-314C16.1	6	8784411	8785678	0.211	rs7741973	-3.08	rs7738877	0.090301	4.2	-1.434	400	400	blup	0.10106	1.42E-04	-2.3992	0.0164	0.0496	242	NA	1	0.510817234
Brain_Caudate_basal_ganglia	DUS2	16	68021664	68113223	0.1276	rs13334918	2.92	rs2418736	0.041337	3.95	2.107	256	256	blup	0.082132	3.06E-04	2.399112	0.01643	0.32432	37	NA	1	0.511365136
Brain_Anterior_cingulate_cortex_BA24	RP11-195F19.9	9	34678097	34681295	0.467	rs34871820	-3.6	rs928150	0.163503	-4.87	1.589	364	8	lasso	0.23611	5.86E-08	-2.39868	0.01645	0.03987	301	NA	1	0.511370769
Brain_Cerebellum	CTD-2192J16.21	19	12640582	12643787	0.261	rs4804716	-2.56	rs4804715	1.81E-01	5.87	-2.285	282	7	lasso	0.172975	5.37E-08	-2.39867	0.016455	0.03093	388	NA	1	0.511370769
Brain_Hypothalamus	LARS	5	145492601	145562223	0.333	rs9325009	3.73	rs2895648	0.239304	5.76	1.841	432	432	blup	0.24758	2.98E-08	2.3983	0.01647	1	12	NA	1	0.511376386
Brain_Anterior_cingulate_cortex_BA24	SNX18P7	9	33576378	33577012	0.23	rs307651	-3.57	rs2777753	0.054641	3.64	-1.035	363	363	blup	0.10071	4.80E-04	-2.39804	0.01648	0.11215	107	NA	1	0.511376386
Brain_Amygdala	RP11-194N12.2	17	40647885	40648568	0.173	rs2134808	3.36	rs2134808	1.14E-02	-3.84	3.358	244	18	enet	0.08217	4.11E-03	-2.397556	1.65E-02	0.00593	2023	NA	1	0.511611738
Brain_Cerebellar_Hemisphere	CDK5RAP2	9	123151147	123342437	0.2206	rs10984847	2.5	rs10760097	4.43E-03	3.45	-1.111	342	342	blup	0.07089	1.63E-03	-2.39692	0.01653	0.02691	446	NA	1	0.512156571
Brain_Cerebellar_Hemisphere	YWHAZ	8	101928753	101965616	0.445	rs6468747	-2.77	rs3134360	0.16316	5.3	-2.685	480	9	lasso	0.17451	8.27E-07	-2.396	0.01658	0.01709	702	NA	1	0.512160968
Brain_Caudate_basal_ganglia	PHYHD1	9	131683174	131704320	0.2345	rs12685378	-2.69	rs7048932	0.17372	-5.41	-2.451	345	8	lasso	0.159462	4.66E-07	2.3955	0.0166	0.04528	265	NA	1	0.512160968
Brain_Cerebellar_Hemisphere	RP13-98N21.2	15	82888224	82924290	0.31	rs2292071	4.41	rs6495644	0.16284	-5.59	2.562	150	150	blup	0.193712	1.88E-07	-2.39653	0.0166	0.2609	46	NA	1	0.512160968
Brain_Hippocampus	MAP3K7CL	21	30449792	30548210	0.365	rs2832339	-3.69	rs2832302	0.099791	-4.1	-3.159	429	9	lasso	0.0923	7.32E-04	2.3957	0.0166	0.207	58	NA	1	0.512160968
Brain_Putamen_basal_ganglia	DSCC1	8	120846216	120868250	0.644	rs4380974	4.16	rs7815122	2.66E-01	-6.21	-2.222	454	8	lasso	0.268228	4.12E-09	2.3948	0.01663	0.07595	158	NA	1	0.512160968
Brain_SpiCMC_DLPFCl_cord_cervical_c-1	SEPW1	19	48281829	48287941	0.572	rs2099102	-3.46	rs2042286	0.21591	-4.47	1.203	502	7	lasso	0.13101	4.90E-04	-2.39481	0.01663	0.0277	433	NA	1	0.512160968
Brain_Substantia_nigra	C5orf64	5	60933535	61047590	0.739	rs1550822	-2.92	rs436696	7.29E-02	-4.68	-0.533	421	421	blup	0.14783	2.76E-04	2.3945	0.01664	0.0543	221	NA	1	0.512160968
CMC_DLPFC	LRPPRC	2	44113362	44223144	0.3288	rs12465555	3.83	rs6756365	0.318284	12.13	2.467	547	11	lasso	0.331713	1.63E-41	2.3947	0.01664	0.03604	333	NA	1	0.512160968
Brain_Putamen_basal_ganglia	RP11-432J24.6	10	134334331	134335953	0.375	rs7100632	3.28	rs10870311	0.19448	-5.19	-2.35	484	5	enet	0.18747	1.38E-06	2.39452	0.016642	0.08451	142	NA	1	0.512160968
Brain_Cerebellar_Hemisphere	NANS	9	100819021	100845357	0.1852	rs1435252	3.42	rs16913644	-1.23E-05	-3.23	0.005	536	536	blup	0.00608	1.88E-01	-2.394	0.01667	0.11111	108	NA	1	0.51241519
Brain_Cerebellar_Hemisphere	TLL2	10	98124363	98273675	0.233	rs7900503	2.98	rs2093558	0.100052	4.48	-2.807	466	3	lasso	0.08171	7.55E-04	-2.3934	0.016693	0.01783	673	NA	1	0.51241519
Brain_Cortex	RP11-707O23.5	17	43678235	43679706	0.4807	rs12944712	2.67	rs17763086	0.535649	8.53	2.491	111	20	enet	0.53833	2.70E-24	2.39288	1.67E-02	0.26087	46	NA	1	0.51241519
CMC_DLPFC	KHDRBS3	8	136469715	136659848	0.0916	rs17588701	-2.43	rs12334724	0.045874	-5.09	-1.838	570	25	enet	0.0558	2.25E-07	2.39264	1.67E-02	0.00886	1355	NA	1	0.51241519
Brain_SpiCMC_DLPFCl_cord_cervical_c-1	TMEM199	17	26684604	26690705	0.456	rs6505081	2.95	rs11080055	0.30861	5.23	-2.55	269	39	enet	0.3104	3.27E-08	-2.392319	0.01674	0.0317	378	NA	1	0.513260357
Brain_Cortex	GIGYF1	7	100277130	100287071	0.1878	rs4727468	3.04	rs221784	0.094281	4.25	2.074	293	4	lasso	0.09783	1.30E-04	2.3912	0.016792	0.03166	379	NA	1	0.513952784
Brain_Hippocampus	SURF1	9	136218610	136223552	0.6371	rs3011289	-2.47	rs3124768	0.16312	-5.75	-1.781	603	40	enet	0.31921	7.71E-11	2.3911	0.0168	0.0109	1103	NA	1	0.513952784
CMC_DLPFC	COX8A	11	63742078	63744015	0.0614	rs2096706	-3.76	rs11231662	-0.000159	-3.73	2.237	323	323	bslmm	0.02255	7.96E-04	-2.39116	0.0168	0.14118	85	NA	1	0.513952784
CMC_DLPFC	FER	5	108083522	108523373	0.0951	rs9326726	-3.59	rs439182	6.08E-03	3.92	0.529	511	34	enet	4.35E-02	4.59E-06	2.39034	0.016833	0.04938	243	NA	1	0.51435671
Brain_Putamen_basal_ganglia	ADI1	2	3501200	3521518	0.646	rs7591840	2.83	rs6716194	0.021974	-3.68	-1.198	567	17	lasso	0.105268	3.20E-04	2.39E+00	0.01685	0.01415	848	NA	1	0.51435671
CMC_DLPFC	PPFIA1	11	70116805	70230607	0.0447	rs2016495	-3.52	rs7129635	0.010707	-4.42	-2.404	463	4	lasso	0.00831	2.94E-02	2.38949	0.01687	0.04918	244	NA	1	0.51435671
Brain_Putamen_basal_ganglia	NOC3L	10	96075085	96122716	0.407	rs4918082	-3.82	rs12766693	0.04562	4.28	2.408	331	4	lasso	0.16844	5.04E-06	2.38909	0.01689	0.04878	246	NA	1	0.51435671
Brain_Caudate_basal_ganglia	ELOVL2-AS1	6	11043757	11078459	0.3217	rs7749306	2.87	rs3798711	0.15859	-5.66	2.554	474	5	lasso	0.1506	1.00E-06	-2.38966	0.0169	0.0254	473	NA	1	0.51435671
Brain_Cerebellum	EXOSC8	13	37572953	37583448	0.2404	rs9285109	2.62	rs7989205	0.01149	-4.04	-2.343	529	3	lasso	0.03022	1.78E-02	2.3898	1.69E-02	0.06704	179	NA	1	0.51435671
Brain_Caudate_basal_ganglia	ABCC5	3	183637722	183735803	0.2261	rs16858210	-3.94	rs1467257	0.035223	-4.31	1.695	483	483	blup	0.10097	6.51E-05	-2.3884	0.01692	0.21429	56	NA	1	0.51435671
Brain_Cerebellar_Hemisphere	LRRC37A2	17	44588877	44630815	0.6379	rs2074405	2.96	rs169201	0.653105	8.98	2.667	137	29	enet	0.64978	8.66E-30	2.38786	0.016947	0.06667	180	NA	1	0.51435671
CMC_DLPFC	MMP24	20	33814538	33864804	0.0191	rs6087733	3.01	rs12479765	-0.002209	3.37	-2.13	370	370	bslmm	0.001954	1.71E-01	-2.387854	0.01695	0.1579	76	NA	1	0.51435671
Brain_Nucleus_accumbens_basal_ganglia	EIF2B2	14	75469614	75476292	0.141	rs7153685	-3.69	rs2012627	0.081727	-4.15	2.398	415	2	lasso	0.0471	7.75E-03	-2.3874	0.01697	0.15	80	NA	1	0.51435671
Brain_Anterior_cingulate_cortex_BA24	AKAP1	17	55162453	55198710	0.3494	rs9891789	3.91	rs2332846	0.031072	3.48	0.11	521	521	blup	0.09592	6.49E-04	-2.3863	1.70E-02	0.0403	298	NA	1	0.51435671
Brain_Cerebellum	RNU6-554P	15	43894741	43894846	0.1144	rs3809481	2.69	rs488756	4.45E-02	3.98	2.399	256	4	lasso	0.04806	3.74E-03	2.3865	0.01701	0.02516	477	NA	1	0.51435671
CMC_DLPFC	CCDC158	4	77234191	77328458	0.2616	rs17234715	3.09	rs7660542	0.146661	9.12	-1.623	563	6	lasso	0.205095	1.85E-24	-2.38637	0.017016	0.02985	402	NA	1	0.51435671
Brain_Cerebellar_Hemisphere	SORBS3	8	22402499	22433301	0.296	rs2457423	-2.94	rs6999893	0.03053	3.55	-0.349	530	5	lasso	0.09267	3.45E-04	2.3856	0.01705	0.02752	436	NA	1	0.51435671
Brain_SpiCMC_DLPFCl_cord_cervical_c-1	ITIH4	3	52846991	52864755	0.342	rs2256332	-2.95	rs6445538	0.28338	5.3	-2.386	389	2	lasso	0.2756	2.47E-07	-2.38572	0.01705	0.04979	241	NA	1	0.51435671
Brain_Anterior_cingulate_cortex_BA24	TMEM86B	19	55738116	55738586	0.415	rs16986092	4.05	rs10419308	1.51E-01	4.87	1.905	440	9	enet	0.264267	7.61E-09	2.3852	0.017069	0.05687	211	NA	1	0.51435671
Brain_Caudate_basal_ganglia	KLHL24	3	183353356	183402265	0.2995	rs16858210	-3.94	rs9856997	0.276706	-6.62	-2.341	475	11	lasso	0.25917	5.08E-11	2.3849	0.01708	0.09917	121	NA	1	0.51435671
Brain_Anterior_cingulate_cortex_BA24	OR7D2	19	9296279	9299493	0.459	rs8109594	-3.39	rs10415904	3.29E-02	4.71	-1.12	407	43	enet	0.253414	1.69E-08	-2.3838	0.017136	0.04096	293	NA	1	0.51435671
Brain_Hippocampus	POLA2	11	65029233	65073060	0.289	rs470763	2.61	rs2670908	-0.00203	3.3	-1.928	329	329	blup	0.0549	7.88E-03	-2.3832	0.01716	0.00719	1668	NA	1	0.51435671
CMC_DLPFC	ABCA11P	4	419223	467998	0.1545	rs11248060	3.52	rs6810900	0.075739	-6.9	1.799	303	4	lasso	0.107813	4.82E-13	-2.3829	0.017177	0.19672	61	NA	1	0.51435671
CMC_DLPFC	SNPH	20	1246959	1289971	0.1976	rs6105334	-3.62	rs11905792	0.056893	-5.89	-0.702	715	41	enet	0.094915	1.29E-11	2.382798	0.01718	0.0379	317	NA	1	0.51435671
Brain_Putamen_basal_ganglia	WDR11	10	122610722	122669036	0.586	rs2244544	2.78	rs2919009	0.23343	5.83	1.537	645	13	lasso	0.29797	4.18E-10	2.38251	0.017195	0.0241	498	NA	1	0.51435671
Brain_Caudate_basal_ganglia	CYB561	17	61509665	61523739	0.4459	rs7207214	3.15	rs4968647	3.27E-01	-7.27	2.812	258	18	enet	0.30185	7.22E-13	-2.38343	1.72E-02	0.32432	37	NA	1	0.51435671
Brain_Caudate_basal_ganglia	C19orf40	19	33463115	33469128	0.331	rs8107282	-3.23	rs3764633	1.40E-01	-4.76	2.235	446	12	lasso	0.112671	2.47E-05	-2.38224	1.72E-02	0.03419	351	NA	1	0.51435671
Brain_Cerebellar_Hemisphere	RFC4	3	186507690	186524847	0.5926	rs13315296	-3.65	rs3917109	0.324976	-6.41	-1.978	575	6	lasso	0.30053	2.64E-11	2.3823	0.017203	0.0531	226	NA	1	0.51435671
CMC_DLPFC	GOLGB1	3	121382045	121468614	0.0352	rs1881995	2.44	rs953730	0.01753	-4.06	2.184	386	11	enet	0.02266	7.75E-04	-2.3823	0.017205	0.0192	625	NA	1	0.51435671
Brain_Putamen_basal_ganglia	ADAM8	10	135075907	135090372	0.206	rs7894111	3.4	rs2995307	-0.00919	3.27	1.757	407	407	blup	0.0403	2.00E-02	2.38222	0.017209	0.5	24	NA	1	0.51435671
Brain_Cerebellum	RUVBL2	19	49496705	49519236	0.392	rs12611137	-3.6	rs2287754	9.39E-02	-4.7	1.173	425	37	enet	0.112712	1.31E-05	-2.38216	0.017212	0.05911	203	NA	1	0.51435671
Brain_Cerebellum	GPR108	19	6729925	6737614	0.837	rs4807895	2.1	rs340141	4.81E-01	-8.81	-2.006	474	15	lasso	0.544404	8.84E-28	2.38191	0.017223	0.0004	10000	0.00718	1	0.51435671
Brain_Cerebellar_Hemisphere	RP11-1191J2.2	4	646639	649434	0.304	rs11248060	3.52	rs10029928	0.199808	-5.77	2.276	379	8	enet	0.20259	9.37E-08	-2.381558	0.01724	0.16216	74	NA	1	0.51435671
CMC_DLPFC	MUL1	1	20825940	20834674	0.251	rs12725043	3.37	rs583346	1.71E-01	-9	1.872	518	518	bslmm	0.207667	8.88E-25	-2.38128	0.017252	0.02105	570	NA	1	0.51435671
Brain_Cortex	LENG8-AS1	19	54955991	54960064	0.249	rs16986092	4.05	rs1035450	0.017999	3.97	-2.025	459	459	blup	0.05386	3.90E-03	-2.38121	0.017256	0.0283	424	NA	1	0.51435671
CMC_DLPFC	LARS	5	145492588	145562294	0.0437	rs9325009	3.73	rs3937558	3.73E-02	4.79	2.411	443	443	blup	1.92E-02	1.82E-03	2.3809	0.017271	0.8	15	NA	1	0.51435671
Brain_Cerebellum	HMGN2	1	26798941	26802463	0.261	rs10794522	-2.93	rs6598969	1.55E-02	3.24	-1.329	370	27	enet	0.07064	5.27E-04	-2.38081	0.017274	0.08633	139	NA	1	0.51435671
Brain_Hypothalamus	ZNF208	19	22115760	22193751	0.27	rs12232841	-2.79	rs2017521	-0.002959	-3.24	2.236	306	306	blup	0.1459	2.92E-05	-2.38E+00	0.017274	0.03361	357	NA	1	0.51435671
Brain_Anterior_cingulate_cortex_BA24	ZP3	7	76054224	76071388	0.8697	rs35613536	2.78	rs2527935	3.74E-01	6.49	2.454	223	12	lasso	0.5045	4.47E-18	2.3806	0.01728	0.06977	172	NA	1	0.51435671
Brain_Nucleus_accumbens_basal_ganglia	LARS	5	145492601	145562223	0.285	rs9325009	3.732	rs2895648	0.237033	6.19	1.841	433	20	enet	0.3336	4.67E-13	2.3807	0.01728	0.4	30	NA	1	0.51435671
Brain_Amygdala	ZNF257	19	22235254	22274282	0.287	rs12232841	-2.79	rs7255049	0.03264	-3.82	2.161	319	4	lasso	0.12365	4.93E-04	-2.38047	0.017291	0.0343	350	NA	1	0.51435671
Brain_Caudate_basal_ganglia	AC093642.3	2	242912834	242919427	0.2511	rs35964352	3.57	rs11510409	0.09553	-4.47	2.338	134	4	lasso	0.04774	5.04E-03	-2.38127	1.73E-02	0.08054	149	NA	1	0.51435671
CMC_DLPFC	ARFGEF2	20	47538274	47653230	0.0912	rs723291	-3.72	rs10485609	0.046779	-6.62	-2.034	526	8	lasso	0.10531	9.15E-13	2.379723	0.01733	0.1071	112	NA	1	0.514536725
Brain_Cerebellar_Hemisphere	ZNF709	19	12571998	12624668	0.247	rs4804716	-2.56	rs8111862	1.95E-01	5.26	2.328	284	7	lasso	0.18612	3.39E-07	2.37922	0.017349	0.06417	187	NA	1	0.514536725
Brain_Caudate_basal_ganglia	LARS	5	145492601	145562223	0.2179	rs9325009	3.73	rs17500483	0.144907	5.51	1.861	433	5	lasso	0.172376	1.51E-07	2.37916	0.01735	0.2069	58	NA	1	0.514536725
Brain_Caudate_basal_ganglia	ADAL	15	43622872	43646096	0.4087	rs3809481	2.69	rs956391	0.33763	-7.01	1.882	265	265	blup	0.35882	1.65E-15	-2.37908	0.017356	0.02182	550	NA	1	0.514536725
Brain_Nucleus_accumbens_basal_ganglia	AC092614.2	2	192093891	192110898	0.2259	rs17416887	-3.23	rs6730901	3.96E-03	-3.38	-1.729	385	385	blup	0.02294	4.75E-02	2.37844	0.01739	0.0003	10000	0.000289	1	0.5151
Brain_Nucleus_accumbens_basal_ganglia	AASDHPPT	11	105946228	105969437	0.242	rs10895959	-3.2	rs907645	0.029239	-3.4	-1.852	369	369	blup	0.06177	2.62E-03	2.378141	0.0174	0.06091	197	NA	1	0.5151
Brain_Cortex	ZNF320	19	53367043	53400946	0.455	rs2965245	2.54	rs3810115	0.526344	8.46	2.537	458	10	enet	0.50811	1.88E-22	2.37743	0.017434	0.008	1500	NA	1	0.515736017
Brain_Cortex	COG4	16	70514471	70557468	0.4317	rs2271047	3.26	rs3931036	0.118107	4.23	2.359	157	11	lasso	0.08558	3.38E-04	2.37706	0.01745	0.09836	122	NA	1	0.515764645
Brain_Cerebellum	OR5K2	3	98216448	98217496	0.3265	rs1675517	3.29	rs3762660	2.82E-01	6.73	-2.397	430	4	lasso	0.27221	2.81E-12	-2.37691	0.01746	0.02985	402	NA	1	0.515764645
Brain_Cerebellar_Hemisphere	ASB8	12	48541571	48574996	0.2096	rs10875746	4.11	rs12306451	0.12836	4.08	3.527	515	515	blup	0.06553	2.38E-03	2.3761	0.017496	0.11429	105	NA	1	0.516457857
Brain_Putamen_basal_ganglia	RP11-130F10.1	4	178366133	178598280	0.506	rs2583194	3.48	rs4432701	-0.00157	3.68	-1.303	445	28	enet	0.07873	1.74E-03	-2.37591	0.01751	0.08333	144	NA	1	0.516501131
Brain_Cortex	SLC9A8	20	48429250	48508779	0.305	rs17786105	3	rs232738	-0.007121	3.42	0.469	455	455	blup	0.0556	3.41E-03	2.3743	0.01758	0.0472	254	NA	1	0.516935709
Brain_Hypothalamus	WDR92	2	68350068	68384692	0.448	rs13009282	2.93	rs12713628	-0.009295	-3.39	2.685	529	529	blup	0.06165	5.71E-03	-2.3743	0.01758	0.02993	401	NA	1	0.516935709
Brain_Putamen_basal_ganglia	KLHL24	3	183353356	183402265	0.3179	rs16858210	-3.94	rs9819295	0.07096	-4.58	-2.442	472	472	blup	0.13672	4.16E-05	2.3743	0.01758	0.03306	363	NA	1	0.516935709
Brain_Cerebellum	RP5-1024G6.5	1	53704283	53707617	0.2531	rs12075385	-3.71	rs4927007	9.71E-02	4.27	-2.13	499	7	lasso	0.0808	2.17E-04	-2.37401	0.017596	0.01317	911	NA	1	0.516935709
Brain_Amygdala	LRRC37A2	17	44588877	44630815	0.546	rs2074405	2.96	rs169201	3.16E-01	5.84	2.667	134	10	lasso	0.34071	1.78E-09	2.37422	1.76E-02	0.09677	124	NA	1	0.516935709
Brain_Cerebellum	RP11-324I22.4	10	35603480	35625329	0.2445	rs2474752	2.86	rs7901241	0.141045	5.59	1.672	332	332	blup	0.19404	7.27E-09	2.37422	1.76E-02	0.9231	13	NA	1	0.516935709
Brain_Cerebellar_Hemisphere	STK10	5	171469077	171615390	0.4247	rs249516	2.549	rs6870207	0.116009	5.01	2.386	536	10	lasso	0.17508	7.91E-07	2.37335	0.017627	0.01939	619	NA	1	0.517359983
Brain_Hippocampus	SERGEF	11	17809595	18034709	0.352	rs16935005	3.21	rs211102	0.04947	3.96	-1.385	489	8	lasso	0.04742	1.27E-02	-2.373	0.01764	0.04428	271	NA	1	0.517373039
Brain_Amygdala	ITIH4	3	52846991	52864755	0.373	rs2256332	-2.95	rs2276817	0.23603	5.19	-2.31	389	26	enet	0.17183	3.90E-05	-2.3724	0.01767	0.1188	101	NA	1	0.517884324
Brain_Cortex	RP11-680H20.1	11	93921615	93922163	0.191	rs2056247	2.75	rs652961	0.022056	3.38	0.27	444	444	blup	0.05572	3.38E-03	2.37055	0.01776	0.14118	85	NA	1	0.519957382
Brain_Hypothalamus	RP13-539J13.1	2	739588	740164	0.588	rs4453719	2.79	rs11127508	0.435585	7.18	-2.282	475	4	lasso	0.4279	1.31E-14	-2.3697	0.0178	0.02294	523	NA	1	0.519957382
Brain_Putamen_basal_ganglia	CEP250	20	34042985	34099804	0.405	rs6087733	3.01	rs761827	0.010214	-4.31	-1.891	325	325	blup	0.0831	1.32E-03	2.369	0.0178	0.1132	106	NA	1	0.519957382
Brain_Putamen_basal_ganglia	D2HGDH	2	242673994	242708226	0.566	rs7578199	3.62	rs10755057	0.296344	5.9	-2.811	223	26	enet	0.295048	5.25E-10	-2.37E+00	0.0178	0.13953	86	NA	1	0.519957382
CMC_DLPFC	MGLL	3	127407904	127542093	0.0855	rs4974416	3.69	rs1071912	0.03414	4.71	3.012	446	446	blup	0.02758	2.30E-04	2.36918	0.017828	0.05797	207	NA	1	0.519957382
CMC_DLPFC	TMEM180	10	104221169	104238858	0.2126	rs11191161	2.99	rs11191293	7.32E-02	7	-1.709	347	6	lasso	0.13794	1.89E-16	-2.368885	0.017842	0.01519	790	NA	1	0.519957382
Brain_Caudate_basal_ganglia	RP11-826N14.4	5	175564160	175582741	0.2364	rs4868601	-3.12	rs6863172	-0.000604	3.99	2.708	324	324	blup	0.048404	4.77E-03	2.36831	0.01787	0.05	240	NA	1	0.519957382
Brain_Hippocampus	HOGA1	10	99344100	99372559	0.31	rs1253027	3.15	rs12416267	0.25726	-5.54	-2.368	495	1	lasso	0.21441	2.10E-07	2.368	0.017885	0.0241	498	NA	1	0.519957382
Brain_Amygdala	AC004980.7	7	76178677	76257299	0.435	rs35613536	2.78	rs35613536	2.21E-01	5.39	2.777	178	11	enet	0.28305	6.83E-08	2.36773	0.0179	0.0283	424	NA	1	0.519957382
Brain_Caudate_basal_ganglia	KB-1507C5.4	8	103991013	104012412	0.3302	rs7827655	2.77	rs3808551	1.65E-01	4.99	2.134	542	12	enet	0.1701	1.85E-07	2.3683	0.0179	0.00842	1425	NA	1	0.519957382
Brain_Cerebellum	PRKRIP1	7	102004319	102067123	0.2141	rs4073362	-2.57	rs2950183	0.023698	3.97	1.791	252	4	lasso	0.020117	4.41E-02	2.36776	0.0179	0.0281	427	NA	1	0.519957382
Brain_Hypothalamus	RP1-8B1.4	6	46064830	46097443	0.528	rs16874575	2.41	rs6921636	0.24812	5.25	1.949	506	9	lasso	0.27112	5.39E-09	2.36698	0.0179	0.0346	347	NA	1	0.519957382
Brain_Caudate_basal_ganglia	FANCM	14	45605143	45670093	0.153	rs17115667	2.98	rs17634474	-0.006391	-3.21	-0.463	256	256	blup	0.04333	7.22E-03	2.3674	0.01791	0.36364	33	NA	1	0.519957382
Brain_Cortex	NKTR	3	42642106	42690227	0.1554	rs4973900	2.87	rs339727	0.081116	-4.08	-1.299	474	474	blup	0.04269	9.25E-03	2.3673	0.01792	0.02632	456	NA	1	0.519957382
Brain_Cortex	XRCC5	2	216972187	217071026	0.3611	rs4430956	2.9	rs828910	0.035447	-4.2	1.812	510	510	blup	0.0159	7.74E-02	-2.36706	0.01793	0.0261	460	NA	1	0.519957382
CMC_DLPFC	EPDR1	7	37960162	37991542	0.2404	rs10276139	-3.19	rs1349394	0.107193	7.42	1.998	597	10	lasso	0.11938	2.44E-14	2.3661	0.01798	0.04286	280	NA	1	0.52012887
Brain_Anterior_cingulate_cortex_BA24	GXYLT2	3	72937224	73026077	0.358	rs6776264	4.09	rs1052278	0.12609	-4.72	2.382	445	3	lasso	0.1005	4.87E-04	-2.36549	0.018006	0.08392	143	NA	1	0.52012887
Brain_Cerebellum	AC020907.2	19	35628549	35630344	0.463	rs12611325	3.05	rs12461849	3.27E-01	-7.16	-2.279	490	5	lasso	0.309677	4.89E-14	2.36531	0.018015	0.03478	345	NA	1	0.52012887
Brain_Cerebellum	AHRR	5	304291	438406	0.49	rs29681	2.69	rs11741126	9.23E-02	4.58	2.51	292	12	lasso	0.119449	7.20E-06	2.3649	0.018033	0.03785	317	NA	1	0.52012887
Brain_Anterior_cingulate_cortex_BA24	POMZP3	7	76239303	76255000	0.7553	rs35613536	2.78	rs1465314	4.69E-01	-7.24	-2.478	161	13	lasso	0.5039	4.82E-18	2.3645	0.01805	0.05714	210	NA	1	0.52012887
CMC_DLPFC	MDH2	7	75677392	75695930	0.0565	rs35613536	2.78	rs2302434	0.003526	-4.2	-1.667	319	319	bslmm	0.00745	3.68E-02	2.3645	0.01805	0.04096	293	NA	1	0.52012887
Brain_Cerebellum	SKIV2L2	5	54603588	54721409	0.0915	rs6450316	-2.9	rs6450312	6.86E-02	3.79	-2.58	382	2	lasso	0.052999	2.43E-03	-2.3643	0.018066	0.18182	66	NA	1	0.52012887
Brain_Cerebellar_Hemisphere	FADS3	11	61640991	61659523	0.354	rs1628349	2.75	rs7942717	0.11683	-3.95	-0.488	440	440	blup	0.093243	3.31E-04	2.36424	0.01807	0.02752	436	NA	1	0.52012887
Brain_SpiCMC_DLPFCl_cord_cervical_c-1	LRRIQ3	1	74491699	74663871	0.6701	rs571848	2.75	rs3765651	0.336066	-5.66	2.327	360	10	lasso	0.281137	1.80E-07	-2.36397	0.01808	0.0239	502	NA	1	0.52012887
Brain_Hippocampus	RP11-436F23.1	4	46392272	46435205	0.122	rs6857883	-4.52	rs189957	-0.00765	3.43	-2.813	249	249	blup	0.047774	1.24E-02	-2.36374	0.018091	0.4615	26	NA	1	0.52012887
Brain_Cerebellar_Hemisphere	NPM2	8	21881636	21894408	0.291	rs3176300	-2.91	rs7813392	0.0142	4.15	1.948	439	439	blup	0.03774	1.73E-02	2.3636	0.0181	0.01188	1010	NA	1	0.52012887
Brain_Hippocampus	HAPLN4	19	19366450	19373605	0.306	rs8101846	-3.01	rs8102502	-0.00862	3.49	-2.164	355	354	blup	0.03909	2.16E-02	-2.3637	1.81E-02	0.06557	183	NA	1	0.52012887
Brain_Putamen_basal_ganglia	DND1P1	17	43663237	43664295	0.52	rs12944712	2.67	rs17689471	0.409461	7	2.502	119	19	lasso	0.436	2.58E-15	2.36307	1.81E-02	0.10084	119	NA	1	0.52012887
Brain_Cerebellar_Hemisphere	RP11-282O18.3	12	123736577	123745527	0.1947	rs1569068	-4.28	rs6488868	0.087371	-4.41	-2.275	348	348	blup	0.13252	1.92E-05	2.3632	0.01812	0.70588	17	NA	1	0.520290321
Brain_Cortex	CCDC158	4	77234155	77343021	0.187	rs11097313	3.07	rs12506745	0.07407	-4.74	2.626	520	14	enet	0.17941	1.84E-07	-2.36212	0.018171	0.04082	294	NA	1	0.520290321
Brain_Nucleus_accumbens_basal_ganglia	RP11-707M1.1	11	49580098	49831971	0.245	rs7479914	3.55	rs1983448	0.277415	-6.12	2.362	213	1	lasso	0.26178	3.47E-10	-2.362	0.018177	0.22222	54	NA	1	0.520290321
Brain_Cortex	POLR3H	22	41921808	41940610	0.2988	rs139480	-4.54	rs9611602	0.226303	6.17	2.205	303	12	enet	0.24525	6.14E-10	2.36189	0.01818	0.15385	78	NA	1	0.520290321
Brain_Cerebellar_Hemisphere	TULP4	6	158733692	158932860	0.5474	rs827867	-3.61	rs3812101	0.343297	6.99	2.385	505	9	lasso	0.347	3.75E-13	2.3618	0.01819	0.0682	176	NA	1	0.520290321
Brain_Putamen_basal_ganglia	SEC22C	3	42589461	42642572	0.4813	rs4973900	2.87	rs7616701	0.31069	5.9	-2.342	474	7	lasso	0.33963	1.45E-11	-2.36164	0.01819	0.0339	354	NA	1	0.520290321
CMC_DLPFC	AP2A1	19	50270179	50310369	0.0672	rs10417008	3.44	rs1273640	-2.01E-03	4.14	-1.499	363	16	enet	0.02132	1.08E-03	-2.3616	0.018194	0.03261	368	NA	1	0.520290321
Brain_Caudate_basal_ganglia	MEN1	11	64570982	64578766	0.2863	rs559928	-2.8	rs483962	-0.006506	3.24	-0.944	343	343	blup	0.03843	1.08E-02	-2.36112	0.01822	0.0158	758	NA	1	0.52045447
Brain_Cerebellum	CTD-2186M15.3	5	32174577	32175378	0.2138	rs6450884	2.89	rs11959574	-8.77E-06	3.55	1.374	545	545	blup	0.03525	1.14E-02	2.361	0.018225	0.01598	751	NA	1	0.52045447
Brain_Substantia_nigra	AKAP3	12	4724674	4758213	0.594	rs7972920	2.96	rs979877	0.33241	-5.25	2.609	692	15	enet	0.3472	6.69E-09	-2.3603	0.018261	0.01302	922	NA	1	0.521121391
Brain_Cerebellum	DGKB	7	14184674	15014402	0.1759	rs4721397	3.07	rs7789633	0.013219	-3.6	1.361	546	546	blup	0.029888	1.84E-02	-2.35958	0.0183	0.12371	97	NA	1	0.521872941
Brain_Hypothalamus	RP11-681L4.1	2	62083830	62084190	0.305	rs17008755	3.11	rs11125898	0.07233	4.02	-2.084	284	8	lasso	0.05699	7.61E-03	-2.3582	0.01836	0.02218	541	NA	1	0.522554928
Brain_Cerebellum	CTB-152G17.6	7	104743285	104745885	0.1256	rs1013016	2.62	rs11981399	-0.005697	-3.25	2.083	369	369	blup	0.067772	6.75E-04	-2.35815	0.01837	0.04138	290	NA	1	0.522554928
Brain_Anterior_cingulate_cortex_BA24	POLDIP2	17	26674036	26684545	0.3705	rs6505081	2.95	rs11080054	0.256084	-5.4	2.395	269	9	lasso	0.17807	3.22E-06	-2.3576	1.84E-02	0.0536	224	NA	1	0.522554928
Brain_Caudate_basal_ganglia	AC007292.6	19	4363876	4364637	0.413	rs735842	3.8	rs243254	1.09E-01	4.71	-1.228	377	33	enet	0.149362	1.11E-06	-2.35804	1.84E-02	0.04781	251	NA	1	0.522554928
Brain_Caudate_basal_ganglia	RP3-477O4.16	20	34106682	34107108	0.271	rs6087733	3.01	rs1570841	0.28012	6.73	-2.083	315	315	blup	0.3155	1.76E-13	-2.3578	0.0184	0.1714	70	NA	1	0.522554928
Brain_Cortex	DNAH10OS	12	124410971	124419531	0.2005	rs825497	-3.83	rs9863	1.18E-01	5.11	-3.462	426	29	enet	0.11338	3.86E-05	-2.3581	1.84E-02	0.07742	155	NA	1	0.522554928
Brain_Caudate_basal_ganglia	RP11-798K23.5	5	178954225	178954514	0.3833	rs17681505	3.92	rs4701135	0.048636	4.21	-2.015	485	7	lasso	0.047817	5.01E-03	-2.35655	0.01845	0.03947	304	NA	1	0.523367125
Brain_Anterior_cingulate_cortex_BA24	NOC3L	10	96075085	96122716	0.291	rs4918082	-3.82	rs12766693	0.081655	4.03	2.408	331	7	enet	0.04152	1.94E-02	2.356377	0.018454	0.0682	176	NA	1	0.523367125
Brain_Cerebellum	ZNF709	19	12571998	12624668	0.197	rs4804716	-2.56	rs10423458	9.11E-02	4.5	2.35	283	7	enet	0.083331	1.74E-04	2.35592	0.018477	0.0411	292	NA	1	0.523514125
Brain_Caudate_basal_ganglia	VTN	17	26691290	26700110	0.4328	rs6505081	2.95	rs2227728	1.34E-01	5.17	0.419	270	33	enet	0.27515	1.06E-11	2.35624	1.85E-02	0.22222	54	NA	1	0.523514125
Brain_Cerebellum	TM9SF3	10	98277866	98347209	0.3324	rs7900503	2.98	rs11188739	0.052638	-4.55	2.475	472	12	enet	0.06639	7.61E-04	-2.35494	1.85E-02	0.0417	288	NA	1	0.523514125
Brain_Anterior_cingulate_cortex_BA24	ALLC	2	3705785	3750174	0.6281	rs7591840	2.83	rs2071639	0.41331	6.83	2.402	544	5	lasso	0.3817	6.40E-13	2.3552	0.01851	0.04068	295	NA	1	0.523514125
Brain_Cerebellum	RP5-1052I5.1	1	87595448	87634881	0.298	rs6686833	-2.64	rs6576865	6.10E-02	-4.67	1.042	415	415	blup	0.12293	5.27E-06	-2.35417	0.018564	0.0071	1690	NA	1	0.524312027
CMC_DLPFC	TTC21A	3	39149151	39180394	0.0627	rs17790251	3.08	rs12635796	0.010291	4.35	-2.32	484	484	bslmm	0.02838	1.89E-04	-2.3538	0.018583	0.04444	270	NA	1	0.524312027
Brain_Cerebellar_Hemisphere	SMARCE1P5	13	45168994	45170218	0.336	rs1555717	3.15	rs1175213	-0.007517	3.37	-0.055	440	440	blup	0.06801	2.00E-03	-2.35252	1.86E-02	0.0112	1075	NA	1	0.524312027
Brain_Anterior_cingulate_cortex_BA24	ECE2	3	183967438	184010819	0.5407	rs16858210	-3.94	rs1001817	0.30053	5.79	2.218	511	12	lasso	0.2929	8.87E-10	2.35326	0.01861	0.10435	115	NA	1	0.524312027
Brain_Cerebellum	FOLH1	11	49168187	49230222	0.0727	rs7479914	3.55	rs202676	0.02997	3.47	2.001	168	168	blup	0.04888	3.48E-03	2.3528	0.01863	1	12	NA	1	0.524312027
Brain_Hypothalamus	RP11-108M9.4	1	17215033	17216144	0.369	rs2240335	2.74	rs7537985	0.091422	-4.17	-1.958	340	34	enet	0.129247	8.45E-05	2.35277	0.01863	0.00649	1850	NA	1	0.524312027
Brain_Cerebellar_Hemisphere	ACADS	12	121163538	121177811	0.4418	rs1186380	3.27	rs2239760	0.338962	6.86	2.242	450	13	enet	0.37403	2.73E-14	2.3528	0.018631	0.06667	180	NA	1	0.524312027
Brain_Cerebellum	RP11-1191J2.2	4	646639	649434	0.446	rs11248060	3.52	rs7436737	0.186	-6.7	1.968	379	9	lasso	0.24493	4.74E-11	-2.35259	0.01864	0.16	75	NA	1	0.524312027
Brain_Hypothalamus	SLC26A1	4	972861	987228	0.501	rs11248060	3.52	rs3796622	0.14163	4.98	-2.266	399	8	lasso	0.15426	1.70E-05	-2.35204	0.01867	0.13636	88	NA	1	0.524797653
Brain_Anterior_cingulate_cortex_BA24	CTD-2331H12.5	19	53365060	53366119	0.681	rs2965245	2.54	rs3810115	1.65E-01	5.54	2.537	468	6	enet	0.18153	2.55E-06	2.3515	0.018697	0.00728	1648	NA	1	0.524924796
Brain_Cerebellum	RP11-324I22.2	10	35508822	35519526	0.2793	rs2474752	2.86	rs4934744	0.272088	6.74	2.481	312	6	lasso	0.26266	7.64E-12	2.3507	1.87E-02	0.3077	39	NA	1	0.524924796
Brain_Caudate_basal_ganglia	CTB-129O4.1	5	179720245	179722253	0.3651	rs17681505	3.92	rs12520876	0.04991	-4.53	-1.997	444	9	lasso	0.058999	2.01E-03	2.351	0.01872	0.0678	177	NA	1	0.525128496
Brain_Cerebellar_Hemisphere	METTL22	16	8715540	8740081	0.506	rs2437716	3.22	rs1730989	0.384221	-6.98	-2.339	585	8	lasso	0.34639	3.95E-13	2.35055	0.01875	0.0536	224	NA	1	0.525612245
Brain_Nucleus_accumbens_basal_ganglia	ENPP2	8	120569326	120685693	0.3843	rs4380974	4.16	rs16892866	-0.0056	3.25	-1.369	438	438	blup	0.059225	3.16E-03	2.34986	0.0188	0.08824	136	NA	1	0.526500041
Brain_Caudate_basal_ganglia	FMO3	1	171060018	171086959	0.2941	rs7549726	2.48	rs12754628	2.17E-02	-3.89	1.897	531	531	blup	0.041286	8.54E-03	-2.34905	0.01882	0.00375	3199	NA	1	0.526500041
Brain_Substantia_nigra	KIF17	1	20990507	21044510	0.376	rs4518869	2.63	rs646786	0.001328	-3.71	-0.779	444	444	blup	0.0741	8.73E-03	2.3491	0.01882	0.02643	454	NA	1	0.526500041
Brain_Caudate_basal_ganglia	COG6	13	40229764	40365802	0.395	rs17060848	-3.02	rs9532420	0.030132	4.32	2.549	526	34	enet	0.11736	1.67E-05	2.34829	0.01886	0.0366	328	NA	1	0.526808393
Brain_Caudate_basal_ganglia	ALLC	2	3705785	3750174	0.2862	rs7591840	2.83	rs2071639	0.291377	6.59	2.402	544	4	lasso	0.28452	4.18E-12	2.34828	1.89E-02	0.03371	356	NA	1	0.526808393
Brain_Cortex	RRM1	11	4115937	4160106	0.235	rs12146686	-3.5	rs2920144	0.020923	4.55	3.063	509	7	lasso	0.06097	2.26E-03	2.34755	0.0189	0.06936	173	NA	1	0.526808393
Brain_Cortex	ACADS	12	121163538	121177811	0.5198	rs1186380	3.27	rs2239760	4.51E-01	7.85	2.242	450	6	lasso	0.43648	1.71E-18	2.34826	1.89E-02	0.04096	293	NA	1	0.526808393
Brain_Putamen_basal_ganglia	RP11-407B7.1	3	193723226	193788759	0.4793	rs9870895	-3.04	rs9874421	0.26824	-5.92	2.599	493	7	lasso	0.26029	7.48E-09	-2.347	0.01893	0.01232	974	NA	1	0.526808393
Brain_SpiCMC_DLPFCl_cord_cervical_c-1	LINC00969	3	195384933	195456422	0.627	rs11712192	2.31	rs11926771	-0.00366	3.77	-2.1652	283	19	enet	0.07433	7.59E-03	-2.34661	0.01894	0.00951	1262	NA	1	0.526808393
Brain_Cortex	FBN2	5	127593601	127994878	0.1632	rs6865322	-2.793	rs4339399	0.130917	4.72	-2.506	452	9	lasso	0.09802	1.29E-04	-2.34654	0.01895	0.07407	162	NA	1	0.526808393
Brain_Anterior_cingulate_cortex_BA24	TMEM217	6	37179956	37225413	0.362	rs10947628	3.54	rs10947646	-0.008968	-3.34	-0.506	600	600	blup	0.02255	6.53E-02	-2.3461	0.01897	0.0515	233	NA	1	0.526808393
Brain_Caudate_basal_ganglia	NME7	1	169101961	169337205	0.1675	rs1517745	2.87	rs929133	5.59E-02	4.06	-2.262	594	5	lasso	0.042265	7.88E-03	-2.34566	0.01899	0.04669	257	NA	1	0.526808393
Brain_Cortex	CSRP2	12	77252495	77272840	0.2992	rs419755	3.02	rs11116780	4.43E-03	-4.05	2.02	470	5	lasso	0.07212	9.56E-04	-2.34523	1.90E-02	0.03561	337	NA	1	0.526808393
Brain_Hippocampus	VPS4A	16	69345259	69358945	0.157	rs8057189	-2.73	rs8062856	-0.00763	3.31	0.311	304	304	blup	0.0423	1.76E-02	-2.3458	0.019	0.0162	740	NA	1	0.526808393
Brain_Substantia_nigra	PPP1R16B	20	37434348	37551667	0.398	rs6129123	-3.22	rs4812319	0.015242	-3.44	-0.908	445	445	blup	0.1659	1.16E-04	2.3454	0.019	0.02885	416	NA	1	0.526808393
CMC_DLPFC	ADPGK	15	73043707	73076126	0.039	rs12372979	3.37	rs4777534	0.021511	4.38	-1.018	277	30	enet	0.01972	1.61E-03	-2.34557	0.019	0.13793	87	NA	1	0.526808393
Brain_Substantia_nigra	CTD-2380F24.1	16	19772561	19777421	0.363	rs4780831	4.01	rs1858973	0.02487	-3.83	2.109	453	5	lasso	-0.00357	3.98E-01	-2.34529	0.01901	0.1875	64	NA	1	0.526808393
Brain_Cerebellum	ZFP91	11	58346584	58388515	0.1066	rs3829218	-2.78	rs11229426	0.024766	3.76	0.944	428	428	blup	0.05203	2.65E-03	2.3444	0.01906	0.0427	281	NA	1	0.527839032
Brain_Cerebellar_Hemisphere	RRM1	11	4115937	4160106	0.332	rs12146686	-3.5	rs12806698	0.06051	4.3	0.948	509	509	blup	0.134726	1.63E-05	2.34404	0.01908	0.06557	183	NA	1	0.528038039
Brain_Cortex	SEC23A	14	39501123	39578850	0.151	rs7157271	2.74	rs8011173	0.002707	-3.64	0.856	357	357	blup	1.73E-02	6.90E-02	-2.3445	1.91E-02	0.07453	161	NA	1	0.528078898
Brain_Hippocampus	NSFP1	17	44450221	44564507	0.807	rs199533	2.77	rs17698176	0.379461	6.54	-2.389	64	14	enet	0.44722	8.58E-16	-2.3431	0.019126	0.15	80	NA	1	0.528078898
Brain_SpiCMC_DLPFCl_cord_cervical_c-1	CCDC77	12	498621	551811	0.534	rs525381	-2.92	rs10848905	0.267343	-5.67	-2.746	387	6	lasso	0.2835	1.58E-07	2.3428	0.01914	0.13043	92	NA	1	0.528078898
Brain_Cerebellar_Hemisphere	GCA	2	163175350	163227916	0.2585	rs16847359	2.76	rs16822702	0.015496	3.26	0.083	283	283	blup	0.02081	5.97E-02	2.34268	0.01915	0.12766	94	NA	1	0.528078898
Brain_Anterior_cingulate_cortex_BA24	ASB5	4	177134824	177198722	0.3376	rs6822965	-2.83	rs17673171	0.007176	-3.92	0.655	495	495	blup	0.03552	2.84E-02	-2.34244	0.01916	0.03141	382	NA	1	0.528078898
Brain_Cortex	SEC22C	3	42589461	42642572	0.1777	rs4973900	2.87	rs7616701	0.209008	5.45	-2.342	474	2	lasso	0.1902	7.44E-08	-2.34211	0.01918	0.07186	167	NA	1	0.528078898
Brain_Cerebellar_Hemisphere	UVSSA	4	1341054	1381837	0.376	rs11248060	3.52	rs2336081	0.122526	4.82	0.492	375	24	enet	0.19331	1.94E-07	2.341901	0.019186	0.11215	107	NA	1	0.528078898
Brain_Caudate_basal_ganglia	ZNF568	19	37407231	37488834	0.166	rs2385655	3.61	rs17639910	3.67E-02	4.11	2.433	281	281	blup	0.09007	1.60E-04	2.3418	1.92E-02	0.25	48	NA	1	0.528078898
Brain_Nucleus_accumbens_basal_ganglia	ZNF252P	8	146198975	146225924	0.2634	rs2272714	-2.44	rs2272714	0.13259	4.94	-2.435	147	2	lasso	0.147763	4.10E-06	-2.34254	0.0192	0.00554	2166	NA	1	0.528078898
Brain_Cortex	SEC14L6	22	30918786	30942669	0.5343	rs9608859	3.35	rs5997665	0.036768	4.58	-0.458	426	426	blup	0.18833	8.71E-08	-2.34007	0.01928	0.04511	266	NA	1	0.528078898
Brain_SpiCMC_DLPFCl_cord_cervical_c-1	C16orf80	16	58147496	58163354	0.609	rs8060399	-2.61	rs16959786	0.0868	-4.03	-1.858	528	11	lasso	0.0669	1.08E-02	2.34011	0.01928	0.00644	1864	NA	1	0.528078898
Brain_Cerebellum	SBF1	22	50883515	50913454	0.329	rs5771315	3.21	rs137886	-0.005792	2.85	0.824	336	336	blup	0.107786	2.03E-05	2.34E+00	0.0193	0.0381	315	NA	1	0.528078898
Brain_Substantia_nigra	NFS1	20	34255977	34287193	0.16	rs6087733	3.01	rs1536147	0.065061	3.79	-0.446	294	294	blup	0.1251	8.12E-04	-2.3406	0.0193	0.28571	42	NA	1	0.528078898
Brain_Cerebellar_Hemisphere	SLC25A26	3	66119285	66438540	0.3296	rs2060022	-3.69	rs1680402	0.146731	-5.17	2.294	384	4	lasso	0.16631	1.54E-06	-2.3394	0.019312	0.06667	180	NA	1	0.528078898
Brain_Nucleus_accumbens_basal_ganglia	PRSS12	4	119201193	119274158	0.581	rs11730732	3.22	rs7674055	1.30E-01	4.88	2.183	264	7	lasso	0.16217	1.33E-06	2.3389	0.01934	0.0706	170	NA	1	0.528078898
Brain_Putamen_basal_ganglia	SIPA1L3	19	38397868	38699012	0.306	rs8111180	-2.89	rs12462587	-7.82E-03	-3.24	2.273	334	334	blup	0.05285	8.97E-03	-2.33837	0.019368	0.14118	85	NA	1	0.528078898
Brain_Caudate_basal_ganglia	RP11-57H12.5	1	95708781	95729610	0.2465	rs6683711	3.34	rs3753872	1.55E-01	5.28	1.978	488	21	enet	0.109886	3.11E-05	2.33806	0.01938	0.08163	147	NA	1	0.528078898
Brain_Cortex	RP11-259G18.1	17	44344403	44346060	0.2555	rs199533	2.77	rs8072451	0.357848	7.04	2.475	66	13	lasso	0.34137	6.12E-14	2.33802	1.94E-02	0.30769	39	NA	1	0.528078898
Brain_Anterior_cingulate_cortex_BA24	PPP2R1B	11	111606005	111637151	0.221	rs10789849	2.6	rs10502152	0.0658	-4.37	-1.535	368	7	lasso	0.09729	5.95E-04	2.3371	0.01943	0.10084	119	NA	1	0.528078898
Brain_Caudate_basal_ganglia	DMTF1	7	86781737	86825477	0.3646	rs802443	3.55	rs2214104	0.006393	3.44	-1.077	467	467	blup	0.0987	7.85E-05	-2.3371	0.01943	0.0167	720	NA	1	0.528078898
Brain_Cerebellar_Hemisphere	COLEC11	2	3642426	3692048	0.7046	rs7591840	2.83	rs2071639	0.380626	6.86	2.402	559	12	lasso	0.36562	6.23E-14	2.33721	0.01943	0.01323	907	NA	1	0.528078898
Brain_Cortex	AC009506.1	2	160471807	160473593	0.3376	rs1425044	2.81	rs34162795	0.147084	4.75	-2.287	485	5	lasso	0.1561	1.27E-06	-2.33689	0.01944	0.0545	220	NA	1	0.528078898
Brain_Cerebellum	ACVR2A	2	148602086	148687967	0.1436	rs1580063	2.98	rs13027200	0.059477	4.16	1.801	337	337	blup	0.084461	1.58E-04	2.336	0.019491	0.09677	124	NA	1	0.528078898
Brain_Amygdala	RP11-73M18.9	14	104179904	104180441	0.361	rs1078756	-2.98	rs10135248	0.05344	3.86	1.761	349	349	blup	0.09397	2.26E-03	2.3351	0.0195	0.0167	718	NA	1	0.528078898
Brain_Caudate_basal_ganglia	POLDIP2	17	26674036	26684545	0.2644	rs6505081	2.95	rs2027993	1.41E-01	-5.39	2.602	271	4	lasso	0.19192	2.67E-08	-2.33536	1.95E-02	0.06936	173	NA	1	0.528078898
Brain_Nucleus_accumbens_basal_ganglia	DTD1	20	18568537	18744561	0.2622	rs6081160	-3.17	rs6081261	0.073856	-4.82	-2.404	484	6	lasso	0.2094	2.98E-08	2.33653	0.0195	0.0755	159	NA	1	0.528078898
Brain_Cerebellar_Hemisphere	OR5K2	3	98216448	98217496	0.7312	rs1675517	3.29	rs3762660	0.369462	6.73	-2.397	430	10	lasso	0.33343	1.33E-12	-2.3358	0.019501	0.02128	564	NA	1	0.528078898
CMC_DLPFC	SNCB	5	176047209	176057557	0.0828	rs4868601	-3.12	rs4242202	3.64E-03	-4.7	0.853	410	410	blup	2.50E-02	4.38E-04	-2.33577	0.019503	0.08276	145	NA	1	0.528078898
Brain_Nucleus_accumbens_basal_ganglia	ADSS	1	244571796	244615436	0.208	rs12746634	3.38	rs3003207	6.26E-02	-4.56	-2.088	459	5	lasso	0.07763	8.11E-04	2.33573	0.019505	0.04743	253	NA	1	0.528078898
Brain_Amygdala	STX1B	16	31000577	31021949	0.485	rs13332545	-2.58	rs4889630	0.056351	-3.78	1.815	231	231	blup	0.1085	1.07E-03	-2.3356	0.01951	0.0181	662	NA	1	0.528078898
Brain_Amygdala	D2HGDH	2	242673994	242708226	0.64	rs7578199	3.62	rs6733823	0.18996	4.88	-2.91	223	8	lasso	0.31557	9.05E-09	-2.3357	0.01951	0.2	60	NA	1	0.528078898
Brain_Cerebellar_Hemisphere	TYW5	2	200794698	200813195	0.4367	rs893356	3.6	rs203772	0.148114	-5.55	2.011	362	362	blup	0.20402	8.37E-08	-2.33554	0.01952	0.048	250	NA	1	0.528078898
Brain_Hypothalamus	FBN2	5	127593601	127994878	0.259	rs6865322	-2.79	rs4317372	0.034633	3.59	-2.456	452	2	lasso	0.00896	1.65E-01	-2.33551	0.01952	0.09836	122	NA	1	0.528078898
Brain_Amygdala	GOLGA6L4	15	84904525	84914120	0.442	rs6603006	2.95	rs150968	0.06946	-4.07	-2.11	247	247	blup	0.09354	2.31E-03	2.3353	0.01953	0.0515	233	NA	1	0.528078898
CMC_DLPFC	FAM117B	2	203499900	203634480	0.1319	rs7605442	3.24	rs7568438	0.087595	-6.57	2.939	287	13	lasso	0.110027	2.73E-13	-2.3352	0.01953	0.12632	95	NA	1	0.528078898
Brain_Cortex	COA6	1	234509340	234519795	0.4419	rs6681034	-2.64	rs6586384	0.195165	5.47	-2.324	632	13	enet	0.139638	4.78E-06	-2.33427	0.019582	0.01896	633	NA	1	0.528584293
Brain_Anterior_cingulate_cortex_BA24	SPATA33	16	89724254	89737680	0.391	rs2377058	3.22	rs164749	0.13829	-4.55	-1.926	431	3	lasso	1.57E-01	1.31E-05	2.3349	0.0196	0.12	100	NA	1	0.528584293
Brain_Cortex	PARP15	3	122296449	122357894	0.3994	rs2173763	3.08	rs2668332	-0.00446	3.72	1.955	504	21	enet	0.07242	9.34E-04	2.33383	0.0196	0.00902	1331	NA	1	0.528584293
Brain_SpiCMC_DLPFCl_cord_cervical_c-1	HMGB1P31	2	54278471	54278897	0.486	rs949516	3.67	rs10183655	0.289807	4.98	-2.321	454	9	lasso	0.23049	2.99E-06	-2.3343	0.0196	0.0992	121	NA	1	0.528584293
Brain_Amygdala	METTL15	11	28129856	28355054	0.228	rs1525704	-3.51	rs4923490	7.40E-06	3.21	-0.035	298	298	blup	0.10055	1.61E-03	-2.3335	0.01962	0.07317	164	NA	1	0.528777606
Brain_Caudate_basal_ganglia	POLR3H	22	41921808	41940610	0.197	rs139480	-4.54	rs3817999	0.049061	4.25	2.174	303	303	blup	0.07466	5.63E-04	2.3322	0.01969	0.3871	31	NA	1	0.530240105
Brain_Cortex	ANO10	3	43396351	43733086	0.1575	rs6441791	-3.43	rs7428158	-0.004268	-3.28	-1.75	364	364	blup	0.03146	2.22E-02	2.33204	0.0197	0.14458	83	NA	1	0.530240105
Brain_Cerebellar_Hemisphere	SPC25	2	169690642	169769881	0.3315	rs4233819	2.93	rs853770	0.04539	3.93	-0.144	571	571	blup	0.05448	5.23E-03	2.33126	0.01974	0.05769	208	NA	1	0.530623562
Brain_Cerebellum	CTD-3110H11.1	15	50651647	50652391	0.6573	rs7168944	-3.36	rs12903381	4.21E-01	8.46	-1.744	414	23	enet	0.47015	8.47E-23	-2.3312	0.01974	0.14118	85	NA	1	0.530623562
Brain_Caudate_basal_ganglia	ZNF335	20	44577292	44600833	0.203	rs456399	3.37	rs174745	0.05965	-4.33	1.77	495	495	blup	0.0305	2.08E-02	-2.32987	0.0198	0.2264	53	NA	1	0.531889439
Brain_Hippocampus	TBC1D7	6	13266774	13328815	0.471	rs10807412	-3.34	rs442614	0.154154	5.51	1.6	514	514	blup	0.2783	1.92E-09	2.32968	0.01982	0.08571	140	NA	1	0.531895302
Brain_Substantia_nigra	TECTA	11	120971882	121062202	0.556	rs2070045	3.49	rs17125342	0.00261	3.32	-1.373	585	13	lasso	0.0304	6.72E-02	-2.3289	0.01986	0.03834	313	NA	1	0.531895302
Brain_SpiCMC_DLPFCl_cord_cervical_c-1	AP006621.5	11	777578	784297	0.461	rs3895063	-3.31	rs4963153	0.12492	4.59	1.606	420	420	blup	0.1432	2.69E-04	2.3286	0.01988	0.0625	192	NA	1	0.531895302
Brain_Hippocampus	GS1-251I9.4	8	92072137	92082417	0.322	rs10091357	3.19	rs10490979	0.047775	-3.96	1.47	298	14	enet	0.0961	5.76E-04	-2.3283	0.019894	0.0909	132	NA	1	0.531895302
Brain_Caudate_basal_ganglia	WBP11	12	14939410	14956474	0.159	rs10846089	2.84	rs3177269	0.147336	-5.2	-2.427	370	2	lasso	0.14066	2.34E-06	2.3281	1.99E-02	0.03529	340	NA	1	0.531895302
Brain_Cerebellum	ZCRB1	12	42705880	42719920	0.153	rs12822031	-3.38	rs3747562	0.0799	4.23	-2.407	428	2	lasso	0.06418	9.22E-04	-2.328881	1.99E-02	0.05742	209	NA	1	0.531895302
Brain_Nucleus_accumbens_basal_ganglia	AC131056.3	17	34510615	34523870	0.2572	rs35712149	-4.13	rs9899866	-0.006791	3.36	0.562	290	290	blup	0.08459	4.85E-04	2.3282	0.019904	0.11215	107	NA	1	0.531895302
Brain_Cerebellum	GNL2	1	38032459	38061536	0.4601	rs28545785	-2.93	rs215206	1.98E-01	-6.1	1.047	452	452	blup	0.22588	3.23E-10	-2.32798	0.019913	0.0102	1177	NA	1	0.531895302
Brain_Cerebellum	PCDHGA9	5	140782520	140784943	0.1645	rs248620	2.99	rs3828680	-5.06E-03	3.44	1.784	499	499	blup	0.033266	1.36E-02	2.3276	0.019931	0.03429	350	NA	1	0.531895302
Brain_Cerebellar_Hemisphere	STK35	20	2082257	2157684	0.5383	rs8116788	3.27	rs6137102	0.04351	-4.01	-0.133	680	680	blup	0.08754	4.98E-04	2.3267	0.01998	0.0336	357	NA	1	0.531895302
Brain_Cortex	CTD-2192J16.21	19	12640582	12643787	0.355	rs4804716	-2.56	rs4804715	0.275153	6.43	-2.285	282	5	lasso	0.2727	4.98E-11	-2.32668	0.019982	0.09449	127	NA	1	0.531895302
Brain_Cortex	WIPF3	7	29846102	29956682	0.2859	rs1055010	-3.17	rs174916	0.064499	-4.64	-2.693	544	7	lasso	0.07225	9.47E-04	2.3265	0.019992	0.02395	501	NA	1	0.531895302
CMC_DLPFC	NBPF1	1	16888921	16940100	0.5584	rs6698317	-2.7	rs156908	1.53E-01	8.4	-1.761	281	44	enet	0.250198	3.29E-30	-2.32643	0.019995	0.00622	1930	NA	1	0.531895302
Brain_Cerebellum	NOS2P3	17	20339650	20350557	0.4209	rs3862151	2.74	rs4924810	0.181665	-6.02	2.098	178	178	blup	1.86E-01	1.51E-08	-2.32666	2.00E-02	0.09449	127	NA	1	0.531895302
CMC_DLPFC	MARVELD1	10	99473464	99477909	0.0455	rs1253027	3.15	rs6584148	2.67E-02	-4.38	2.08	438	5	lasso	0.02755	2.31E-04	-2.325851	0.020026	0.07143	168	NA	1	0.531895302
Brain_Hypothalamus	METTL22	16	8715540	8740081	0.368	rs2437716	3.22	rs4985090	0.155253	-5.13	-2.298	586	4	lasso	0.11379	2.24E-04	2.3255	0.02004	0.04651	258	NA	1	0.531895302
Brain_Putamen_basal_ganglia	RP5-1024N4.4	1	48693560	48695233	0.234	rs560004	3.3	rs3767618	0.055991	4.41	-0.453	483	483	blup	0.06235	4.91E-03	-2.33E+00	0.02005	0.13953	86	NA	1	0.531895302
Brain_Hippocampus	TRAPPC4	11	118889401	118896164	0.513	rs3916581	2.76	rs4938621	0.31761	6.16	2.522	386	8	lasso	0.29221	6.55E-10	2.3252	0.02006	0.03934	305	NA	1	0.531895302
Brain_SpiCMC_DLPFCl_cord_cervical_c-1	FPGT	1	74663896	74699770	0.2124	rs571848	2.75	rs3765651	0.180498	-4.4	2.327	360	2	lasso	0.099587	2.26E-03	-2.32513	0.02006	0.0176	683	NA	1	0.531895302
Brain_SpiCMC_DLPFCl_cord_cervical_c-1	FAM153A	5	177134982	177210399	0.336	rs337388	3.53	rs28375402	0.067229	-3.69	-2.066	294	28	enet	0.1548	1.51E-04	2.32531	0.02006	0.12632	95	NA	1	0.531895302
Brain_Cerebellum	ULK1	12	132379196	132407712	0.285	rs10744514	2.93	rs7487262	0.210021	5.83	2.298	412	4	lasso	0.18334	2.02E-08	2.323545	2.01E-02	0.06383	188	NA	1	0.531895302
Brain_Cerebellum	KNOP1	16	19714902	19729016	0.6119	rs4780831	4.01	rs720176	0.510313	9.11	2.125	450	4	lasso	0.541859	1.35E-27	2.32436	0.0201	0.08759	137	NA	1	0.531895302
Brain_Caudate_basal_ganglia	SPIRE2	16	89884587	89937727	0.2278	rs2377058	3.22	rs2079672	-0.006922	-3.16	-1.614	365	38	enet	0.071304	7.40E-04	2.324295	0.02011	0.10169	118	NA	1	0.531895302
CMC_DLPFC	PSMB7	9	127115743	127177752	0.0489	rs10818986	-2.57	rs7864941	0.014451	-4.13	1.593	393	3	lasso	0.02636	3.10E-04	-2.32422	0.02011	0.0372	323	NA	1	0.531895302
CMC_DLPFC	PGM2L1	11	74041360	74109502	0.0705	rs10793104	2.77	rs11236106	0.016519	4.41	0.425	436	31	enet	0.02859	1.79E-04	2.32378	0.02014	0.01757	683	NA	1	0.532122985
Brain_Nucleus_accumbens_basal_ganglia	RP11-259G18.1	17	44344403	44346060	0.2613	rs199533	2.77	rs17762769	0.260754	6.48	2.501	66	5	lasso	0.34449	1.61E-13	2.323	0.020178	0.44444	27	NA	1	0.532122985
Brain_SpiCMC_DLPFCl_cord_cervical_c-1	RPL36P4	20	34132175	34132492	0.562	rs6087733	3.01	rs6120998	0.45919	6.11	-1.821	314	314	blup	0.370787	7.72E-10	-2.32301	0.02018	0.1446	83	NA	1	0.532122985
Brain_Cerebellar_Hemisphere	C20orf96	20	251504	271390	0.5872	rs8117831	-2.83	rs1997793	0.01103	-4.58	-1.756	425	425	blup	0.09663	2.60E-04	2.3227	0.02019	0.0236	508	NA	1	0.532122985
CMC_DLPFC	PPM1J	1	113252615	113257950	0.0452	rs351365	-2.89	rs3818729	1.12E-02	3.54	2.674	322	322	bslmm	0.010561	1.63E-02	2.32269	0.020196	0.03785	317	NA	1	0.532122985
CMC_DLPFC	DSCC1	8	120846180	120868170	0.63	rs4380974	4.16	rs7815122	0.616276	-16.71	-2.222	470	4	lasso	0.61377	3.18E-95	2.32326	2.02E-02	0.09302	129	NA	1	0.532122985
Brain_Putamen_basal_ganglia	CTD-2260A17.1	5	96120481	96121703	0.274	rs10476692	2.715	rs469758	0.040863	-3.96	-1.34	502	18	enet	0.075717	2.11E-03	2.3225	0.020209	0.02174	552	NA	1	0.532122985
Brain_Nucleus_accumbens_basal_ganglia	MYO3A	10	26223196	26501456	0.32	rs3781116	2.5	rs11014914	0.005195	4.21	1.699	524	524	blup	0.12427	2.48E-05	2.322	0.020233	0.02194	547	NA	1	0.532414728
Brain_Cerebellar_Hemisphere	HNRNPA3P2	20	35248806	35249826	0.1562	rs6072131	3.07	rs1291101	0.04351	-3.75	1.551	189	189	blup	0.04639	9.30E-03	-2.3211	0.02028	0.0412	291	NA	1	0.532683656
Brain_Hypothalamus	RNF40	16	30774439	30787628	0.228	rs3087438	-2.33	rs4889653	0.058559	3.53	2.085	208	5	lasso	0.02872	4.45E-02	2.3211	0.02028	0.03226	372	NA	1	0.532683656
Brain_Cortex	ADCK2	7	140372953	140394921	0.3444	rs10252135	2.72	rs2930320	0.144808	-4.81	2.516	362	4	lasso	0.06918	1.20E-03	-2.3211	0.020282	0.05333	225	NA	1	0.532683656
Brain_Putamen_basal_ganglia	TTC38	22	46663858	46689905	0.566	rs4823545	-3.51	rs6008495	0.11442	5.59	1.711	462	11	lasso	0.166596	5.71E-06	2.3207	0.020305	0.04898	245	NA	1	0.532948051
CMC_DLPFC	MST1	3	49721379	49726196	0.1583	rs11716445	3.49	rs4855852	0.050852	5.81	3.051	314	314	blup	0.07212	3.96E-09	2.31981	0.020351	0.16901	71	NA	1	0.533815409
Brain_Caudate_basal_ganglia	RP11-307C19.1	15	77817882	77826452	0.1717	rs907396	-3.51	rs7119	0.0789	4.49	-2.151	302	5	lasso	0.13149	5.09E-06	-2.31849	0.020422	0.08333	144	NA	1	0.535024173
Brain_Amygdala	SEC22C	3	42589461	42642572	0.322	rs4973900	2.87	rs6790204	0.098356	4.51	-2.323	473	4	lasso	0.06397	1.03E-02	-2.3181	0.02044	0.0331	363	NA	1	0.535024173
Brain_Anterior_cingulate_cortex_BA24	RP13-539J13.1	2	739588	740164	0.2694	rs4453719	2.79	rs12617997	0.30322	5.78	-2.318	475	1	lasso	0.2793	2.48E-09	-2.318	0.02045	0.02007	598	NA	1	0.535024173
Brain_Caudate_basal_ganglia	RP11-258F22.1	10	38064299	38073059	0.0992	rs11011247	-2.77	rs1208664	0.026269	-3.69	-1.997	312	312	blup	0.054541	2.89E-03	2.317766	0.020462	0.36364	33	NA	1	0.535024173
Brain_Caudate_basal_ganglia	RP11-245J24.1	10	120001155	120027222	0.3306	rs12412410	2.92	rs7894409	0.063583	3.76	0.593	542	542	blup	0.024822	3.34E-02	2.317761	0.020462	0.04545	264	NA	1	0.535024173
Brain_Anterior_cingulate_cortex_BA24	ZC2HC1C	14	75530873	75545126	0.247	rs7153685	-3.69	rs11851433	0.05928	-3.67	1.79	420	420	blup	0.0944	7.12E-04	-2.3171	0.0205	0.1263	95	NA	1	0.535677869
Brain_SpiCMC_DLPFCl_cord_cervical_c-1	RP11-324I22.4	10	35603480	35625329	0.414	rs2474752	2.86	rs4934744	0.220962	4.61	2.481	332	7	lasso	0.18369	3.50E-05	2.3158	0.020569	0.11111	108	NA	1	0.536510979
Brain_Cortex	DDTL	22	24309089	24314721	0.2429	rs17854875	3.41	rs5759867	0.040525	3.36	-1.761	408	408	blup	0.03833	1.30E-02	-2.31574	0.02057	0.10811	111	NA	1	0.536510979
Brain_Cerebellum	FAM213A	10	82167585	82192753	0.2911	rs10887873	-2.67	rs1870143	0.063771	-3.89	-2.504	547	4	lasso	0.0497	3.24E-03	2.31603	2.06E-02	0.0186	645	NA	1	0.536510979
Brain_Putamen_basal_ganglia	TRGC2	7	38279181	38289173	0.6842	rs12669080	-3.31	rs2109364	0.50893	-7.59	-2.243	649	8	enet	0.36145	2.29E-12	2.3153	0.0206	0.08	150	NA	1	0.536510979
Brain_Cerebellum	RFC1	4	39289076	39367995	0.161	rs11096974	-3.07	rs2381349	0.108464	-4.63	-1.768	421	19	enet	0.13247	2.23E-06	2.31499	0.02061	0.0462	260	NA	1	0.536510979
Brain_Cerebellum	AC018647.3	7	35754644	35774497	0.2874	rs343067	-2.56	rs343067	0.050243	-3.84	-2.562	559	6	lasso	0.016695	6.04E-02	2.31511	0.02061	0.00741	1619	NA	1	0.536510979
Brain_Cortex	ARHGAP25	2	68906733	69053965	0.1959	rs2312070	3.19	rs2280244	0.035751	-4.48	-1.933	541	22	enet	0.0638	1.81E-03	2.3144	0.02065	0.0364	330	NA	1	0.537212879
Brain_Nucleus_accumbens_basal_ganglia	MC1R	16	89979826	89987385	0.293	rs2377058	3.22	rs2270459	0.114577	4.47	1.347	320	320	blup	0.11639	4.51E-05	2.31197	0.02078	0.0851	141	NA	1	0.539752141
Brain_Caudate_basal_ganglia	NSFP1	17	44450221	44564507	0.8111	rs199533	2.77	rs17698176	4.29E-01	7.85	-2.389	65	7	lasso	0.52141	1.53E-24	-2.31147	2.08E-02	0.25	48	NA	1	0.539752141
Brain_Cerebellum	CPNE1	20	34213953	34252681	0.219	rs6087733	3.01	rs6058296	0.219739	-5.92	-2.019	299	299	blup	0.19508	6.58E-09	2.3116	0.0208	0.3	40	NA	1	0.539752141
CMC_DLPFC	DIAPH3	13	60239720	60738119	0.0467	rs9317126	-4.03	rs2226042	0.045908	4.91	1.468	692	692	blup	0.037386	2.07E-05	2.31165	2.08E-02	0.04959	242	NA	1	0.539752141
Brain_Putamen_basal_ganglia	FAM47E	4	77135193	77204933	0.63	rs11097313	3.07	rs6849069	0.18389	6.13	-0.893	484	16	lasso	0.33182	2.76E-11	-2.31131	0.02082	0.05405	222	NA	1	0.539931126
Brain_Cortex	ACTG1P1	3	139212651	139213779	0.15	rs4683773	-3.51	rs295470	0.02439	3.57	1.779	465	465	blup	0.05594	3.32E-03	2.31047	0.02086	0.05172	232	NA	1	0.540520519
Brain_Amygdala	TTC27	2	32853099	33046118	0.367	rs11124283	3.24	rs13029809	0.06854	-4.46	-2.597	423	19	enet	0.14174	1.92E-04	2.3101	0.02088	0.0902	133	NA	1	0.540520519
Brain_SpiCMC_DLPFCl_cord_cervical_c-1	C6orf195	6	2622147	2634837	0.617	rs7758842	-2.88	rs2325963	0.025524	-4.16	-2.697	587	16	lasso	0.25236	9.09E-07	2.3095	0.02092	0.0108	1115	NA	1	0.540520519
Brain_Cerebellum	RASGEF1B	4	82347547	82442699	0.329	rs7673841	2.71	rs4566646	0.036486	4.64	-1.928	448	31	enet	0.19116	9.58E-09	-2.30865	0.02096	0.0131	917	NA	1	0.540520519
Brain_Cerebellar_Hemisphere	WDR19	4	39184024	39287430	0.154	rs11096974	-3.07	rs12500509	0.086363	3.99	1.604	453	453	blup	0.06696	2.15E-03	2.308672	0.020962	0.11321	106	NA	1	0.540520519
Brain_Hippocampus	PCDHGA5	5	140743898	140746318	0.487	rs248620	2.988	rs28821	0.037962	3.49	-0.948	500	52	enet	0.14859	1.90E-05	-2.3085	0.02097	0.0645	186	NA	1	0.540520519
Brain_SpiCMC_DLPFCl_cord_cervical_c-1	ZNF248	10	38091751	38146538	0.224	rs11011247	-2.77	rs1743812	0.133517	4.32	-2.016	303	40	enet	0.17705	4.91E-05	-2.308	0.020997	0.13187	91	NA	1	0.540520519
Brain_Cortex	PRB2	12	11544476	11653975	0.3465	rs12305013	-3.49	rs2965706	-5.08E-03	4.27	-1.58	442	442	blup	0.07954	5.39E-04	-2.30868	2.10E-02	0.03061	392	NA	1	0.540520519
Brain_Cerebellar_Hemisphere	LSS	21	47608055	47648738	0.324	rs2254522	2.33	rs2254522	0.107433	-5.2	2.328	480	8	lasso	0.1115	8.92E-05	-2.3076	0.02102	0.01027	1169	NA	1	0.540520519
Brain_Cortex	PDXDC2P	16	70023988	70099851	0.2806	rs7192865	-2.65	rs936994	0.227464	5.75	2.24	186	10	lasso	0.20221	2.68E-08	2.30721	0.02104	0.02892	415	NA	1	0.540520519
Brain_Caudate_basal_ganglia	TRGC2	7	38279181	38289173	0.6149	rs12669080	-3.31	rs2240825	0.469441	-8.38	-2.218	649	9	enet	0.45367	1.85E-20	2.3068	0.02107	0.0839	143	NA	1	0.540520519
Brain_Amygdala	SLC25A26	3	66119285	66438540	0.849	rs2060022	-3.69	rs1680395	0.36537	-5.74	2.361	385	35	enet	0.36922	2.63E-10	-2.3065	0.02108	0.0645	186	NA	1	0.540520519
Brain_Cerebellar_Hemisphere	SLC9A8	20	48429250	48508779	0.3928	rs17786105	3	rs2038127	0.15697	5.45	2.058	455	16	enet	0.20458	8.01E-08	2.3063	0.02109	0.0393	305	NA	1	0.540520519
Brain_Cerebellum	TRGC2	7	38279181	38289173	0.7744	rs12669080	-3.31	rs2240825	0.465754	-8.52	-2.218	649	12	lasso	0.477937	2.75E-23	2.30634	0.02109	0.10256	117	NA	1	0.540520519
Brain_Caudate_basal_ganglia	ZNF25	10	38238500	38265561	0.2327	rs11011247	-2.77	rs176879	0.157145	5.68	-1.914	279	44	enet	0.200383	1.25E-08	-2.306299	0.021094	0.35294	34	NA	1	0.540520519
Brain_Anterior_cingulate_cortex_BA24	MXD3	5	176732501	176739758	0.4449	rs337388	3.527	rs11949767	9.99E-02	4.79	-1.407	310	40	enet	0.19938	7.61E-07	-2.30621	0.021099	0.1026	117	NA	1	0.540520519
Brain_SpiCMC_DLPFCl_cord_cervical_c-1	NAGA	22	42454461	42466846	0.491	rs743832	2.29	rs2284087	0.252819	4.77	-0.996	340	340	blup	0.2544	8.12E-07	-2.30653	2.11E-02	0.02537	473	NA	1	0.540520519
Brain_Anterior_cingulate_cortex_BA24	TMEM223	11	62539101	62559493	0.404	rs11231212	3.3	rs4034	0.06311	-3.46	2.774	332	5	lasso	0.18778	1.68E-06	-2.3058	0.02112	0.03922	306	NA	1	0.540520519
Brain_Cerebellar_Hemisphere	RAB7L1	1	205737114	205744588	0.289	rs11240481	3.03	rs1572931	1.02E-01	-4.53	2.328	402	10	lasso	0.119917	4.83E-05	-2.305838	0.02112	0.06977	172	NA	1	0.540520519
Brain_Hippocampus	MRPL19	2	75873909	75917977	0.6548	rs12624122	3.27	rs10165899	0.480895	-7.33	-2.272	535	13	lasso	0.4496	6.78E-16	2.305252	0.02115	0.0553	217	NA	1	0.540520519
CMC_DLPFC	KIF20B	10	91461366	91534700	0.1311	rs303211	2.96	rs8181406	1.61E-01	-8.84	2.075	530	41	enet	0.17132	2.35E-20	-2.305275	0.021151	0.05405	222	NA	1	0.540520519
Brain_Caudate_basal_ganglia	XRCC6	22	42017123	42060044	0.101	rs139480	-4.54	rs202628	0.094024	-4.62	2.305	313	1	lasso	0.08294	2.86E-04	-2.305	0.02117	0.1379	87	NA	1	0.540520519
Brain_Cerebellum	ACTR1B	2	98272431	98280570	0.8052	rs11677188	-2.86	rs11692435	0.444777	8.19	2.333	145	8	lasso	0.433091	1.45E-20	2.30462	0.021188	0.0381	315	NA	1	0.540520519
Brain_Caudate_basal_ganglia	AL049840.1	14	104177607	104179149	0.24	rs1078756	-2.98	rs10135248	0.154382	5.54	1.761	351	351	blup	0.16721	2.37E-07	2.3046	0.02119	0.01581	759	NA	1	0.540520519
Brain_Hypothalamus	LRRC37A4P	17	43578685	43627701	0.8117	rs12944712	2.67	rs17762769	0.62335	-8.29	2.501	137	7	lasso	0.62434	2.82E-24	-2.30453	0.02119	0.12632	95	NA	1	0.540520519
CMC_DLPFC	C2orf47	2	200820039	200828847	0.0459	rs893356	3.6	rs769949	0.016222	-4.9	1.486	361	361	blup	0.015782	4.31E-03	-2.3046	0.02119	0.05556	216	NA	1	0.540520519
Brain_SpiCMC_DLPFCl_cord_cervical_c-1	AP4S1	14	31494312	31562818	0.454	rs17348231	2.97	rs7150642	-0.00931	-3.2	-0.262	335	335	blup	0.08996	3.59E-03	-2.30434	0.0212	0.0372	323	NA	1	0.540520519
Brain_Hypothalamus	CTD-2380F24.1	16	19772561	19777421	0.428	rs4780831	4.01	rs720176	0.160242	-4.87	2.125	453	453	blup	0.0788	1.98E-03	-2.3042	0.02121	0.21818	55	NA	1	0.540520519
Brain_Cortex	HHAT	1	210501596	210849638	0.3519	rs7546331	3.67	rs910033	0.144697	5.68	2.338	544	5	lasso	0.187662	9.21E-08	2.3039	0.021228	0.09023	133	NA	1	0.540644885
Brain_Nucleus_accumbens_basal_ganglia	METTL6	3	15422782	15468142	0.3957	rs2290536	3.06	rs9853193	0.101439	4.5	3.034	377	6	lasso	0.23116	4.85E-09	2.30309	0.021274	0.02797	429	NA	1	0.541322117
Brain_Anterior_cingulate_cortex_BA24	HDAC10	22	50683612	50688288	0.539	rs5771315	3.21	rs7290465	0.38035	6.41	-1.962	398	4	enet	0.36323	3.11E-12	-2.30285	0.02129	0.032	375	NA	1	0.541322117
Brain_Nucleus_accumbens_basal_ganglia	RP11-418J17.1	1	119683082	119818596	0.313	rs10923755	2.75	rs10923754	2.73E-01	-5.98	2.138	416	4	lasso	0.25071	9.11E-10	-2.30274	0.021294	0.04669	257	NA	1	0.541322117
Brain_Anterior_cingulate_cortex_BA24	MMRN1	4	90800683	90875780	0.4052	rs10011790	3.51	rs1866995	0.171362	4.9	-0.524	387	387	blup	0.19622	9.45E-07	-2.30212	0.02133	0.10811	111	NA	1	0.541569094
Brain_Hippocampus	CCDC71	3	49199968	49203754	0.123	rs11716445	3.49	rs12493001	0.05906	3.51	1.955	261	261	blup	0.04588	1.40E-02	2.3021	0.02133	0.92308	13	NA	1	0.541569094
Brain_Cerebellum	DSCC1	8	120846216	120868250	0.7412	rs4380974	4.16	rs7815122	0.445452	-8.36	-2.222	454	15	lasso	0.407261	4.32E-19	2.30151	0.02136	0.0952	126	NA	1	0.541876346
Brain_Hippocampus	FAIM	3	138327451	138352218	0.133	rs1158066	3.42	rs1679167	0.04284	-3.51	1.617	276	276	blup	0.06232	4.92E-03	-2.3011	0.02139	0.01509	795	NA	1	0.541876346
Brain_SpiCMC_DLPFCl_cord_cervical_c-1	RP11-886D15.1	11	104316596	104480049	0.298	rs10895730	2.75	rs10895707	0.24716	4.78	2.292	377	5	lasso	0.2166	6.30E-06	2.3009	0.0214	0.03458	347	NA	1	0.541876346
Brain_Substantia_nigra	PRPH2	6	42664340	42690312	0.392	rs7740672	2.64	rs6900726	0.00568	3.75	-2.24	363	37	enet	0.0921	3.80E-03	-2.3014	0.0214	0.0313	383	NA	1	0.541876346
Brain_SpiCMC_DLPFCl_cord_cervical_c-1	DDX4	5	55033845	55112985	0.229	rs6450316	-2.9	rs6872522	0.111781	-4.19	-1.698	345	345	blup	0.0793	5.97E-03	2.30051	0.02142	1	12	NA	1	0.541876346
Brain_Caudate_basal_ganglia	RSL24D1	15	55473004	55489265	0.2166	rs12901464	3	rs9300	0.00193	3.22	-0.588	441	441	blup	0.03008	2.15E-02	-2.30048	0.021421	0.01333	900	NA	1	0.541876346
CMC_DLPFC	CD3EAP	19	45909466	45914024	0.0768	rs10423899	2.67	rs10412761	7.67E-02	-6	2.3	362	1	lasso	0.07101	5.22E-09	-2.3	0.021448	0.02697	445	NA	1	0.54202037
Brain_Amygdala	WDR11	10	122610722	122669036	0.387	rs2244544	2.78	rs1045154	0.203562	-5.27	-1.897	645	9	lasso	0.33295	2.96E-09	2.299909	0.021453	0.02703	444	NA	1	0.54202037
Brain_Cerebellum	AC016757.3	2	239133193	239140318	0.4671	rs11883735	-3.16	rs11883735	0.035398	3.98	-3.156	490	490	blup	0.153737	3.21E-07	-2.29903	0.021503	0.01905	630	NA	1	0.542078441
Brain_SpiCMC_DLPFCl_cord_cervical_c-1	CTD-2619J13.14	19	58915605	58919851	0.284	rs260471	2.86	rs7257872	-0.010737	3.65	2.056	309	5	lasso	0.00628	2.22E-01	2.29869	0.02152	0.0275	436	NA	1	0.542078441
Brain_Anterior_cingulate_cortex_BA24	AC026740.1	5	667759	668839	0.2534	rs29681	2.695	rs588820	2.92E-02	-3.42	-0.08	351	351	blup	0.06182	5.45E-03	2.2986	0.021528	0.0252	477	NA	1	0.542078441
Brain_Cerebellum	ARV1	1	231114727	231136341	0.3138	rs9431652	-3.53	rs7417590	1.94E-01	-5.61	2.344	624	7	lasso	0.1519	3.81E-07	-2.29833	0.021543	0.03409	352	NA	1	0.542078441
Brain_Cerebellum	KRT18P4	20	48573282	48574569	0.13	rs17786105	3	rs4810997	0.100956	-4.29	-2.3	465	3	lasso	0.02914	1.96E-02	2.2983	0.02155	0.02927	410	NA	1	0.542078441
Brain_Putamen_basal_ganglia	MRC1L1	10	17851362	17953178	0.473	rs474778	4.06	rs483822	0.04403	-4.34	-1.388	349	11	lasso	0.15885	9.61E-06	2.29818	0.021552	0.07895	152	NA	1	0.542078441
Brain_Hypothalamus	RP11-1191J2.2	4	646639	649434	0.615	rs11248060	3.52	rs7436737	0.28709	-6.31	1.968	379	10	lasso	0.29865	6.83E-10	-2.29801	0.02156	0.16667	72	NA	1	0.542078441
Brain_Caudate_basal_ganglia	AC011322.1	3	196710761	196714429	0.4146	rs1463627	-2.82	rs11707537	0.034816	-4.07	1.155	468	468	blup	0.0929	1.27E-04	-2.2977	0.02158	0.0424	283	NA	1	0.542078441
Brain_Hypothalamus	AC024937.4	3	195723609	195725104	0.358	rs11712192	2.31	rs4927848	0.195371	-4.77	2.182	294	9	enet	0.15607	1.51E-05	-2.2976	0.02159	0.0177	677	NA	1	0.542078441
Brain_SpiCMC_DLPFCl_cord_cervical_c-1	RP11-258F22.1	10	38064299	38073059	0.421	rs11011247	-2.77	rs12412221	0.172424	-4.62	-2.042	312	312	blup	0.26298	5.03E-07	2.2974	0.021595	0.15385	78	NA	1	0.542078441
Brain_Cerebellar_Hemisphere	PLA2G5	1	20354672	20417683	0.507	rs12725043	3.37	rs11573190	4.30E-02	-4.53	-0.372	524	524	blup	0.203951	8.42E-08	2.2974	0.0216	0.0297	404	NA	1	0.542078441
Brain_Putamen_basal_ganglia	HMGN1P38	15	93254977	93256105	0.374	rs8029427	-3.6	rs2127334	0.05524	3.92	2.29	666	4	lasso	0.08	1.60E-03	2.296	0.02168	0.11215	107	NA	1	0.543594894
Brain_Cortex	SLC39A12	10	18240768	18332221	0.201	rs474778	4.06	rs2165899	0.152216	-4.67	-2.362	408	6	lasso	0.12876	1.14E-05	2.2956	0.021699	0.02885	416	NA	1	0.543594894
Brain_Cerebellum	HEXDC	17	80376194	80400464	0.2338	rs4464142	-3.01	rs9914652	0.141708	5.08	2.109	368	2	lasso	1.23E-01	5.33E-06	2.29536	2.17E-02	0.04	300	NA	1	0.543594894
Brain_SpiCMC_DLPFCl_cord_cervical_c-1	ZNF25	10	38238500	38265561	0.271	rs11011247	-2.77	rs1148274	0.207911	4.82	-1.998	278	18	lasso	0.22631	3.75E-06	-2.2952	0.021722	0.09375	128	NA	1	0.543815417
CMC_DLPFC	KCNIP3	2	95963071	96051825	0.0447	rs3821341	2.43	rs6577013	0.069616	6.47	2.377	120	6	lasso	0.070525	5.89E-09	2.2949	0.02174	0.01739	690	NA	1	0.543935592
Brain_Amygdala	HMGB1P31	2	54278471	54278897	0.298	rs949516	3.67	rs10183655	0.22324	4.54	-2.321	454	2	lasso	0.10967	1.01E-03	-2.2945	0.02176	0.0811	148	NA	1	0.544105631
Brain_Cerebellar_Hemisphere	TTC32	2	20096404	20101747	0.4698	rs13009217	3.26	rs2304588	0.275185	6.17	-2.035	590	11	lasso	0.26678	4.94E-10	-2.29423	0.02178	0.03499	343	NA	1	0.544115324
Brain_Cortex	SLC25A26	3	66119285	66438540	0.3987	rs2060022	-3.69	rs1680402	0.392352	-7.33	2.294	384	5	lasso	0.37174	2.55E-15	-2.29401	0.02179	0.09917	121	NA	1	0.544115324
Brain_Caudate_basal_ganglia	DPM1	20	49551404	49575092	0.206	rs6013086	-3.06	rs6067579	0.00209	-3.9	0.463	475	475	blup	0.0302	2.12E-02	2.29456	0.0218	0.0276	435	NA	1	0.544115324
Brain_Cerebellum	RP11-389J22.1	18	63532498	63533633	0.337	rs17075171	-3.7	rs2628209	0.226327	6.29	1.433	400	21	enet	0.26472	6.17E-12	2.29263	0.02187	0.0682	176	NA	1	0.545458551
Brain_Cerebellum	SLC2A1-AS1	1	43424720	43449029	0.4338	rs7543061	2.57	rs2367159	1.89E-01	6.28	-2.42	435	4	lasso	0.28026	1.20E-12	-2.29203	0.021904	0.0219	548	NA	1	0.545458551
Brain_Cerebellar_Hemisphere	ARL14EP	11	30344598	30359774	0.317	rs4922559	2.81	rs1235089	0.21648	-5.64	-2.204	388	9	lasso	0.177117	6.77E-07	2.29199	0.02191	0.06897	174	NA	1	0.545458551
Brain_Hippocampus	POMZP3	7	76239303	76255000	0.662	rs35613536	2.78	rs11505688	0.441116	-7.27	-1.973	160	16	lasso	0.4547	4.06E-16	2.29193	0.02191	0.09023	133	NA	1	0.545458551
Brain_Caudate_basal_ganglia	SLC26A1	4	972861	987228	0.3286	rs11248060	3.52	rs3796622	0.306528	6.7	-2.266	399	8	lasso	0.28634	3.48E-12	-2.2918	0.02192	0.1091	110	NA	1	0.545458551
Brain_Cerebellar_Hemisphere	ACTR1B	2	98272431	98280570	0.4679	rs11677188	-2.86	rs11692435	0.316524	6.6	2.333	145	2	lasso	0.31297	8.68E-12	2.29108	0.02196	0.03077	390	NA	1	0.546124128
Brain_Caudate_basal_ganglia	FCER1A	1	159259504	159278014	0.1979	rs3027061	2.81	rs3027048	4.15E-02	-4.08	2.708	433	4	lasso	0.03149	1.91E-02	-2.2906	0.02199	0.02434	493	NA	1	0.54613012
Brain_Amygdala	RP3-477O4.16	20	34106682	34107108	0.454	rs6087733	3.01	rs224419	-9.20E-04	3.89	-2.091	315	315	blup	0.05733	1.45E-02	-2.2903	0.022	0.1935	62	NA	1	0.54613012
CMC_DLPFC	DUSP3	17	41843488	41856368	0.1557	rs17614452	-3.14	rs1230397	8.43E-02	-6.42	1.079	357	6	lasso	0.08387	2.10E-10	-2.2908	2.20E-02	0.02344	512	NA	1	0.54613012
Brain_Cerebellar_Hemisphere	CTB-12O2.1	5	151329132	151650009	0.4105	rs17112939	-3.056	rs888877	0.062381	-3.85	0.86	530	18	lasso	0.1287	2.54E-05	-2.28886	0.022087	0.01802	666	NA	1	0.5472683
Brain_Hippocampus	LINC00969	3	195384933	195456422	0.773	rs11712192	2.31	rs13084520	0.09586	4.8	-1.166	284	30	enet	0.40664	4.12E-14	-2.2884	0.02211	0.01273	943	NA	1	0.5472683
Brain_Nucleus_accumbens_basal_ganglia	CRYGA	2	209025464	209028300	0.4494	rs11538998	3.81	rs13392731	2.14E-01	-5.36	2.374	377	44	enet	0.21468	1.93E-08	-2.28823	0.02212	0.05286	227	NA	1	0.5472683
Brain_Amygdala	RP11-707M1.1	11	49580098	49831971	0.372	rs7479914	3.55	rs7928714	3.27E-01	-5.45	2.36	213	14	lasso	0.32186	6.06E-09	-2.2881	0.02213	0.57143	21	NA	1	0.5472683
CMC_DLPFC	TTC38	22	46663860	46689905	0.1828	rs4823545	-3.51	rs6008495	0.170837	8.93	1.711	471	10	lasso	0.20222	4.20E-24	2.28812	0.02213	0.0916	131	NA	1	0.5472683
Brain_Hippocampus	NOS2P3	17	20339650	20350557	0.32	rs3862151	2.74	rs3862151	0.195386	-6.02	2.74	178	178	blup	0.29098	7.21E-10	-2.2874	0.022172	0.0632	190	NA	1	0.5472683
Brain_Cortex	NHLH2	1	116378998	116386538	0.2783	rs12039739	2.56	rs814988	0.11173	-4.61	2.064	481	28	enet	0.094654	1.67E-04	-2.28721	0.022184	0.02661	451	NA	1	0.5472683
Brain_Anterior_cingulate_cortex_BA24	NOS2P3	17	20339650	20350557	0.4466	rs3862151	2.74	rs2013441	0.210512	-5.41	2.107	178	178	blup	0.28148	2.11E-09	-2.2862	2.22E-02	0.087	138	NA	1	0.5472683
Brain_Cortex	CCDC77	12	498621	551811	0.1759	rs525381	-2.92	rs1541464	8.02E-02	-4.66	-2.416	390	2	lasso	0.0597	2.49E-03	2.28622	2.22E-02	0.12632	95	NA	1	0.5472683
Brain_Hypothalamus	AP001626.2	21	44068381	44071354	0.417	rs13051945	-3.23	rs375886	0.028153	-4.46	-0.993	664	664	blup	0.09954	5.47E-04	2.286	0.0222	0.046	261	NA	1	0.5472683
Brain_Substantia_nigra	VPS37C	11	60897728	60929089	0.38	rs480081	-3.12	rs4939474	-0.01256	-3.23	2.489	369	369	blup	0.0873	4.74E-03	-2.2865	0.02223	0.0524	229	NA	1	0.5472683
Brain_Caudate_basal_ganglia	GUCY1B2	13	51568647	51654998	0.646	rs7323366	-3.79	rs4605050	0.496922	8.45	-2.295	493	5	lasso	0.50748	1.17E-23	-2.28638	0.022232	0.0594	202	NA	1	0.5472683
Brain_Nucleus_accumbens_basal_ganglia	LRRC37A2	17	44588877	44630815	0.6684	rs2074405	2.96	rs199439	0.496264	8.18	2.672	137	12	lasso	0.522813	2.32E-22	2.2861	0.022247	0.11538	104	NA	1	0.5472683
CMC_DLPFC	ASB4	7	95115212	95169543	0.0731	rs11973465	-2.56	rs10953142	0.007864	-4.56	2.005	498	498	blup	0.03353	5.32E-05	-2.2862	0.02225	0.06897	174	NA	1	0.5472683
Brain_Cortex	SCAP	3	47455203	47518616	0.4447	rs9854395	2.69	rs11130112	0.091439	4.81	1.385	146	14	lasso	0.11321	3.91E-05	2.28596	0.02226	0.05854	205	NA	1	0.5472683
Brain_Cerebellar_Hemisphere	AC144652.1	7	155087628	155089251	0.6161	rs4960629	3.15	rs9769506	-0.004538	-4.18	-0.497	584	584	blup	0.059068	3.77E-03	2.28564	0.02228	0.0199	602	NA	1	0.5472683
Brain_Cerebellar_Hemisphere	POLDIP2	17	26674036	26684545	0.3424	rs6505081	2.95	rs11080054	0.107515	-4.59	2.395	271	6	lasso	0.16488	1.72E-06	-2.28517	0.022303	0.06704	179	NA	1	0.5472683
CMC_DLPFC	E2F1	20	32263291	32274210	0.0625	rs4911305	2.37	rs7274811	0.008196	-4.12	-2.175	268	268	bslmm	0.01973	1.60E-03	2.284348	0.02235	0.0112	1075	NA	1	0.5472683
Brain_Cerebellar_Hemisphere	AC020907.2	19	35628549	35630344	0.551	rs12611325	3.05	rs1687986	3.48E-01	-6.97	-2.186	490	8	lasso	0.34487	4.56E-13	2.28412	0.022365	0.0515	233	NA	1	0.5472683
Brain_Anterior_cingulate_cortex_BA24	STK33	11	8413418	8615836	0.382	rs10840103	2.98	rs1992756	0.10859	-4.04	-2.29	515	11	lasso	0.03271	3.39E-02	2.284	0.02237	0.0355	338	NA	1	0.5472683
Brain_Hippocampus	ARID4B-IT1	1	235333435	235334206	0.301	rs2244398	2.93	rs506367	0.003575	-3.71	0.95	382	382	blup	0.05916	6.01E-03	-2.28389	0.02238	0.03499	343	NA	1	0.5472683
Brain_Amygdala	MAPT-AS1	17	43921017	43972966	0.14	rs12944712	2.67	rs17689471	5.00E-02	-3.11	2.502	31	31	blup	0.04593	2.59E-02	-2.283446	2.24E-02	0.375	32	NA	1	0.5472683
Brain_Nucleus_accumbens_basal_ganglia	RP3-477O4.16	20	34106682	34107108	0.3341	rs6087733	3.01	rs2236160	0.248823	6.51	-2.013	315	3	lasso	0.3869	2.18E-15	-2.28347	0.0224	0.2553	47	NA	1	0.5472683
Brain_Nucleus_accumbens_basal_ganglia	RP11-242F4.2	8	17082473	17082978	0.3143	rs2588156	4.22	rs2959608	0.019697	4.2	-1.268	742	742	blup	0.087514	3.90E-04	-2.28387	0.0224	0.03053	393	NA	1	0.5472683
Brain_Hypothalamus	STARD10	11	72465774	72504726	0.299	rs341080	3.68	rs3862794	0.02579	4.43	0.623	341	341	blup	0.10257	4.53E-04	2.2828	0.02244	0.096	125	NA	1	0.5472683
Brain_Putamen_basal_ganglia	RP11-1191J2.2	4	646639	649434	0.439	rs11248060	3.52	rs7436737	0.27889	-6.16	1.968	379	5	lasso	0.2951	5.23E-10	-2.28229	0.02247	0.21429	56	NA	1	0.5472683
Brain_Cerebellar_Hemisphere	LINC00969	3	195384933	195456422	0.7824	rs11712192	2.31	rs9820939	0.119887	5.53	-1.917	284	16	lasso	0.45085	8.50E-18	-2.2819	0.022496	0.02044	587	NA	1	0.5472683
Brain_Cerebellar_Hemisphere	CTD-2331H12.5	19	53365060	53366119	0.53	rs2965245	2.54	rs3810115	4.93E-01	7.86	2.537	468	15	enet	0.46081	2.76E-18	2.28171	0.022506	0.01655	725	NA	1	0.5472683
Brain_Nucleus_accumbens_basal_ganglia	ZNF320	19	53367043	53400946	0.821	rs2965245	2.54	rs3810115	0.485252	7.94	2.537	458	11	lasso	0.46219	4.89E-19	2.27983	0.02262	0.0133	903	NA	1	0.5472683
CMC_DLPFC	ALKBH3	11	43902356	43941825	0.1975	rs12576917	3.41	rs2460130	0.169189	9.14	2.325	524	6	lasso	0.18725	2.86E-22	2.27946	0.02264	0.07186	167	NA	1	0.5472683
Brain_Substantia_nigra	RP11-324I22.4	10	35603480	35625329	0.406	rs2474752	2.86	rs11010213	0.142143	4.78	2.19	332	13	enet	0.15883	1.63E-04	2.27883	0.022677	0.52174	23	NA	1	0.5472683
Brain_Cerebellum	LARS	5	145492601	145562223	0.5048	rs9325009	3.73	rs2063002	4.59E-01	8.83	1.853	433	12	lasso	0.487507	6.74E-24	2.2787	0.022684	0.29268	41	NA	1	0.5472683
Brain_Hippocampus	CRIPAK	4	1385340	1389780	0.461	rs11248060	3.52	rs3817604	0.23591	5.31	0.702	348	9	lasso	0.328612	3.59E-11	2.27869	0.022685	0.1277	94	NA	1	0.5472683
Brain_Nucleus_accumbens_basal_ganglia	OR11H7	14	20697561	20698500	0.437	rs17277543	2.7	rs1959344	0.015972	-3.64	0.138	538	538	blup	0.0382	1.49E-02	-2.2787	0.02269	0.00827	1451	NA	1	0.5472683
CMC_DLPFC	PTDSS2	11	450279	491387	0.0585	rs3895063	-3.31	rs7944548	0.038238	-4.64	2.194	416	416	bslmm	0.0359	2.98E-05	-2.27848	0.0227	0.06857	175	NA	1	0.5472683
Brain_Hippocampus	SQSTM1	5	179233388	179264265	0.301	rs17681505	3.924	rs2411385	0.051847	3.47	-1.05	447	447	blup	0.12052	1.20E-04	2.2777	0.02274	0.067	179	NA	1	0.5472683
Brain_Nucleus_accumbens_basal_ganglia	AL049840.1	14	104177607	104179149	0.254	rs1078756	-2.98	rs10135248	0.129894	4.56	1.761	351	351	blup	0.1232	2.70E-05	2.2776	0.02275	0.02978	403	NA	1	0.5472683
CMC_DLPFC	ZNF721	4	433772	492960	0.0726	rs11248060	3.52	rs7695915	0.028772	-5.12	1.63	318	3	lasso	0.040782	8.99E-06	-2.27752	0.022755	0.25532	47	NA	1	0.5472683
Brain_Nucleus_accumbens_basal_ganglia	CTC-498M16.4	5	87729709	87794514	0.406	rs918428	-3.146	rs7444298	0.294695	6.44	-1.906	256	5	lasso	0.31021	4.31E-12	-2.277	0.02279	0.1165	103	NA	1	0.5472683
Brain_Anterior_cingulate_cortex_BA24	ITIH4	3	52846991	52864755	0.4494	rs2256332	-2.95	rs2276817	0.31901	6.76	-2.31	389	8	lasso	0.3348	3.26E-11	-2.27686	0.022794	0.15	80	NA	1	0.5472683
Brain_Amygdala	RP11-418J17.1	1	119683082	119818596	0.27	rs10923755	2.75	rs4508058	1.54E-01	-4.17	2.006	402	11	lasso	0.12658	4.23E-04	-2.2768	0.0228	0.07018	171	NA	1	0.5472683
Brain_Putamen_basal_ganglia	RP11-565N2.1	1	208780445	208785537	0.418	rs140609	-4.24	rs12145483	0.06221	-3.95	-3.666	607	607	blup	0.08483	1.18E-03	2.28E+00	0.0228	0.04364	275	NA	1	0.5472683
Brain_Hippocampus	GXYLT2	3	72937224	73026077	0.325	rs6776264	4.09	rs4677214	0.13707	-4.38	1.997	445	5	lasso	0.08672	1.05E-03	-2.2761	0.02284	0.08571	140	NA	1	0.5472683
Brain_Cortex	ZNF568	19	37407231	37488834	0.195	rs2385655	3.61	rs10404920	0.029092	3.97	2.231	281	281	blup	0.05539	3.47E-03	2.27585	0.022855	0.29268	41	NA	1	0.5472683
Brain_Cerebellum	RP5-935K16.1	2	128601127	128603261	0.5833	rs800860	-3.4	rs17600636	0.310582	-7.63	2.341	370	6	lasso	0.417365	1.17E-19	-2.27579	0.022858	0.0411	292	NA	1	0.5472683
Brain_Caudate_basal_ganglia	DGKQ	4	952675	980683	0.3168	rs11248060	3.52	rs13142985	0.03728	4.51	-1.941	399	399	blup	0.1308	5.40E-06	-2.2755	0.02287	0.2182	55	NA	1	0.5472683
Brain_Cerebellar_Hemisphere	PPAP2A	5	54721691	54830878	0.2522	rs6450316	-2.895	rs17682812	-0.005177	3.48	-1.224	327	327	blup	0.0419	1.28E-02	-2.27527	0.022889	0.42857	28	NA	1	0.5472683
Brain_Caudate_basal_ganglia	MCPH1	8	6266800	6501144	0.2	rs894888	-3.29	rs12546890	-5.95E-03	3.89	-1.458	982	982	blup	0.0289	2.37E-02	-2.2748	0.0229	0.04781	251	NA	1	0.5472683
Brain_Cerebellum	NSFP1	17	44450221	44564507	0.8131	rs199533	2.77	rs17698176	0.424519	8.13	-2.389	65	9	lasso	4.99E-01	1.23E-24	-2.27491	2.29E-02	0.25532	47	NA	1	0.5472683
Brain_Hypothalamus	EIF2AK1	7	6061881	6098861	0.295	rs2303361	3.25	rs1062372	0.099529	-4.43	-2.031	330	4	lasso	0.09682	6.48E-04	2.27481	0.02292	0.1463	82	NA	1	0.5472683
Brain_Substantia_nigra	MAP6D1	3	183533664	183543382	0.35	rs16858210	-3.94	rs6443904	0.06385	4.26	-1.808	469	7	lasso	0.115087	1.30E-03	-2.2748	0.022921	0.23077	52	NA	1	0.5472683
Brain_SpiCMC_DLPFCl_cord_cervical_c-1	P4HTM	3	49027422	49044494	0.245	rs11716445	3.49	rs12493578	0.06605	-4.33	2.952	262	262	blup	0.1265	6.12E-04	-2.27441	0.02294	0.8	15	NA	1	0.5472683
Brain_Cerebellar_Hemisphere	PCGF3	4	699537	764428	0.537	rs11248060	3.52	rs7376288	0.225505	-5.73	1.619	383	6	lasso	0.26781	4.53E-10	-2.274148	0.022957	0.28571	42	NA	1	0.5472683
Brain_Cortex	FAM153A	5	177134982	177210399	0.2804	rs337388	3.527	rs6600989	0.142102	5.01	1.444	294	15	enet	0.13355	7.79E-06	2.27413	0.02296	0.08824	136	NA	1	0.5472683
Brain_Cortex	SMU1	9	33041762	33076665	0.2293	rs1013216	3.39	rs7862812	-7.01E-03	3.34	0.233	467	467	blup	0.019169	5.93E-02	-2.27401	0.02297	0.04938	243	NA	1	0.5472683
Brain_Nucleus_accumbens_basal_ganglia	ABCC5	3	183637722	183735803	0.1697	rs16858210	-3.94	rs1467257	0.060669	-3.74	1.695	483	483	blup	0.05377	4.72E-03	-2.27366	0.022986	0.14634	82	NA	1	0.5472683
Brain_Putamen_basal_ganglia	SLC12A5	20	44651569	44688784	0.2	rs456399	3.37	rs6131010	-0.008898	3.62	1.233	496	496	blup	0.0493	1.13E-02	2.2733	0.023	0.0857	140	NA	1	0.5472683
Brain_Cortex	POGK	1	166808681	166825581	0.3222	rs12120439	-3.25	rs4542197	-0.006028	-3.49	-1.29	606	606	blup	0.008352	1.47E-01	2.27337	0.023004	0.03085	389	NA	1	0.5472683
Brain_Cortex	CYSTM1	5	139554227	139661637	0.253	rs269783	-3.515	rs2291878	0.196885	-5.58	-2.602	301	301	blup	0.16796	4.76E-07	2.27333	0.02301	0.04898	245	NA	1	0.5472683
Brain_Cortex	DFNB59	2	179316240	179326117	0.288	rs2366913	3.5	rs6433718	0.005991	3.79	0.391	469	469	blup	0.0892	2.56E-04	2.27291	0.02303	0.0408	294	NA	1	0.5472683
Brain_Amygdala	RP11-108M9.4	1	17215033	17216144	0.342	rs2240335	2.74	rs279779	2.02E-02	3.76	1.246	340	7	lasso	0.09377	2.28E-03	2.2728	0.02304	0.00701	1712	NA	1	0.5472683
Brain_Hippocampus	AKAP3	12	4724674	4758213	0.254	rs7972920	2.96	rs979877	1.93E-01	-5.63	2.609	695	12	enet	0.19474	8.35E-07	-2.2727	0.02304	0.02135	562	NA	1	0.5472683
CMC_DLPFC	PRR16	5	119800018	120022964	0.0642	rs10056627	-3.27	rs10519647	5.69E-02	5.53	2.497	479	4	lasso	4.74E-02	1.77E-06	2.27261	0.02305	0.04511	266	NA	1	0.5472683
Brain_Nucleus_accumbens_basal_ganglia	TTLL6	17	46839597	46894576	0.4286	rs1912155	3.25	rs7208074	0.189699	-5.7	1.747	392	12	lasso	0.210241	2.78E-08	-2.2725	0.023053	0.07692	156	NA	1	0.5472683
Brain_SpiCMC_DLPFCl_cord_cervical_c-1	CLRN1	3	150643950	150690464	0.672	rs4680254	3.37	rs6440703	0.25172	4.61	1.85	466	13	lasso	0.18348	3.54E-05	2.27244	0.02306	0.06122	196	NA	1	0.5472683
Brain_Amygdala	RP11-307C19.1	15	77817882	77826452	0.231	rs907396	-3.51	rs7119	0.0466	3.73	-2.151	302	302	blup	0.02133	9.36E-02	-2.2721	0.02308	0.0488	246	NA	1	0.5472683
Brain_Nucleus_accumbens_basal_ganglia	C4orf33	4	130014765	130037795	0.47	rs17370115	3.83	rs498435	1.51E-01	-5.59	2.726	373	8	lasso	0.22174	1.07E-08	-2.2721	0.02308	0.0968	124	NA	1	0.5472683
Brain_Amygdala	MRPL19	2	75873909	75917977	0.594	rs12624122	3.27	rs10165899	0.40228	-6.27	-2.272	535	1	lasso	0.36792	2.87E-10	2.272	0.02309	0.0248	484	NA	1	0.5472683
Brain_Anterior_cingulate_cortex_BA24	RP11-666A8.7	17	74546033	74546908	0.3752	rs471943	-2.94	rs752049	0.168222	4.94	2.222	510	4	lasso	0.16267	8.95E-06	2.2711	2.31E-02	0.0226	530	NA	1	0.5472683
Brain_Putamen_basal_ganglia	NCKIPSD	3	48701364	48723797	0.2889	rs1352420	2.96	rs6442130	0.27051	-6.29	2.329	265	15	enet	0.30376	2.65E-10	-2.27153	0.02312	0.5	24	NA	1	0.5472683
Brain_SpiCMC_DLPFCl_cord_cervical_c-1	ZFP69	1	40942887	40962015	0.5884	rs736861	2.94	rs6659361	0.254155	-5.23	1.924	429	9	lasso	0.303817	4.83E-08	-2.27151	0.02312	0.0271	443	NA	1	0.5472683
Brain_Anterior_cingulate_cortex_BA24	GLIPR1	12	75874460	75897633	0.249	rs1275615	3.87	rs11831200	0.056308	-4.53	-2.389	504	5	lasso	0.10292	4.18E-04	2.2714	0.023123	0.06742	178	NA	1	0.5472683
Brain_Amygdala	CROCCP2	1	16944751	16961054	0.712	rs6698317	-2.7	rs156908	1.02E-01	3.9	-1.761	263	33	enet	0.22666	1.88E-06	-2.271	0.02315	0.01116	1075	NA	1	0.5472683
Brain_Hypothalamus	HMX1	4	8847802	8873543	0.404	rs11726253	-2.46	rs9994747	-0.00949	2.88	-0.928	210	210	blup	0.01732	9.33E-02	-2.27097	0.02315	0.01015	1182	NA	1	0.5472683
Brain_Putamen_basal_ganglia	LARP6	15	71123863	71146498	0.205	rs3809562	2.5	rs4777316	0.052324	4.1	2.35	392	6	lasso	0.06969	3.09E-03	2.271	0.02315	0.17391	69	NA	1	0.5472683
Brain_Caudate_basal_ganglia	CCDC88B	11	64107695	64125006	0.3133	rs2096706	-3.76	rs647152	0.141037	-5.76	-1.945	354	5	lasso	0.1334	4.34E-06	2.27054	0.02317	0.1176	102	NA	1	0.5472683
Brain_Cerebellum	AC011330.6	15	43941321	43941478	0.1035	rs3809481	2.69	rs3742971	9.10E-03	4.03	1.927	254	254	blup	0.03732	9.55E-03	2.2707	0.02317	0.00166	7240	NA	1	0.5472683
Brain_Substantia_nigra	UBAP1	9	34179003	34252378	0.304	rs34871820	-3.6	rs10972005	0.020736	3.74	-2.436	320	320	blup	0.14033	3.95E-04	-2.2705	0.02318	0.2791	43	NA	1	0.5472683
CMC_DLPFC	SPIRE2	16	89894906	89937727	0.1403	rs2377058	3.22	rs11644804	0.136312	8.23	1.378	351	5	lasso	0.16821	5.52E-20	2.2704	0.02319	0.10169	118	NA	1	0.5472683
Brain_Hypothalamus	ZNF663P	20	45042867	45087915	0.432	rs456399	3.37	rs6094345	0.057153	3.78	-1.018	549	549	blup	0.1109	2.69E-04	-2.2701	0.0232	0.075	160	NA	1	0.5472683
CMC_DLPFC	LRRC19	9	26993134	27005691	0.0768	rs10967453	3.66	rs10757635	0.07933	6.45	2.324	648	20	enet	0.0667	1.52E-08	2.26944	0.02324	0.0805	149	NA	1	0.5472683
Brain_Cerebellar_Hemisphere	ZNF169	9	97021593	97063736	0.3595	rs10821367	2.9	rs9409575	7.65E-02	4.84	1.155	428	428	blup	0.15857	2.77E-06	2.26935	0.02325	0.0597	201	NA	1	0.5472683
Brain_Putamen_basal_ganglia	GXYLT2	3	72937224	73026077	0.6004	rs6776264	4.09	rs1052278	0.29565	-6.29	2.382	445	9	lasso	0.29846	4.02E-10	-2.26937	0.02325	0.11111	108	NA	1	0.5472683
Brain_Cerebellar_Hemisphere	NELFCD	20	57556263	57570188	0.4313	rs7267528	4.02	rs2295357	0.05212	-5.03	2.401	555	26	enet	0.15178	4.61E-06	-2.2692	0.02326	0.0438	274	NA	1	0.5472683
Brain_Putamen_basal_ganglia	RNY3P8	13	95963084	95963209	0.429	rs10508025	2.52	rs3818493	0.004556	3.51	0.753	705	79	enet	0.0962	5.74E-04	2.2689	0.023274	0.00629	1909	NA	1	0.5472683
Brain_Anterior_cingulate_cortex_BA24	RP11-707M1.1	11	49580098	49831971	0.415	rs7479914	3.55	rs1983448	0.39172	-6.52	2.362	213	22	enet	0.34959	9.74E-12	-2.2687	0.02329	0.4	30	NA	1	0.5472683
CMC_DLPFC	ELOVL2	6	10980992	11044624	0.1079	rs7749306	2.87	rs1225737	8.75E-02	6.8	2.525	492	10	enet	0.082417	3.02E-10	2.2687	0.02329	0.0553	217	NA	1	0.5472683
CMC_DLPFC	PARP4	13	24995068	25086948	0.101	rs17080907	-2.92	rs1807110	0.062571	-6.21	2.315	729	729	bslmm	0.062976	3.83E-08	-2.26812	2.33E-02	0.01611	745	NA	1	0.5472683
Brain_Caudate_basal_ganglia	STMN1	1	26210672	26233482	0.1171	rs10794522	-2.93	rs2782814	4.15E-02	4.17	2.181	425	2	lasso	0.054469	2.91E-03	2.2681	0.02332	0.06557	183	NA	1	0.5472683
Brain_Cerebellar_Hemisphere	LRPPRC	2	44113647	44223144	0.3617	rs12465555	3.83	rs7568481	0.207226	5.78	2.498	507	14	enet	0.19009	2.49E-07	2.26811	0.02332	0.05357	224	NA	1	0.5472683
Brain_Hypothalamus	COG4	16	70514471	70557468	0.418	rs2271047	3.26	rs1551526	0.026587	-3.32	-2.303	157	157	blup	0.05056	1.13E-02	2.2682	0.02332	0.06742	178	NA	1	0.5472683
CMC_DLPFC	FAP	2	163027199	163100045	0.0451	rs35328019	2.75	rs4664464	0.046764	5.07	2.265	315	7	lasso	0.040043	1.08E-05	2.2682	0.02332	0.2	60	NA	1	0.5472683
Brain_Nucleus_accumbens_basal_ganglia	NODAL	10	72192071	72207707	0.464	rs1904593	2.63	rs11596795	0.255244	5.92	1.065	661	46	enet	0.24303	1.76E-09	2.26808	0.023325	0.01707	703	NA	1	0.5472683
Brain_Cortex	RNF180	5	63461671	63668696	0.0895	rs10044158	-2.517	rs6898951	0.039074	-3.72	1.963	293	11	enet	0.0449	7.80E-03	-2.26798	0.02333	0.03947	304	NA	1	0.5472683
Brain_Hippocampus	ASB8	12	48541571	48574996	0.33	rs10875746	4.11	rs10875746	1.99E-01	4.86	4.111	515	23	enet	0.21509	2.01E-07	2.268	0.02333	0.21053	57	NA	1	0.5472683
Brain_Hypothalamus	MDM1	12	68666223	68726161	0.293	rs7305123	3.35	rs11570906	5.44E-03	3.67	-0.898	532	532	blup	0.0248	5.71E-02	-2.2679	0.023335	0.1	120	NA	1	0.5472683
CMC_DLPFC	CIAPIN1	16	57462086	57481369	0.0863	rs37481	-2.77	rs223839	0.002565	4.17	0.596	590	590	blup	0.02065	1.28E-03	2.2677	0.02335	0.01143	1050	NA	1	0.5472683
Brain_Cerebellum	ABHD11	7	73150424	73153197	0.6762	rs1136647	2.87	rs11764572	0.142726	-5.49	-0.181	283	283	blup	0.250468	2.69E-11	2.26744	0.02336	0.07595	158	NA	1	0.5472683
Brain_Cerebellum	PLXNB2	22	50713408	50746056	0.196	rs5771315	3.21	rs8139476	0.042115	-3.98	-1.127	382	18	enet	0.058114	1.56E-03	2.27E+00	0.02337	0.02	601	NA	1	0.5472683
Brain_Hypothalamus	RP11-259G18.1	17	44344403	44346060	0.1575	rs199533	2.77	rs17689471	0.1602	4.96	2.502	66	66	blup	0.18594	2.11E-06	2.26723	0.02338	0.01513	793	NA	1	0.5472683
Brain_SpiCMC_DLPFCl_cord_cervical_c-1	RBBP5	1	205055270	205091143	0.5345	rs10900473	3.87	rs1106201	0.009575	3.46	1.557	595	40	enet	0.06223	1.35E-02	2.26705	0.02339	0.0561	214	NA	1	0.5472683
Brain_Anterior_cingulate_cortex_BA24	AC021860.1	4	38628029	38629659	0.5733	rs11096974	-3.07	rs337645	0.043617	-4.38	-2.034	603	7	lasso	0.05287	9.53E-03	2.26674	0.02341	0.04688	256	NA	1	0.5472683
Brain_Cerebellar_Hemisphere	CCDC88B	11	64107695	64125006	0.551	rs2096706	-3.76	rs647152	0.40821	-7.7	-1.945	352	11	lasso	0.409102	7.77E-16	2.26615	0.02344	0.09091	132	NA	1	0.5472683
Brain_Putamen_basal_ganglia	AKAP3	12	4724674	4758213	0.491	rs7972920	2.96	rs2267546	0.280309	-5.72	2.531	696	7	lasso	0.30051	3.42E-10	-2.2661	0.02345	0.0252	477	NA	1	0.5472683
Brain_Caudate_basal_ganglia	AC092661.1	4	118349552	118612343	0.1959	rs2635296	-3.13	rs6838944	0.134371	4.88	-2.28	467	3	lasso	0.0893	1.70E-04	-2.2658	0.02346	0.0225	534	NA	1	0.5472683
Brain_Putamen_basal_ganglia	ATRIP	3	48488114	48506444	0.2209	rs1352420	2.96	rs34591495	0.06056	-4.22	-2.209	255	4	lasso	0.06209	4.99E-03	2.26534	0.02349	0.23077	52	NA	1	0.5472683
Brain_Substantia_nigra	LRRC36	16	67360701	67419106	0.27	rs3730406	3.01	rs8055285	-0.0128	3.4	0.98	235	235	blup	0.05058	2.60E-02	2.26542	0.02349	0.00399	3009	NA	1	0.5472683
Brain_Caudate_basal_ganglia	NELFCD	20	57556263	57570188	0.436	rs7267528	4.02	rs2295357	0.17783	-5.22	2.401	555	6	lasso	0.1758	1.11E-07	-2.26587	0.0235	0.0322	373	NA	1	0.5472683
Brain_Cerebellum	CCDC176	14	74486103	74532795	0.13	rs999714	3.24	rs8020310	0.0438	4.18	-1.185	397	397	blup	0.0504	3.05E-03	-2.2651	0.02351	0.06091	197	NA	1	0.5472683
Brain_Cerebellar_Hemisphere	PLCD1	3	38048989	38071253	0.2406	rs7648182	3.16	rs11719578	-0.004732	3.64	3.077	425	15	enet	0.02934	3.18E-02	2.265	0.023514	0.06122	196	NA	1	0.5472683
CMC_DLPFC	CYP2R1	11	14899555	14913751	0.0582	rs12283049	3.15	rs4757261	0.046816	-5.31	2.2	365	5	lasso	0.04063	9.33E-06	-2.26494	0.02352	0.08	150	NA	1	0.5472683
Brain_Hypothalamus	RBM38	20	55966463	55984389	0.644	rs6127952	4.04	rs911158	-0.003203	-3.8	2.584	676	56	enet	0.0542	9.05E-03	-2.2641	0.02357	0.05825	206	NA	1	0.548091966
Brain_Anterior_cingulate_cortex_BA24	RP11-324I22.2	10	35508822	35519526	0.207	rs2474752	2.86	rs2474528	0.106632	4.4	2.461	309	309	blup	0.12418	1.09E-04	2.263877	0.023582	1	12	NA	1	0.548091966
Brain_Cerebellar_Hemisphere	FAM193B	5	176946789	176981542	0.2279	rs337388	3.527	rs28626332	0.060268	-4.58	-2.927	241	8	enet	0.10875	1.09E-04	2.26365	0.023596	0.25532	47	NA	1	0.548108212
CMC_DLPFC	TMEM216	11	61159831	61166335	0.0556	rs628632	-2.97	rs2943807	0.05121	5.09	2.263	347	1	lasso	0.04418	3.91E-06	2.263	0.02364	0.04979	241	NA	1	0.548135464
CMC_DLPFC	POMZP3	7	76239302	76256620	0.3023	rs35613536	2.78	rs17468652	0.349738	-12.65	-2.387	165	165	bslmm	0.41136	5.83E-54	2.2624	0.02367	0.07547	159	NA	1	0.548135464
CMC_DLPFC	ARHGAP19	10	98981929	99052430	0.0713	rs1253027	3.15	rs10786321	5.12E-02	-4.96	-2.254	478	5	lasso	0.04496	3.23E-06	2.262074	0.023693	0.04138	290	NA	1	0.548135464
Brain_Cerebellum	AZI1	17	79163393	79196799	0.2924	rs2659007	3.55	rs8069265	0.061126	-4.72	-3.065	441	5	lasso	1.10E-01	1.70E-05	2.26176	2.37E-02	0.03085	389	NA	1	0.548135464
Brain_Hippocampus	MXD3	5	176732501	176739758	0.329	rs337388	3.527	rs11949767	0.114936	4.58	-1.407	311	4	lasso	0.19953	5.98E-07	-2.2614	0.02373	0.0968	124	NA	1	0.548135464
Brain_Nucleus_accumbens_basal_ganglia	CILP2	19	19649057	19657468	0.277	rs2965185	-2.54	rs16996127	0.200269	5.45	-2.088	356	356	blup	0.20683	3.69E-08	-2.261295	0.02374	0.0278	432	NA	1	0.548135464
Brain_Cerebellum	TMEM260	14	56955072	57117324	0.378	rs2225291	-3.5	rs12587600	0.03272	-4.34	1.244	654	15	enet	0.0936	7.10E-05	-2.2612	0.02375	0.10714	112	NA	1	0.548135464
Brain_Cerebellar_Hemisphere	CTD-2325M2.1	19	8073613	8080909	0.378	rs1204494	3.16	rs952444	1.11E-01	-4.88	-1.805	435	11	enet	0.12394	3.60E-05	2.26093	0.023763	0.04444	270	NA	1	0.548135464
Brain_SpiCMC_DLPFCl_cord_cervical_c-1	ERP27	12	15066969	15092016	0.268	rs10846089	2.98	rs921	-0.012435	3.21	1.148	386	386	blup	0.0625	1.34E-02	2.2607	0.02378	0.0663	181	NA	1	0.548135464
Brain_Anterior_cingulate_cortex_BA24	TMEM199	17	26684604	26690705	0.1956	rs6505081	2.95	rs704	0.159555	4.56	-2.236	269	2	lasso	0.10103	4.71E-04	-2.2609	2.38E-02	0.0759	158	NA	1	0.548135464
Brain_Caudate_basal_ganglia	LAPTM4B	8	98787285	98865241	0.3567	rs10955137	2.9	rs2244554	-5.02E-03	4.28	1.921	510	22	enet	0.0689	8.97E-04	2.2608	0.0238	0.04444	270	NA	1	0.548135464
Brain_Cerebellar_Hemisphere	RP11-307C19.1	15	77817882	77826452	0.199	rs907396	-3.51	rs7119	0.103823	5.07	-2.151	302	5	lasso	0.130873	2.17E-05	-2.26007	0.0238	0.1091	110	NA	1	0.548135464
Brain_Hippocampus	AP006621.5	11	777578	784297	0.417	rs3895063	-3.31	rs12224894	0.29958	6.21	1.324	420	28	enet	0.3182	8.36E-11	2.2604	0.0238	0.06417	187	NA	1	0.548135464
Brain_Putamen_basal_ganglia	SLC2A1-AS1	1	43424720	43449029	0.527	rs7543061	2.57	rs4306169	0.34221	6.35	-2.404	434	7	enet	0.33715	1.78E-11	-2.26E+00	0.0238	0.01277	940	NA	1	0.548135464
Brain_Putamen_basal_ganglia	TAS2R4	7	141478242	141479235	0.199	rs17162203	3.29	rs1859646	0.062972	4.11	-0.251	485	485	blup	0.06228	4.93E-03	-2.2603	0.0238	0.09375	128	NA	1	0.548135464
Brain_SpiCMC_DLPFCl_cord_cervical_c-1	DSCC1	8	120846216	120868250	0.4	rs4380974	4.16	rs7815122	0.170253	-4.55	-2.222	454	30	enet	0.16599	8.61E-05	2.2602	0.02381	0.1111	108	NA	1	0.548135464
Brain_Anterior_cingulate_cortex_BA24	SURF1	9	136218610	136223552	0.6815	rs3011289	-2.47	rs1179037	0.259957	-6.48	-1.766	602	25	enet	0.39089	2.86E-13	2.25902	0.02388	0.02667	450	NA	1	0.548299136
Brain_Caudate_basal_ganglia	ARL17A	17	44594068	44657088	0.4136	rs2074405	2.9	rs415430	3.09E-01	6.95	1.953	144	7	lasso	0.32994	3.83E-14	2.25804	2.39E-02	0.14286	84	NA	1	0.548299136
Brain_Substantia_nigra	RP11-365O16.6	1	224407315	224415745	0.6	rs10916260	2.92	rs1153937	0.086426	-3.89	2.237	350	350	blup	0.20676	1.52E-05	-2.2583	0.02393	0.0427	281	NA	1	0.548299136
Brain_Anterior_cingulate_cortex_BA24	LINGO2	9	27948076	28670283	0.507	rs7847094	-3.2	rs10968692	-0.008844	3.32	2.604	526	526	blup	0.07583	2.28E-03	2.25813	0.02394	0.10909	110	NA	1	0.548299136
Brain_Cortex	PCYT1A	3	195941093	196014828	0.2901	rs1463627	-2.82	rs712012	0.030524	-4.45	-1.272	383	5	lasso	0.07612	7.02E-04	2.25798	0.02395	0.02632	456	NA	1	0.548299136
Brain_Cortex	RPP25L	9	34610483	34612101	0.2394	rs34871820	-3.6	rs10758259	-7.19E-03	3.51	1.611	360	360	blup	0.080447	5.03E-04	2.25754	0.02397	0.09023	133	NA	1	0.548299136
Brain_SpiCMC_DLPFCl_cord_cervical_c-1	RP11-527D7.1	1	241587592	241596792	0.8244	rs11810820	3.14	rs2994978	0.324931	5.88	-1.972	621	18	lasso	0.376797	5.22E-10	-2.25743	0.02398	0.0284	423	NA	1	0.548299136
CMC_DLPFC	LOC143666	11	573807	575885	0.0913	rs3895063	-3.31	rs11246197	0.056859	-5.54	2.483	454	5	lasso	0.06036	7.30E-08	-2.25746	0.02398	0.11765	102	NA	1	0.548299136
Brain_Nucleus_accumbens_basal_ganglia	TUBGCP4	15	43661419	43699293	0.126	rs3809481	2.69	rs9652444	0.030896	3.58	1.383	268	3	lasso	0.06072	2.83E-03	2.25743	0.023981	0.0857	140	NA	1	0.548299136
Brain_Caudate_basal_ganglia	SNHG18	5	9546312	9550721	0.542	rs150634	-3.3	rs16883129	0.040193	-5.12	-1.795	702	12	lasso	0.138155	2.90E-06	2.25722	0.02399	0.03409	352	NA	1	0.548299136
Brain_Cerebellum	RANBP10	16	67757005	67840555	0.3712	rs13334918	2.92	rs6499141	0.286845	-7.11	2.515	231	23	enet	0.309905	4.77E-14	-2.25713	0.024	0.48	25	NA	1	0.548299136
Brain_Substantia_nigra	FGF2	4	123747863	123819391	0.266	rs308443	2.61	rs1960669	0.05437	3.81	-1.673	318	6	lasso	0.07059	1.03E-02	-2.25721	2.40E-02	0.0609	197	NA	1	0.548299136
Brain_Putamen_basal_ganglia	hsa-mir-1199	19	14183348	14185874	0.484	rs3760703	2.31	rs7258963	2.91E-01	5.75	-2.148	287	2	lasso	0.25463	1.14E-08	-2.25699	0.024009	0.00446	2691	NA	1	0.548299136
Brain_Hypothalamus	COA6	1	234509340	234519795	0.536	rs6681034	-2.64	rs7524822	0.176138	-4.65	1.577	631	15	enet	0.151913	1.98E-05	-2.25682	0.02402	0.01286	933	NA	1	0.548299136
Brain_Hippocampus	SLC25A26	3	66119285	66438540	0.511	rs2060022	-3.69	rs1680402	0.41917	-6.98	2.294	385	5	lasso	0.41134	2.66E-14	-2.2566	0.02403	0.096	125	NA	1	0.548299136
Brain_Hypothalamus	HMGB1P31	2	54278471	54278897	0.261	rs949516	3.67	rs1862122	0.20284	4.75	-1.595	453	24	enet	0.1501	2.22E-05	-2.2566	0.02403	0.08824	136	NA	1	0.548299136
Brain_Hippocampus	WDR6	3	49044588	49053236	0.229	rs11716445	3.49	rs9840684	0.30253	5.97	2.264	263	20	enet	0.28467	1.18E-09	2.256	0.02407	0.57143	21	NA	1	0.548907892
Brain_Cortex	ALS2CL	3	46710679	46735194	0.4879	rs11130099	3.21	rs11718902	0.209589	5.95	2.034	344	29	enet	0.2384	1.13E-09	2.25517	0.02412	0.04633	259	NA	1	0.549743894
Brain_Cerebellar_Hemisphere	SCNN1G	16	23194036	23228204	0.443	rs17796129	-2.71	rs4073931	0.249473	-6.13	-2.068	486	5	lasso	0.28752	8.30E-11	2.25478	0.02415	0.125	96	NA	1	0.550123383
Brain_Amygdala	DUS2	16	68021664	68113223	0.229	rs13334918	2.92	rs28711261	0.081236	4.05	2.307	256	18	enet	0.13643	2.54E-04	2.2545	0.02417	0.1818	66	NA	1	0.550273403
Brain_Caudate_basal_ganglia	MAN1B1	9	139981379	140003635	0.203	rs7038280	-3.31	rs4880168	0.01394	3.71	-0.455	368	368	blup	0.065896	1.15E-03	-2.2536	0.0242	0.0375	320	NA	1	0.550273403
Brain_Cerebellum	IFT80	3	159974774	160117061	0.2174	rs4680592	-4.07	rs564799	1.13E-01	4.81	-1.742	375	2	lasso	0.08859	1.10E-04	-2.25372	0.02421	0.04528	265	NA	1	0.550273403
Brain_Cerebellum	GIN1	5	102421704	102455852	0.1053	rs467186	-3.78	rs158253	3.36E-02	3.58	-1.681	320	320	blup	0.044974	4.89E-03	-2.2538	0.02421	0.46154	26	NA	1	0.550273403
Brain_Cortex	DTD1	20	18568537	18744561	0.163	rs6081160	-3.17	rs2057272	0.022354	4.7	0.909	483	14	enet	0.0479	6.20E-03	2.2532	0.02425	0.0536	224	NA	1	0.550416315
CMC_DLPFC	INTS12	4	106603784	106629881	0.0559	rs11721982	3.16	rs11728716	0.061647	-5.93	-2.142	404	5	enet	0.054735	2.92E-07	2.25315	0.02425	0.09231	130	NA	1	0.550416315
Brain_Caudate_basal_ganglia	ARL14EP	11	30344598	30359774	0.1517	rs4922559	2.81	rs642126	0.084117	-4.86	-2.242	388	8	lasso	0.09268	1.29E-04	2.25267	0.02428	0.0474	253	NA	1	0.550416315
Brain_Caudate_basal_ganglia	GGCX	2	85772404	85788670	0.202	rs12991467	2.78	rs6757263	0.166538	5.35	-2.137	473	5	lasso	0.12066	1.27E-05	-2.25308	2.43E-02	0.0625	192	NA	1	0.550416315
Brain_Caudate_basal_ganglia	HMGB1P31	2	54278471	54278897	0.267	rs949516	3.67	rs1363061	0.073407	5.07	-2.123	454	20	enet	0.13449	3.95E-06	-2.25306	2.43E-02	0.13333	90	NA	1	0.550416315
CMC_DLPFC	PAG1	8	81880045	82024303	0.0664	rs16907781	-3.72	rs13248358	0.013897	-4.24	-1.996	428	13	enet	0.01869	2.08E-03	2.25168	2.43E-02	0.14286	84	NA	1	0.550416315
Brain_Anterior_cingulate_cortex_BA24	ZNF585B	19	37672481	37708827	0.205	rs4806380	3	rs1234256	1.14E-02	-3.97	-0.523	275	275	blup	0.043018	1.77E-02	2.2515	0.024355	0.11111	108	NA	1	0.550416315
Brain_Amygdala	ANO1	11	69924408	70035634	0.625	rs10752563	-2.67	rs11263613	1.45E-03	3.3	0.885	429	429	blup	0.05362	1.75E-02	2.2515	0.02436	0.0208	577	NA	1	0.550416315
CMC_DLPFC	CDK5RAP2	9	123151146	123342448	0.076	rs945249	2.73	rs3849113	0.07102	-6.72	2.241	425	425	bslmm	0.05935	9.37E-08	-2.2514	0.02436	0.0251	479	NA	1	0.550416315
Brain_Cortex	SAPCD2	9	139956581	139965040	0.1651	rs7038280	-3.32	rs4880195	4.47E-02	-4.2	-2.6	363	11	enet	0.050584	5.02E-03	2.25115	0.02438	0.06417	187	NA	1	0.550416315
Brain_Cortex	AQP1	7	30951470	30965131	0.2957	rs2536534	3.27	rs12701028	0.09104	4.8	-1.934	529	4	lasso	0.05135	4.74E-03	-2.2508	0.024399	0.04598	261	NA	1	0.550416315
CMC_DLPFC	NIPAL2	8	99204386	99306621	0.0737	rs10955137	2.9	rs6468620	0.018901	5.34	2.093	488	3	lasso	0.02692	2.71E-04	2.25124	2.44E-02	0.07186	167	NA	1	0.550416315
Brain_Hypothalamus	TBC1D16	17	77906142	78009647	0.3291	rs11868112	2.93	rs7211532	-0.00804	2.86	0.351	405	405	blup	0.03367	3.25E-02	-2.25068	0.02441	0.09023	133	NA	1	0.550416315
Brain_Putamen_basal_ganglia	SLC25A26	3	66119285	66438540	0.5846	rs2060022	-3.69	rs1680395	0.34754	-6.42	2.361	385	11	lasso	0.30351	2.70E-10	-2.25056	0.02441	0.12766	94	NA	1	0.550416315
Brain_Cerebellum	BCO2	11	112046190	112095422	0.3275	rs10789849	2.6	rs11214127	0.188576	-5.66	1.963	389	2	lasso	0.21592	8.67E-10	-2.25034	0.02443	0.03987	301	NA	1	0.550416315
Brain_Cortex	YWHAZ	8	101928753	101965616	0.3394	rs6468747	-2.77	rs964917	0.20411	5.78	-2.114	481	4	lasso	0.19754	3.99E-08	-2.25034	0.02443	0.0244	491	NA	1	0.550416315
Brain_Cortex	WDR7	18	54318906	54698828	0.361	rs4801083	2.64	rs747699	0.124759	-4.8	-1.284	418	22	enet	0.1448	3.15E-06	2.2488	0.0245	0.069	174	NA	1	0.551134507
Brain_Hippocampus	CEP250	20	34042985	34099804	0.162	rs6087733	3.01	rs224437	0.093042	-4.07	-1.807	325	325	blup	0.0634	4.58E-03	2.24888	0.0245	0.2449	49	NA	1	0.551134507
Brain_Substantia_nigra	FABP1	2	88422510	88427635	0.792	rs7425197	-2.8	rs2919872	0.19012	-4.79	-2.801	257	9	lasso	0.271533	5.09E-07	2.24917	0.024502	0.0276	435	NA	1	0.551134507
Brain_Cerebellar_Hemisphere	SPEG	2	220299568	220361838	0.2716	rs398926	-2.67	rs748515	0.179297	-4.86	1.734	461	5	lasso	0.16296	1.99E-06	-2.24854	0.02454	0.0239	502	NA	1	0.551532535
Brain_Cerebellar_Hemisphere	RP11-252I14.2	5	179684680	179685366	0.3196	rs17681505	3.924	rs7730091	0.155091	4.79	1.962	443	7	lasso	0.06822	1.97E-03	2.24817	0.024565	0.08054	149	NA	1	0.551532535
CMC_DLPFC	GATAD2A	19	19496641	19619741	0.1288	rs2965185	-2.54	rs10422819	2.97E-01	-11.67	-2.256	388	7	lasso	0.28836	2.42E-35	2.2481	0.024571	0.09091	132	NA	1	0.551532535
Brain_Hypothalamus	D2HGDH	2	242673994	242708226	0.667	rs7578199	3.62	rs7582582	0.202721	5.71	-2.856	223	5	lasso	0.22803	1.19E-07	-2.2477	0.02459	0.10714	112	NA	1	0.551532535
Brain_Caudate_basal_ganglia	RP11-314C16.1	6	8784411	8785678	0.2899	rs7741973	-3.08	rs2327051	0.12661	4.83	-1.465	400	10	lasso	0.1437	1.81E-06	-2.24784	0.0246	0.0469	256	NA	1	0.551532535
Brain_Nucleus_accumbens_basal_ganglia	MAEA	4	1283639	1333925	0.187	rs11248060	3.52	rs13118159	3.09E-02	-3.8	0.769	383	383	blup	0.0504	6.06E-03	-2.2476	0.0246	0.25	48	NA	1	0.551532535
Brain_Cerebellar_Hemisphere	UBXN11	1	26608008	26644854	0.231	rs10794522	-2.93	rs7541333	3.76E-02	4.13	-0.194	396	396	blup	0.1002	2.01E-04	-2.247058	0.02464	0.14118	85	NA	1	0.551809553
Brain_Cerebellar_Hemisphere	SLC38A10	17	79218800	79269347	0.6883	rs2659007	3.55	rs8079383	0.23376	5.49	-2.989	413	413	blup	0.32864	2.08E-12	-2.24617	0.024693	0.03692	325	NA	1	0.551809553
Brain_Caudate_basal_ganglia	BSN-AS2	3	49586739	49591799	0.3016	rs11716445	3.49	rs4855859	0.137887	-4.65	-2.412	303	4	lasso	0.10248	5.75E-05	2.2461	0.0247	0.20339	59	NA	1	0.551809553
Brain_Cortex	KCNJ16	17	68049622	68131749	0.1973	rs16975742	3.1	rs9895008	0.065087	-4.27	1.374	399	16	enet	0.08153	4.62E-04	-2.24611	2.47E-02	0.07692	156	NA	1	0.551809553
Brain_SpiCMC_DLPFCl_cord_cervical_c-1	RWDD2B	21	30376705	30391699	0.655	rs2832339	-3.72	rs2247809	0.11718	4.57	1.026	431	431	blup	0.1665	8.37E-05	2.2462	0.0247	0.0381	315	NA	1	0.551809553
Brain_Hippocampus	RP11-707M1.1	11	49580098	49831971	0.202	rs7479914	3.55	rs7928714	0.07345	-4.67	2.36	213	22	enet	0.10979	2.39E-04	-2.2459	0.02471	0.66667	18	NA	1	0.551809553
CMC_DLPFC	TDO2	4	156824844	156841558	0.3528	rs2879909	-3.04	rs3755910	0.31651	-12.34	-1.827	466	6	lasso	0.371417	1.59E-47	2.24572	0.024722	0.06383	188	NA	1	0.551809553
Brain_Nucleus_accumbens_basal_ganglia	VPS9D1-AS1	16	89778264	89784573	0.323	rs2377058	3.22	rs2228479	0.075272	4.18	1.467	413	413	blup	0.04244	1.09E-02	2.24499	0.02477	0.1667	72	NA	1	0.551809553
CMC_DLPFC	TTC14	3	180319917	180335616	0.1763	rs12492526	-2.27	rs9290705	0.165668	9.46	-2.229	236	9	lasso	0.19299	5.73E-23	-2.24485	0.024778	0.14815	81	NA	1	0.551809553
Brain_SpiCMC_DLPFCl_cord_cervical_c-1	ZNF669	1	247263264	247267674	0.3529	rs1857585	3.33	rs10924919	0.192101	4.11	-1.641	475	5	lasso	0.128718	5.49E-04	-2.24478	0.02478	0.0273	439	NA	1	0.551809553
Brain_Amygdala	MRC1	10	18098352	18200091	0.442	rs474778	4.06	rs532813	0.263299	5.47	-1.999	382	5	lasso	0.27641	1.02E-07	-2.244665	0.02479	0.07547	159	NA	1	0.551809553
Brain_Hippocampus	RP3-477O4.16	20	34106682	34107108	0.181	rs6087733	3.01	rs3746410	0.179581	4.78	-2.239	315	2	lasso	0.1073	2.81E-04	-2.24521	0.0248	0.1412	85	NA	1	0.551809553
Brain_Hypothalamus	HCLS1	3	121350246	121379774	0.187	rs1881995	2.44	rs3817599	0.103089	4.23	2.238	338	3	lasso	0.06608	4.34E-03	2.2443	0.02481	0.0315	381	NA	1	0.551809553
CMC_DLPFC	TMEM229A	7	123670969	123673523	0.0694	rs17146532	3.01	rs10487808	0.017658	4.77	2.352	391	391	bslmm	0.03727	2.13E-05	2.2443	0.02482	0.01483	809	NA	1	0.551809553
Brain_SpiCMC_DLPFCl_cord_cervical_c-1	ALDH16A1	19	49956426	49974305	0.46	rs10417008	3.44	rs11083974	0.34918	5.42	-2.244	367	1	lasso	0.29394	8.61E-08	-2.244	0.02483	0.0571	210	NA	1	0.551809553
Brain_Cerebellum	HIPK3	11	33278218	33378569	0.2193	rs7929907	2.56	rs16924377	-0.005446	-3.4	0.895	371	371	blup	0.01481	7.19E-02	-2.2439	0.02484	0.04762	252	NA	1	0.551809553
Brain_Cortex	CTD-2380F24.1	16	19772561	19777421	0.284	rs4780831	4.01	rs1858973	0.198621	-5.92	2.109	453	5	lasso	0.21169	1.18E-08	-2.24381	0.02484	0.11009	109	NA	1	0.551809553
Brain_Hippocampus	RP11-480I12.5	1	202820956	202830748	0.263	rs17441087	-2.8	rs4495774	0.006896	-4.33	2.154	453	12	enet	0.03064	3.73E-02	-2.2435	0.02486	0.02239	536	NA	1	0.551952232
Brain_Hippocampus	GCLC	6	53362139	53409927	0.289	rs1555906	2.46	rs574389	0.158655	-4.52	2.075	547	3	lasso	0.1825	1.94E-06	-2.24332	0.02488	0.00661	1815	NA	1	0.551952232
Brain_Hippocampus	KRTAP5-9	11	71259466	71260653	0.3	rs11603698	3.42	rs11234027	0.18279	4.89	-1.152	361	2	lasso	0.22619	9.09E-08	-2.2431	0.02489	0.06186	194	NA	1	0.551952232
Brain_Cerebellum	RP11-886D15.1	11	104316596	104480049	0.2703	rs10895730	2.75	rs11226425	0.177091	5.66	2.243	377	1	lasso	0.16942	7.49E-08	2.243	0.0249	0.03217	373	NA	1	0.551952232
Brain_Cerebellum	LYPD1	2	133402426	133429152	0.3534	rs6710643	3.02	rs2315536	-0.006479	3.58	1.215	453	453	blup	0.035999	1.07E-02	2.24254	0.024927	0.07595	158	NA	1	0.552253665
Brain_Cerebellum	CDK5RAP2	9	123151147	123342437	0.3792	rs10984847	2.5	rs4837782	0.04761	-4.18	1.604	342	9	lasso	0.14227	9.19E-07	-2.2422	0.02495	0.08633	139	NA	1	0.552466201
Brain_Anterior_cingulate_cortex_BA24	CMP21-97G8.1	21	35784498	35784885	0.397	rs7276741	3.23	rs2834644	-0.002113	3.09	0.506	495	495	blup	0.0452	1.54E-02	-2.2408	0.025	0.0511	235	NA	1	0.552979066
Brain_Nucleus_accumbens_basal_ganglia	C6orf106	6	34555065	34664636	0.33	rs2233645	-2.58	rs2814943	0.084433	4.83	-0.322	341	341	blup	0.15249	2.84E-06	-2.2411	0.025	0.0863	139	NA	1	0.552979066
CMC_DLPFC	ZNF641	12	48733792	48745029	0.0339	rs10875746	4.11	rs4760701	0.007251	4.13	2.616	489	489	blup	0.02342	6.42E-04	2.24106	0.025023	0.16667	72	NA	1	0.553190871
Brain_Cerebellum	CCDC88B	11	64107695	64125006	0.7292	rs2096706	-3.76	rs647152	0.512402	-8.92	-1.945	354	12	lasso	0.49474	2.29E-24	2.24072	0.02504	0.16438	73	NA	1	0.553269877
Brain_Substantia_nigra	ARHGAP15	2	143848931	144525921	0.449	rs354729	-2.65	rs7587606	0.202509	4.14	-2.21	376	3	lasso	0.147817	2.76E-04	-2.24006	0.025087	0.0486	247	NA	1	0.554011305
Brain_Nucleus_accumbens_basal_ganglia	EIF5A	17	7210318	7215774	0.2636	rs90951	-3.57	rs4796398	0.104302	5	1.415	457	4	lasso	0.138905	8.11E-06	2.2393	0.025139	0.01929	622	NA	1	0.554862299
Brain_Amygdala	NOTCH2NL	1	145209119	145291972	0.239	rs35353761	-3.93	rs6424377	4.91E-02	3.37	-1.542	101	101	blup	0.04312	2.99E-02	-2.2386	0.02518	0.2449	49	NA	1	0.555019562
Brain_Hippocampus	BCO2	11	112046190	112095422	0.37	rs10789849	2.6	rs11214127	0.08538	-5.09	1.963	387	387	blup	0.21516	1.99E-07	-2.2386	0.02518	0.075	160	NA	1	0.555019562
Brain_Amygdala	MRC1L1	10	17851362	17953178	0.45	rs474778	4.06	rs532813	0.193786	-4.81	-1.999	349	5	lasso	0.1771	2.93E-05	2.238431	0.025193	0.05941	202	NA	1	0.555019562
CMC_DLPFC	YES1	18	721591	812542	0.1784	rs1291183	2.98	rs7230070	0.104197	7.01	-1.378	640	11	lasso	0.16392	1.77E-19	-2.2385	0.0252	0.0179	670	NA	1	0.555019562
Brain_Putamen_basal_ganglia	CTD-2554C21.1	19	38270519	38283505	0.211	rs8111180	-2.89	rs2909105	1.74E-01	-4.97	2.007	305	5	lasso	0.12837	7.19E-05	-2.23796	0.025223	0.16901	71	NA	1	0.555086941
Brain_Cerebellum	CABIN1	22	24407642	24574596	0.199	rs17854875	3.41	rs2051198	0.107949	4.67	2.737	387	387	blup	0.064126	9.27E-04	2.24E+00	0.02523	0.1429	84	NA	1	0.555086941
Brain_Cerebellum	CXCL14	5	134906373	134914874	0.234	rs17168730	3.72	rs7715094	4.29E-02	-4.03	2.927	561	4	lasso	0.027124	2.35E-02	-2.2375	0.025251	0.02308	520	NA	1	0.555252512
Brain_Amygdala	TRIM58	1	248020501	248041507	0.466	rs1857585	3.33	rs6681483	4.25E-02	-3.47	-0.977	453	34	enet	0.07047	7.44E-03	2.2371	0.02528	0.03175	378	NA	1	0.555320588
Brain_SpiCMC_DLPFCl_cord_cervical_c-1	RP11-1026M7.2	5	177209198	177221397	0.384	rs337388	3.53	rs7703727	0.108001	-4.55	-1.691	294	5	lasso	0.1731	6.01E-05	2.23691	0.02529	0.10909	110	NA	1	0.555320588
Brain_Putamen_basal_ganglia	NELFCD	20	57556263	57570188	0.513	rs7267528	4.02	rs2295357	0.16225	-5.05	2.401	555	14	lasso	0.1474	2.06E-05	-2.2366	0.0253	0.0656	183	NA	1	0.555320588
Brain_Nucleus_accumbens_basal_ganglia	RP11-480A16.1	3	195676059	195679566	0.2793	rs11712192	2.31	rs1080211	0.01752	-3.99	1.3611	280	7	lasso	0.04142	1.18E-02	-2.23667	0.025308	0.01437	835	NA	1	0.555320588
Brain_Hippocampus	SLC26A1	4	972861	987228	0.385	rs11248060	3.52	rs3796622	0.25702	5.55	-2.26608	399	3	lasso	0.24744	1.94E-08	-2.2357	0.025372	0.1644	73	NA	1	0.555925432
Brain_Cortex	ARL14EP	11	30344598	30359774	0.171	rs4922559	2.81	rs1765134	0.063517	-4.44	-2.198	388	388	blup	0.06623	1.51E-03	2.23529	0.0254	0.03636	330	NA	1	0.555925432
Brain_Cortex	CACNA2D4	12	1901123	2028002	0.5323	rs2887631	-2.73	rs2041141	1.74E-03	3.53	-1.135	511	10	lasso	0.08331	4.03E-04	-2.23587	2.54E-02	0.02649	453	NA	1	0.555925432
Brain_Hypothalamus	LINC00242	6	170188886	170198921	0.269	rs9356632	2.83	rs9383484	0.000882	3.51	1.177	477	15	enet	0.03973	2.22E-02	2.23473	0.0254	0.032	375	NA	1	0.555925432
Brain_Cerebellum	ARL14EP	11	30344598	30359774	0.6397	rs4922559	2.81	rs1782507	0.477332	-8.67	-2.142	388	9	lasso	0.49985	1.06E-24	2.23509	0.02541	0.10169	118	NA	1	0.555925432
Brain_Anterior_cingulate_cortex_BA24	KRTAP5-9	11	71259466	71260653	0.473	rs11603698	3.42	rs11234027	0.09316	5.17	-1.152	361	13	lasso	0.24809	2.48E-08	-2.235	0.02542	0.14118	85	NA	1	0.555925432
Brain_Nucleus_accumbens_basal_ganglia	DDX4	5	55033845	55112985	0.318	rs6450316	-2.895	rs11745519	0.16545	-5.38	-2.187	345	345	blup	0.17476	4.93E-07	2.2348	0.02543	0.92308	13	NA	1	0.555925432
Brain_Nucleus_accumbens_basal_ganglia	NUTM2A	10	88985205	88996665	0.346	rs10887679	2.45	rs11202308	0.040181	-4.53	1.714	271	4	lasso	0.14375	5.58E-06	-2.23438	0.025458	0.00543	2209	NA	1	0.555980952
Brain_Cerebellar_Hemisphere	KNOP1	16	19714902	19729016	0.572	rs4780831	4.01	rs3829539	0.469103	7.79	2.116	450	14	enet	0.47887	3.38E-19	2.2342	0.02547	0.1304	92	NA	1	0.555980952
Brain_Nucleus_accumbens_basal_ganglia	SLC25A26	3	66119285	66438540	0.4757	rs2060022	-3.69	rs1680402	0.338163	-6.98	2.294	385	7	enet	0.34289	1.89E-13	-2.2339	0.025489	0.08333	144	NA	1	0.555980952
Brain_SpiCMC_DLPFCl_cord_cervical_c-1	GABPB1-AS1	15	50647606	50659636	0.387	rs7168944	-3.36	rs2414049	0.295069	5.43	-1.331	419	5	lasso	0.26821	3.75E-07	-2.23406	0.0255	0.1846	65	NA	1	0.555980952
CMC_DLPFC	C7orf13	7	156431059	156433348	0.2096	rs1175446	3.24	rs6945589	0.220116	-10.05	2.237	466	3	lasso	0.21667	6.65E-26	-2.2337	0.0255	0.0281	427	NA	1	0.555980952
Brain_Cerebellum	LINC00880	3	156799456	156840793	0.186	rs12498099	2.99	rs10513510	7.04E-02	-4.54	1.567	426	10	enet	0.06614	7.78E-04	-2.23346	0.02552	0.04959	242	NA	1	0.556122771
Brain_Anterior_cingulate_cortex_BA24	DPP7	9	140004994	140009629	0.6393	rs7038280	-3.33	rs7853589	0.131323	-5.64	2.242	370	370	blup	0.23815	5.07E-08	-2.23313	0.02554	0.09449	127	NA	1	0.55626444
CMC_DLPFC	NRP2	2	206547223	206662857	0.0485	rs10182735	-3.31	rs2241155	-0.000702	-3.82	0.889	536	536	blup	0.015384	4.77E-03	-2.2328	0.02556	0.07407	162	NA	1	0.556405959
Brain_Cortex	RBM26-AS1	13	79980444	79998463	0.634	rs1441263	-2.8	rs9574424	0.407284	7.54	-2.479	395	6	lasso	0.44597	5.46E-19	-2.23189	2.56E-02	0.0625	192	NA	1	0.556481873
Brain_Putamen_basal_ganglia	GDF5	20	34021145	34042568	0.197	rs6087733	3.01	rs224331	0.136196	4.46	-2.111	327	13	lasso	0.0754	2.15E-03	-2.2326	0.0256	0.0952	126	NA	1	0.556481873
Brain_Nucleus_accumbens_basal_ganglia	YARS2	12	32880424	32908836	0.267	rs10844377	2.99	rs10844251	0.003183	-3.73	-2.163	493	11	lasso	0.017039	7.52E-02	2.23216	0.025604	0.03399	353	NA	1	0.556481873
Brain_Caudate_basal_ganglia	SUPV3L1	10	70939988	70968855	0.4773	rs7101088	-2.98	rs1149679	0.000463	3.9	-0.526	530	530	blup	0.063962	1.34E-03	-2.231588	0.025642	0.00524	2291	NA	1	0.556806309
Brain_Cerebellum	RP11-775D22.2	7	129781571	129782455	0.2811	rs901799	2.98	rs6821	0.005455	-3.69	-0.231	355	355	blup	0.024959	2.85E-02	2.23107	0.02568	0.01523	788	NA	1	0.556806309
Brain_Hippocampus	GCNT4	5	74323289	74326724	0.26	rs820846	-2.454	rs11556045	-0.00077	-3.58	0.925	375	375	blup	0.04976	1.09E-02	-2.231	0.02568	0.0585	205	NA	1	0.556806309
Brain_Cerebellum	GK5	3	141882414	141944449	0.1209	rs7633316	-2.94	rs9289645	2.19E-02	-3.69	-0.804	324	324	blup	0.05217	2.62E-03	2.23088	0.02569	0.05769	208	NA	1	0.556806309
Brain_Caudate_basal_ganglia	POP5	12	121016567	121019201	0.1869	rs1186380	3.27	rs12369178	0.106112	-4.69	-1.575	413	15	enet	0.12264	1.07E-05	2.2311	2.57E-02	0.09677	124	NA	1	0.556806309
Brain_Putamen_basal_ganglia	CPNE1	20	34213953	34252681	0.439	rs6087733	3.01	rs6060578	0.459171	-7.1	-1.792	299	26	enet	0.4128	2.33E-14	2.2305	0.0257	0.4286	28	NA	1	0.556806309
Brain_Putamen_basal_ganglia	RP11-451G4.3	3	155008977	155011965	0.4115	rs117442	3.75	rs2200392	-0.00743	-3.31	0.963	355	355	blup	0.12174	1.11E-04	-2.23005	0.02574	0.26667	45	NA	1	0.557379884
Brain_Cortex	NDUFS1	2	206979541	207024308	0.353	rs10182735	-3.31	rs752919	0.279936	-6.39	-2.144	420	3	lasso	0.3036	2.63E-12	2.22974	0.02577	0.15	80	NA	1	0.557431069
Brain_Cortex	ALDH16A1	19	49956426	49974305	0.607	rs10417008	3.44	rs13394	0.377599	7.5	-2.181	369	6	lasso	0.37586	1.64E-15	-2.22962	0.025773	0.08276	145	NA	1	0.557431069
Brain_Anterior_cingulate_cortex_BA24	FAM213A	10	82167585	82192753	0.461	rs10887873	-2.67	rs4933390	0.118944	4.22	1.206	547	547	blup	0.1271	9.02E-05	2.229396	0.025788	0.0191	627	NA	1	0.557431069
Brain_Cerebellum	TRPV3	17	3413796	3461289	0.4856	rs218722	-3.13	rs401643	0.099939	-5.35	2.018	522	25	enet	3.43E-01	1.13E-15	-2.22887	2.58E-02	0.01386	866	NA	1	0.557431069
Brain_Cerebellar_Hemisphere	NDUFS1	2	206979541	207024308	0.2601	rs10182735	-3.31	rs6718656	0.184248	-5.28	-2.469	419	10	enet	0.10725	1.21E-04	2.22906	0.02581	0.21818	55	NA	1	0.557431069
Brain_Amygdala	NUP85	17	73201754	73231853	0.447	rs1568447	-2.92	rs11657106	2.77E-01	5.15	-2.074	379	4	lasso	0.21711	3.23E-06	-2.227693	2.59E-02	0.08633	139	NA	1	0.559081823
CMC_DLPFC	POLR3H	22	41921802	41940479	0.2367	rs139480	-4.54	rs202664	0.31045	12.23	2.126	297	24	enet	0.35245	1.32E-44	2.22674	0.025965	0.5217	23	NA	1	0.559288317
Brain_Cerebellar_Hemisphere	AC008746.12	19	54949847	54950362	0.434	rs16986092	4.05	rs7259673	1.92E-01	6.05	-2.44	457	19	enet	0.32381	3.24E-12	-2.22669	0.025968	0.07792	154	NA	1	0.559288317
Brain_Caudate_basal_ganglia	NBPF10	1	145289772	145370303	0.198	rs35353761	-4.09	rs6424377	9.07E-02	4.71	-1.542	112	112	blup	0.11632	1.82E-05	-2.22671	0.02597	0.26667	45	NA	1	0.559288317
Brain_Cortex	BCO2	11	112046190	112095422	0.498	rs10789849	2.6	rs11214127	0.257551	-6.12	1.963	389	8	lasso	0.25645	2.23E-10	-2.2264	0.02599	0.04068	295	NA	1	0.559288317
Brain_Substantia_nigra	RP11-886D15.1	11	104316596	104480049	0.229	rs10895730	2.75	rs11226425	0.05694	3.85	2.243	377	2	lasso	0.0162	1.35E-01	2.2263	0.02599	0.03974	302	NA	1	0.559288317
Brain_Anterior_cingulate_cortex_BA24	hsa-mir-1199	19	14183348	14185874	0.395	rs3760703	2.31	rs7258963	2.20E-01	5.26	-2.148	287	2	lasso	0.182437	2.40E-06	-2.2263	0.025991	0.01074	1117	NA	1	0.559288317
Brain_Cerebellar_Hemisphere	PAH	12	103230663	103344646	0.3995	rs12579108	3.63	rs10778209	0.134828	4.63	2.733	443	10	lasso	0.16585	1.60E-06	2.2258	0.026025	0.04651	258	NA	1	0.559727662
Brain_Cerebellar_Hemisphere	WDR6	3	49044588	49053236	0.2526	rs11716445	3.49	rs4521268	0.274306	6.26	1.892	263	263	blup	0.28538	1.00E-10	2.2251	0.026077	0.85714	14	NA	1	0.560308673
Brain_Nucleus_accumbens_basal_ganglia	AC007292.6	19	4363876	4364637	0.416	rs735842	3.8	rs243338	0.05207	4.77	-1.654	377	377	blup	0.10165	1.36E-04	-2.224782	0.0261	0.0857	140	NA	1	0.560308673
Brain_Cerebellum	ZMAT2	5	140079919	140086248	0.1341	rs7737543	-2.97	rs801399	5.88E-02	4.39	-1.294	361	18	enet	0.102566	3.22E-05	-2.2244	0.026118	0.11009	109	NA	1	0.560308673
CMC_DLPFC	SLC35E2B	1	1592938	1677438	0.1575	rs4442317	2.32	rs4648611	8.94E-03	4.21	-1.793	326	326	bslmm	0.032393	7.04E-05	-2.22445	0.026118	0.00906	1325	NA	1	0.560308673
Brain_Caudate_basal_ganglia	C16orf62	16	19566562	19712448	0.6494	rs4780831	4.01	rs13332414	0.030172	-4.56	-1.396	464	47	enet	0.10355	5.26E-05	2.22449	0.02612	0.14286	84	NA	1	0.560308673
Brain_Cerebellar_Hemisphere	PTGDR2	11	60618555	60623444	0.269	rs480081	-3.12	rs679682	0.03055	4.11	-2.693	418	6	lasso	0.098945	2.20E-04	-2.22391	0.02615	0.07101	169	NA	1	0.560660354
Brain_Cerebellar_Hemisphere	SLC36A1	5	150816607	150871942	0.6892	rs7724604	2.864	rs41383349	0.235231	6.18	1.574	634	12	lasso	0.36661	5.66E-14	2.22342	0.026188	0.02139	561	NA	1	0.561183101
Brain_Putamen_basal_ganglia	RP1-283K11.3	6	133756215	133760602	0.347	rs17062411	2.46	rs9402514	0.156075	-4.69	1.679	439	6	lasso	0.17432	3.39E-06	-2.2227	0.02623	0.01016	1181	NA	1	0.561539067
Brain_Cerebellum	ECE2	3	183967438	184010819	0.2437	rs16858210	-3.94	rs1001817	1.38E-01	4.98	2.218	511	19	enet	0.06419	9.22E-04	2.22258	0.02624	0.16667	72	NA	1	0.561539067
Brain_Cerebellum	RP11-67M1.1	4	90757559	90763129	0.304	rs10011790	3.51	rs2301134	0.164209	-5.9	2.221	382	26	enet	0.16625	1.01E-07	-2.22206	0.02628	0.16	75	NA	1	0.561539067
Brain_Hippocampus	DSCC1	8	120846216	120868250	0.414	rs4380974	4.16	rs7815122	0.22421	-5.86	-2.222	454	1	lasso	0.2532	1.27E-08	2.222	0.026283	0.1519	79	NA	1	0.561539067
CMC_DLPFC	ALDH16A1	19	49956472	49974305	0.3078	rs10417008	3.44	rs1578944	3.37E-01	12.48	-2.193	372	4	lasso	0.33753	2.26E-42	-2.2219	0.02629	0.07453	161	NA	1	0.561539067
Brain_Amygdala	DSCC1	8	120846216	120868250	0.385	rs4380974	4.16	rs7815122	0.24782	-5.48	-2.222	453	1	lasso	0.20499	6.36E-06	2.222	0.0263	0.1463	82	NA	1	0.561539067
CMC_DLPFC	IFNAR2	21	34602230	34636820	0.1255	rs6517144	3.25	rs1131964	0.05889	-5.95	1.408	458	23	enet	0.085033	1.57E-10	-2.22197	0.0263	0.0563	213	NA	1	0.561539067
Brain_Cerebellar_Hemisphere	MIR29B1	7	130561495	130598069	0.311	rs157907	2.81	rs16873842	0.217449	-5.72	-2.394	393	7	lasso	0.252178	1.69E-09	2.22065	0.02637	0.0282	425	NA	1	0.562388043
Brain_Putamen_basal_ganglia	RP1-63G5.5	22	37735624	37781323	0.398	rs17751502	-2.96	rs4821651	0.18862	4.73	2.707	581	7	lasso	0.164835	6.43E-06	2.2205	0.026387	0.02083	576	NA	1	0.562388043
Brain_Amygdala	SCRN2	17	45915080	45918699	0.295	rs7212099	-2.76	rs11079797	1.99E-01	-4.27	-2.234	384	4	lasso	0.15598	9.08E-05	2.220898	2.64E-02	0.05687	211	NA	1	0.562388043
CMC_DLPFC	GDF9	5	132196877	132202576	0.0884	rs803217	-2.81	rs254286	9.04E-02	-6.68	-2.267	405	2	lasso	8.15E-02	3.84E-10	2.22025	0.026402	0.02906	413	NA	1	0.562388043
Brain_Anterior_cingulate_cortex_BA24	SDCCAG8	1	243419320	243663394	0.174	rs12741729	-2.75	rs1766022	0.067237	4.45	-2.5461	284	5	lasso	0.07348	2.64E-03	-2.22E+00	0.026408	0.03883	309	NA	1	0.562388043
Brain_Nucleus_accumbens_basal_ganglia	GXYLT2	3	72937224	73026077	0.2973	rs6776264	4.09	rs1052278	0.24085	-5.69	2.382	445	4	lasso	0.19111	1.33E-07	-2.21955	0.026449	0.06452	186	NA	1	0.562970244
CMC_DLPFC	NLRP3	1	247579457	247612406	0.0713	rs1857585	3.33	rs12565738	-2.20E-03	-3.76	-0.958	480	480	blup	0.039366	1.27E-05	2.21898	0.026488	0.0424	283	NA	1	0.563509295
Brain_Hippocampus	LAYN	11	111411005	111432264	0.252	rs17552796	-2.85	rs663763	0.11836	-4.44	-1.851	390	390	blup	0.07296	2.51E-03	2.2181	0.02655	0.57143	21	NA	1	0.563854321
Brain_Anterior_cingulate_cortex_BA24	TTC23	15	99676528	99791428	0.298	rs735823	-3.27	rs8026991	0.084128	-5.37	-1.663	545	3	lasso	0.10699	3.23E-04	2.21788	0.02656	0.09231	130	NA	1	0.563854321
Brain_Hippocampus	RERE	1	8412457	8877702	0.285	rs6678140	-3.26	rs301798	-0.004321	3.89	-3.031	376	376	blup	0.0401	2.02E-02	-2.21796	0.02656	0.16667	72	NA	1	0.563854321
CMC_DLPFC	LOC113230	19	14183820	14185874	0.0775	rs3760703	2.31	rs7258963	1.16E-01	7.46	-2.1002	285	2	lasso	0.11364	1.08E-13	-2.2177	0.026578	0.00861	1394	NA	1	0.563854321
Brain_Caudate_basal_ganglia	LRPPRC	2	44113647	44223144	0.3427	rs12465555	3.83	rs7594526	0.195192	6.17	2.564	507	5	lasso	0.19946	1.35E-08	2.21693	2.66E-02	0.11111	108	NA	1	0.563854321
Brain_Cerebellum	RAD51C	17	56769934	56811703	0.484	rs2243828	-3.1	rs17222691	0.308372	-7.31	1.812	305	6	lasso	3.41E-01	1.47E-15	-2.21769	2.66E-02	0.06742	178	NA	1	0.563854321
CMC_DLPFC	MT1E	16	56659584	56661024	0.0726	rs1001362	-3.2	rs1875232	-0.001601	-3.84	-0.898	519	519	bslmm	0.01632	3.76E-03	2.2173	0.0266	0.03324	361	NA	1	0.563854321
Brain_Cerebellar_Hemisphere	RP11-977G19.11	12	56693926	56708592	0.176	rs12580100	-2.84	rs17118431	0.089525	-4.49	-1.816	259	5	lasso	0.11234	8.38E-05	2.2168	0.026635	0.10909	110	NA	1	0.564305954
Brain_Cortex	SLC30A9	4	41992489	42092474	0.2703	rs17529323	3.1	rs4377621	0.01652	3.94	-1.471	424	424	blup	0.06309	1.92E-03	-2.21594	0.026695	0.01091	1100	NA	1	0.564929982
Brain_Anterior_cingulate_cortex_BA24	SCRN2	17	45915080	45918699	0.247	rs7212099	-2.76	rs757351	0.027027	-3.79	-0.575	386	386	blup	0.10089	4.75E-04	2.2156	2.67E-02	0.0811	148	NA	1	0.564929982
Brain_Cerebellum	RP1-152L7.5	6	52530072	52531676	0.5032	rs2268719	-3.24	rs7762854	0.36139	7.49	2.174	580	4	lasso	0.35933	1.63E-16	2.21552	0.02672	0.09836	122	NA	1	0.564929982
Brain_Cerebellar_Hemisphere	KLB	4	39408473	39453156	0.612	rs11096974	-3.07	rs17510142	0.344206	-6.62	2.069	411	11	lasso	0.36798	4.95E-14	-2.215489	0.026727	0.06818	176	NA	1	0.564929982
Brain_Caudate_basal_ganglia	RP11-297A16.2	10	35386934	35415588	0.1774	rs2474752	2.86	rs9787643	0.043853	4.63	1.927	303	5	lasso	0.065834	1.15E-03	2.215387	0.026733	0.14286	84	NA	1	0.564929982
Brain_Putamen_basal_ganglia	LINC00967	8	67104328	67109550	0.298	rs16932632	2.83	rs5030875	6.70E-02	4.6	2.314	336	8	lasso	0.129782	6.55E-05	2.2148	0.02677	0.09375	128	NA	1	0.565186489
Brain_Cortex	AC024937.4	3	195723609	195725104	0.4457	rs11712192	2.31	rs4927848	0.203603	-5.73	2.182	294	13	lasso	0.21902	6.27E-09	-2.21458	0.02679	0.01232	974	NA	1	0.565186489
Brain_Cerebellar_Hemisphere	STRCP1	15	43991686	44010016	0.252	rs3809481	2.69	rs488756	0.061192	3.88	2.399	262	262	blup	0.056802	4.43E-03	2.21482	0.0268	0.0784	153	NA	1	0.565186489
Brain_Cerebellum	SURF1	9	136218610	136223552	0.6288	rs3011289	-2.47	rs571549	0.2515	-6.94	-1.804	603	30	enet	0.42793	2.89E-20	2.2144	0.0268	0.01881	638	NA	1	0.565186489
Brain_Cortex	RP11-307C19.1	15	77817882	77826452	0.285	rs907396	-3.51	rs12904384	0.218681	5.55	-2.049	302	302	blup	0.160029	9.14E-07	-2.214	0.02683	0.05455	220	NA	1	0.565529739
Brain_Cerebellar_Hemisphere	CEP250	20	34042985	34099804	0.4955	rs6087733	3.01	rs6060442	0.2442	-6.6	-2.009	325	325	blup	0.31138	1.00E-11	2.2135	0.02686	0.16	75	NA	1	0.565583485
CMC_DLPFC	CCDC141	2	179694483	179914786	0.0817	rs2366913	3.5	rs2366913	0.008263	-4.09	3.505	556	3	lasso	0.016785	3.35E-03	-2.2135	0.02686	0.13043	92	NA	1	0.565583485
Brain_Nucleus_accumbens_basal_ganglia	GOLGA6L5	15	85051116	85060045	0.257	rs6603006	2.95	rs150968	0.115932	5.23	-2.11	359	5	lasso	0.16473	1.09E-06	-2.21329	0.026878	0.0323	371	NA	1	0.565593869
Brain_Cortex	GOLGA6L4	15	84904525	84914120	0.519	rs6603006	2.95	rs150968	0.196219	-6.13	-2.11	250	7	lasso	0.362082	7.11E-15	2.2128	0.02691	0.06	200	NA	1	0.565593869
Brain_Hypothalamus	CCDC77	12	498621	551811	0.552	rs525381	-2.92	rs1541464	1.78E-01	-5.5	-2.416	389	389	blup	0.3528	9.32E-12	2.21186	0.026977	0.21818	55	NA	1	0.565593869
Brain_Putamen_basal_ganglia	LINC00665	19	36803969	36822620	0.268	rs2385655	3.61	rs7253462	1.93E-01	4.8	1.098	306	306	blup	0.16421	6.71E-06	2.21172	0.026986	0.23077	52	NA	1	0.565593869
Brain_Putamen_basal_ganglia	HMGCLL1	6	55299167	55444012	0.452	rs9396060	-3.15	rs12195882	0.132772	-4.64	2.635	448	4	enet	0.13273	5.40E-05	-2.2116	0.02699	0.04494	267	NA	1	0.565593869
Brain_Cortex	SPTBN1	2	54683422	54896812	0.1378	rs949516	3.67	rs2567842	0.028935	-3.85	-2.74	527	527	blup	0.0669	1.43E-03	2.21134	0.02701	0.0674	178	NA	1	0.565593869
Brain_Cerebellar_Hemisphere	TM6SF2	19	19375175	19384200	0.2	rs8101846	-3.01	rs4808964	1.07E-01	4.44	-2.335	359	359	blup	0.06191	3.08E-03	-2.21135	0.027011	0.19048	63	NA	1	0.565593869
Brain_Cerebellum	CTC-559E9.8	19	20006280	20006656	0.155	rs2965185	-2.54	rs12610295	1.07E-01	-4.69	2.187	300	4	lasso	0.103761	2.90E-05	-2.21106	0.027032	0.04633	259	NA	1	0.565593869
Brain_Anterior_cingulate_cortex_BA24	SLC25A26	3	66119285	66438540	0.4562	rs2060022	-3.69	rs1680395	0.31734	-6.1	2.361	385	4	lasso	0.2866	1.44E-09	-2.21063	0.027061	0.12	100	NA	1	0.565593869
Brain_Cerebellum	CD164L2	1	27705666	27709870	0.3133	rs1767523	-2.2	rs17371357	2.16E-01	5.99	-1.017	230	20	enet	0.2513	2.47E-11	-2.21046	0.027073	0.01087	1104	NA	1	0.565593869
Brain_Cerebellar_Hemisphere	CTD-2501M5.1	8	132320792	132329879	0.416	rs10808589	-4.14	rs4596632	0.04203	-4.49	1.608	495	10	lasso	0.10507	1.42E-04	-2.2103	0.02708	0.04396	273	NA	1	0.565593869
Brain_Nucleus_accumbens_basal_ganglia	AC008746.12	19	54949847	54950362	0.344	rs16986092	4.05	rs8102709	0.065862	4.66	-1.881	457	8	lasso	0.09272	2.65E-04	-2.210175	0.02709	0.0376	319	NA	1	0.565593869
Brain_Anterior_cingulate_cortex_BA24	CTD-3247F14.2	8	22536526	22541522	0.42	rs2457423	-2.94	rs7010858	-0.00119	3.47	-0.906	511	511	blup	0.0793	1.84E-03	-2.2107	0.0271	0.0171	702	NA	1	0.565593869
Brain_Caudate_basal_ganglia	CILP2	19	19649057	19657468	0.131	rs2965185	-2.54	rs16996127	9.49E-02	4.89	-2.088	356	9	lasso	0.082558	2.95E-04	-2.21005	2.71E-02	0.07317	164	NA	1	0.565593869
Brain_Cerebellum	TCAM1P	17	61926652	61941739	0.3105	rs885633	3.37	rs9944483	0.230026	-6.68	-1.992	329	14	enet	2.92E-01	3.42E-13	2.21069	2.71E-02	0.04878	246	NA	1	0.565593869
Brain_Substantia_nigra	CYB561	17	61509665	61523739	0.257	rs7207214	3.15	rs4968767	0.09394	-4.1	2.295	257	18	enet	0.07254	9.38E-03	-2.21	2.71E-02	0.13483	89	NA	1	0.565593869
CMC_DLPFC	TBC1D26	17	15635590	15649479	0.1064	rs2323736	-2.86	rs10221188	5.81E-02	-5.81	0.874	347	10	enet	0.0767	1.27E-09	-2.2098	2.71E-02	0.05085	236	NA	1	0.565593869
CMC_DLPFC	POLR2J	7	102113547	102119381	0.0595	rs403883	2.49	rs17132619	0.013534	-3.96	1.381	245	245	blup	0.03473	3.97E-05	-2.2098	0.02712	0.04511	266	NA	1	0.565593869
Brain_Hippocampus	KLHL24	3	183353356	183402265	0.228	rs16858210	-3.94	rs6807489	0.12009	-4.55	-2.293	475	3	lasso	0.12456	9.21E-05	2.2096	0.02713	0.09756	123	NA	1	0.565593869
CMC_DLPFC	CHRD	3	184097860	184107617	0.0548	rs16858210	-3.94	rs2855306	0.019137	4.21	-1.972	514	14	enet	0.04131	7.91E-06	-2.20958	0.027135	0.08163	147	NA	1	0.565593869
Brain_Cortex	TNFRSF18	1	1138888	1142071	0.437	rs4442317	2.47	rs3813204	0.250799	5.95	2.282	233	7	lasso	0.232481	1.92E-09	2.20884	0.027186	0.01218	985	NA	1	0.566131321
Brain_Cortex	FAM184A	6	119280928	119470552	0.258	rs1334926	3.8	rs4945630	0.154852	5.1	2.114	421	3	lasso	0.125336	1.50E-05	2.2093	2.72E-02	0.13793	87	NA	1	0.566131321
Brain_Cerebellar_Hemisphere	AC016629.3	19	59105263	59109183	0.22	rs260471	2.86	rs3794966	2.38E-01	-5.52	-1.87	228	2	lasso	0.23641	6.21E-09	2.2086	0.027202	0.04478	268	NA	1	0.566131321
Brain_Substantia_nigra	EBLN2	3	73110810	73112488	0.596	rs6776264	4.09	rs2231925	0.02299	3.59	1.948	467	13	lasso	-0.01084	6.87E-01	2.2079	0.027249	0.04563	263	NA	1	0.566558022
Brain_Cortex	GGCX	2	85772404	85788670	0.3884	rs12991467	2.78	rs6705971	0.249885	6.4	-2.126	473	4	lasso	0.2648	1.03E-10	-2.20785	0.02725	0.0295	407	NA	1	0.566558022
Brain_Nucleus_accumbens_basal_ganglia	AC007319.1	2	188056562	188419390	0.1104	rs907463	2.57	rs12104503	3.51E-02	4.38	2.185	260	2	lasso	0.00782	1.59E-01	2.20736	0.02729	0.16667	72	NA	1	0.566947345
Brain_Anterior_cingulate_cortex_BA24	MFSD7	4	675618	683230	0.2588	rs11248060	3.52	rs7436737	0.053621	4.42	1.968	384	6	lasso	0.093	7.80E-04	2.20709	0.02731	0.3	40	NA	1	0.566947345
CMC_DLPFC	GREB1	2	11674241	11782912	0.3018	rs4280434	-4.34	rs6724078	0.175315	9.19	-2.481	550	24	enet	0.232515	6.47E-28	-2.207	0.02731	0.06818	176	NA	1	0.566947345
Brain_Substantia_nigra	CCDC3	10	12938627	13141309	0.54	rs4750249	-2.74	rs4615920	0.039728	4.03	-1.045	652	15	lasso	0.17518	7.34E-05	-2.20597	0.027386	0.03015	398	NA	1	0.567616962
Brain_Caudate_basal_ganglia	FAM120B	6	170599791	170716153	0.2193	rs9356632	2.83	rs9366199	0.03987	-4.07	1.999	394	3	lasso	0.0212	4.53E-02	-2.2053	0.0274	0.0345	348	NA	1	0.567616962
Brain_Nucleus_accumbens_basal_ganglia	RNASEH2C	11	65482382	65488418	0.217	rs10791832	2.57	rs1205259	0.079413	-4.18	-2.002	328	4	lasso	0.05547	4.16E-03	2.205664	0.027408	0.00985	1218	NA	1	0.567616962
Brain_Putamen_basal_ganglia	AC024937.4	3	195723609	195725104	0.4152	rs11712192	2.31	rs4927848	0.33244	-6.2	2.182	294	4	lasso	0.3201	7.17E-11	-2.20567	0.02741	0.00743	1616	NA	1	0.567616962
Brain_Cerebellum	PIGX	3	196439229	196462878	0.4144	rs1463627	-2.82	rs9849684	1.34E-01	-6.12	-2.364	402	8	lasso	0.28794	5.26E-13	2.20536	0.02743	0.04724	254	NA	1	0.567616962
Brain_Caudate_basal_ganglia	GXYLT2	3	72937224	73026077	0.3784	rs6776264	4.09	rs7618357	0.12747	-5.23	1.991	445	16	enet	0.12698	7.46E-06	-2.2052	0.02744	0.10345	116	NA	1	0.567616962
Brain_Caudate_basal_ganglia	SHROOM3	4	77356253	77704406	0.2841	rs11097313	3.07	rs7660542	0.003515	4.15	-1.623	520	520	blup	0.11942	1.41E-05	-2.2052	0.02744	0.0674	178	NA	1	0.567616962
Brain_Hypothalamus	ZP3	7	76054224	76071388	0.824	rs35613536	2.78	rs2527935	0.425447	6.83	2.454	223	13	lasso	0.53759	1.65E-19	2.20485	0.02746	0.0851	141	NA	1	0.567616962
Brain_Cortex	RP11-432J24.6	10	134334331	134335953	0.383	rs7100632	3.28	rs7914354	0.207035	5.79	1.839	485	5	lasso	0.30673	1.94E-12	2.20476	0.027471	0.13793	87	NA	1	0.567616962
Brain_Cerebellar_Hemisphere	RP1-20C7.6	6	43001895	43002143	0.2376	rs1214746	2.8	rs5018385	0.000279	3.41	0.35	370	370	blup	0.0028	2.48E-01	-2.2046	0.02748	0.0569	211	NA	1	0.567616962
Brain_SpiCMC_DLPFCl_cord_cervical_c-1	TRGC2	7	38279181	38289173	0.428	rs12669080	-3.31	rs2240825	0.32249	-5.79	-2.218	645	11	enet	0.33386	7.93E-09	2.2045	0.0275	0.0968	124	NA	1	0.567646906
Brain_Putamen_basal_ganglia	AC008746.12	19	54949847	54950362	0.51	rs16986092	4.05	rs3745420	9.92E-02	-4.94	1.54	457	457	blup	0.22325	1.12E-07	-2.20423	0.027509	0.0524	229	NA	1	0.567646906
CMC_DLPFC	WDR49	3	167196472	167371728	0.0904	rs9843110	-3.29	rs7630514	0.021804	-5.14	0.358	402	402	bslmm	0.04064	9.31E-06	-2.2039	0.027532	0.03909	307	NA	1	0.567837165
Brain_Cerebellar_Hemisphere	CTA-212D2.2	6	135376171	135381688	0.3996	rs6915976	3.16	rs6923512	0.188687	-5.6	1.403	368	368	blup	0.1505	5.07E-06	-2.2034	0.02757	0.0291	412	NA	1	0.568336448
Brain_Caudate_basal_ganglia	PCDHA11	5	140248689	140251079	0.2433	rs2286394	-2.41	rs12521934	0.004615	3.55	0.19	375	375	blup	0.037466	1.17E-02	2.20312	0.02759	0.02703	444	NA	1	0.568386207
[truncated: 39,424 more rows]
