# Supplementary material for: Transcriptome-wide association study reveals increased neuronal FLT3 expression is associated with Tourette’s syndrome
Source: Commun Biol. 2022 Mar 30;5:289. doi: 10.1038/s42003-022-03231-0 (PMC8967882; doi:10.1038/s42003-022-03231-0)
Supplement: Supplementary file 5 — Supplementary Data 4 [file 42003_2022_3231_MOESM5_ESM.xlsx]

## Sheet: Source Data Figure 1
PANEL	ID	CHR	TWAS.Z	TWAS.P
CMC_DLPFC	FLT3	13	4.66827	3.04e-06
Brain_Cortex	FLT3	13	4.65509	3.24e-06
Brain_Hippocampus	FLT3	13	4.46875	7.87e-06
Brain_Anterior_cingulate_cortex_BA24	FLT3	13	4.462	8.12e-06
Brain_Amygdala	DHRS11	17	4.40439	1.06e-05
Brain_SpiCMC_DLPFCl_cord_cervical_c-1	CSDC2	22	4.37596	1.21e-05
Brain_Cerebellum	FLT3	13	4.3472	1.38e-05
Brain_Cerebellum	RP11-161H23.8	12	-4.25531	2.09e-05
Brain_Cerebellar_Hemisphere	FLT3	13	4.22163	2.43e-05
Brain_Substantia_nigra	DHRS11	17	4.2215	2.43e-05
Brain_Cortex	RP11-1017G21.6	14	-4.1553	3.25e-05
Brain_Caudate_basal_ganglia	DHRS11	17	4.127	3.68e-05
Brain_Cortex	MYO19	17	4.12594	3.69e-05
Brain_Cortex	ASB8	12	4.111	3.94e-05
Brain_Hippocampus	AC092295.7	19	4.0875	4.36e-05
Brain_Cortex	DHRS11	17	4.07798	4.54e-05
Brain_Anterior_cingulate_cortex_BA24	DHRS11	17	4.0766	4.57e-05
Brain_Putamen_basal_ganglia	DHRS11	17	4.06135	4.88e-05
Brain_Substantia_nigra	PDE6B	4	-4.05711	4.97e-05
Brain_Cerebellum	ASB8	12	4.03309	5.5e-05
Brain_Caudate_basal_ganglia	AC092295.7	19	4.02291	5.75e-05
Brain_Caudate_basal_ganglia	NEB	2	-4.00766	6.13e-05
Brain_Caudate_basal_ganglia	ASB8	12	4.0071	6.15e-05
Brain_Cerebellum	DHRS11	17	3.97865	6.93e-05
Brain_Cerebellum	CSGALNACT2	10	3.97558	7.02e-05
CMC_DLPFC	TAF2	8	3.97376	7.07e-05
CMC_DLPFC	MYO19	17	3.97354	7.08e-05
CMC_DLPFC	DHRS11	17	3.9623	7.42e-05
Brain_Cortex	PIM1	6	-3.9559	7.62e-05
Brain_Substantia_nigra	RP11-1191J2.2	4	-3.93205	8.42e-05
Brain_Substantia_nigra	AC092295.7	19	3.928	8.57e-05
Brain_Cerebellar_Hemisphere	DHRS11	17	3.927	8.6e-05
Brain_Hypothalamus	FLT3	13	3.8954	9.8e-05
Brain_Anterior_cingulate_cortex_BA24	RP1-228P16.1	12	-3.88578	0.000102
Brain_Cortex	RP11-386G11.10	12	-3.8812	0.000104
CMC_DLPFC	FAIM2	12	3.81998	0.000133
Brain_Nucleus_accumbens_basal_ganglia	DHRS11	17	3.8092	0.000139
Brain_Nucleus_accumbens_basal_ganglia	ASB8	12	3.79369	0.000148
Brain_Substantia_nigra	CSGALNACT2	10	3.79379	0.000148
Brain_Nucleus_accumbens_basal_ganglia	AC092295.7	19	3.79159	0.00015
Brain_Putamen_basal_ganglia	CSGALNACT2	10	3.78619	0.000153
CMC_DLPFC	NUDT17	1	-3.7832	0.000155
CMC_DLPFC	FAM193B	5	3.77828	0.000158
Brain_Cortex	XRN2	20	-3.7722	0.000162
Brain_Substantia_nigra	WDR92	2	-3.76423	0.000167
Brain_Nucleus_accumbens_basal_ganglia	CSGALNACT2	10	3.76138	0.000169
Brain_Hypothalamus	CSGALNACT2	10	3.75902	0.000171
Brain_Amygdala	NAPSB	19	3.75659	0.000172
Brain_Nucleus_accumbens_basal_ganglia	LINGO1	15	-3.75499	0.000173
Brain_Hypothalamus	DHRS11	17	3.74511	0.00018
Brain_Substantia_nigra	RP1-228P16.1	12	-3.7396	0.000184
Brain_Cerebellum	NAPSB	19	3.72084	0.000199
Brain_Hypothalamus	MPPE1	18	-3.714	0.000204
Brain_Cerebellar_Hemisphere	WDR66	12	3.7133	0.000205
Brain_Anterior_cingulate_cortex_BA24	KCNMB3	3	3.70265	0.000213
Brain_Hypothalamus	NAPSB	19	3.69	0.000221
Brain_SpiCMC_DLPFCl_cord_cervical_c-1	CSGALNACT2	10	3.69	0.000224
Brain_Cortex	RP1-228P16.1	12	-3.67269	0.00024
Brain_Caudate_basal_ganglia	FLT3	13	3.67064	0.000242
Brain_Caudate_basal_ganglia	RP1-228P16.1	12	-3.665	0.000247
Brain_Anterior_cingulate_cortex_BA24	ASB8	12	3.65232	0.00026
CMC_DLPFC	PLCD1	3	3.64081	0.000272
Brain_Cortex	WDR60	7	-3.6352	0.000278
Brain_Hippocampus	CSGALNACT2	10	3.63536	0.000278
Brain_Cortex	RP11-161H23.8	12	-3.62065	0.000294
Brain_Anterior_cingulate_cortex_BA24	CSGALNACT2	10	3.5935	0.000326
Brain_Cerebellar_Hemisphere	NAPSB	19	3.58203	0.000341
Brain_Cortex	OR8T1P	12	-3.57942	0.000344
Brain_Hippocampus	DHRS11	17	3.5747	0.000351
CMC_DLPFC	SRSF4	1	-3.574	0.000352
Brain_Caudate_basal_ganglia	CSGALNACT2	10	3.57172	0.000355
Brain_SpiCMC_DLPFCl_cord_cervical_c-1	AC092295.7	19	3.56762	0.00036
Brain_Hippocampus	CTB-75G16.3	17	-3.5597	0.000371
Brain_Amygdala	CSGALNACT2	10	3.54006	0.0004
Brain_Hypothalamus	ASB8	12	3.53718	0.000404
Brain_Cerebellum	DNAJC18	5	-3.5362	0.000406
CMC_DLPFC	EP300	22	3.53561	0.000407
Brain_Amygdala	LMBR1L	12	-3.5288	0.000417
Brain_Caudate_basal_ganglia	MPHOSPH9	12	-3.5261	0.000422
Brain_Cerebellar_Hemisphere	DNAJC18	5	-3.51541	0.000439
CMC_DLPFC	CENPC1	4	-3.51075	0.000447
Brain_Cerebellar_Hemisphere	CSGALNACT2	10	3.51	0.000448
Brain_Cortex	CSGALNACT2	10	3.49446	0.000475
Brain_Anterior_cingulate_cortex_BA24	WDR62	19	3.4858	0.000491
Brain_Cortex	FAM20B	1	-3.48128	0.000499
Brain_Nucleus_accumbens_basal_ganglia	RP11-57H12.5	1	3.47794	0.000505
Brain_Cortex	CCZ1	7	-3.4711	0.000518
Brain_Putamen_basal_ganglia	AC092295.7	19	3.46145	0.000537
Brain_Hippocampus	NAPSB	19	3.4605	0.000539
Brain_Cerebellum	ERBB2IP	5	3.4586	0.000543
Brain_Cerebellum	MPPE1	18	-3.45471	0.000551
CMC_DLPFC	ZNF567	19	-3.4497	0.000561
Brain_Putamen_basal_ganglia	ZNF516	18	-3.44574	0.00057
Brain_Putamen_basal_ganglia	NIPSNAP1	22	3.4411	0.000579
Brain_Cerebellar_Hemisphere	RP1-228P16.1	12	-3.4372	0.000588
Brain_Nucleus_accumbens_basal_ganglia	GRK7	3	3.41278	0.000643
CMC_DLPFC	MCPH1	8	-3.41282	0.000643
Brain_Nucleus_accumbens_basal_ganglia	PTDSS2	11	-3.41134	0.000646
Brain_Anterior_cingulate_cortex_BA24	RP11-57H12.5	1	3.41	0.000654
Brain_Cortex	AC092295.7	19	3.40628	0.000659
CMC_DLPFC	SPATA24	5	-3.40142	0.00067
Brain_Hypothalamus	AC092295.7	19	3.4	0.000682
Brain_Putamen_basal_ganglia	LIG3	17	3.39073	0.000697
Brain_Cerebellar_Hemisphere	RNF7	3	3.3879	0.000704
CMC_DLPFC	LOC100507387	5	3.38748	0.000705
Brain_Cerebellar_Hemisphere	SEC22A	3	-3.3846	0.000713
Brain_Hypothalamus	ZNF829	19	-3.38	0.000726
Brain_Caudate_basal_ganglia	LIG3	17	3.379	0.000728
Brain_Cerebellum	AC092295.7	19	3.37619	0.000735
Brain_Cerebellar_Hemisphere	ARHGAP19	10	3.3744	0.00074
CMC_DLPFC	NIPSNAP1	22	3.3596	0.000781
Brain_Anterior_cingulate_cortex_BA24	AC092295.7	19	3.3556	0.000792
Brain_Putamen_basal_ganglia	MXD3	5	-3.3549	0.000794
Brain_Putamen_basal_ganglia	FLT3	13	3.35434	0.000796
Brain_Caudate_basal_ganglia	SPESP1	15	-3.35254	0.000801
Brain_Cortex	LIG3	17	3.34968	0.000809
Brain_Putamen_basal_ganglia	ZNF568	19	3.34488	0.000823
Brain_Substantia_nigra	GXYLT2	3	-3.3414	0.000834
Brain_Substantia_nigra	LIG3	17	3.3403	0.000837
Brain_Amygdala	ASB8	12	3.33878	0.000841
Brain_Cerebellar_Hemisphere	RP11-67M1.1	4	-3.33831	0.000843
CMC_DLPFC	CSGALNACT2	10	3.33818	0.000843
Brain_Nucleus_accumbens_basal_ganglia	LIG3	17	3.3363	0.000849
Brain_Nucleus_accumbens_basal_ganglia	SLC33A1	3	-3.33444	0.000855
Brain_Caudate_basal_ganglia	NAPSB	19	3.33304	0.000859
Brain_Cortex	CRIPAK	4	3.33313	0.000859
Brain_Substantia_nigra	NAPSB	19	3.3318	0.000863
CMC_DLPFC	LIG3	17	3.32749	0.000876
Brain_Putamen_basal_ganglia	NAPSB	19	3.32335	0.000889
Brain_Hypothalamus	XCL1	1	-3.32322	0.00089
Brain_Anterior_cingulate_cortex_BA24	DNAJC18	5	-3.322	0.000894
Brain_Cerebellar_Hemisphere	LIG3	17	3.32115	0.000896
Brain_Cerebellum	RPA2	1	3.30931	0.000935
Brain_Hippocampus	PEX2	8	3.3057	0.000947
Brain_Anterior_cingulate_cortex_BA24	NAPSB	19	3.3048	0.00095
Brain_Hippocampus	LIG3	17	3.3049	0.00095
Brain_Amygdala	RTKN2	10	-3.30024	0.000966
Brain_Amygdala	AC092295.7	19	3.29948	0.000969
Brain_Hippocampus	DGKQ	4	-3.29767	0.000975
Brain_Amygdala	GIN1	5	-3.2962	0.00098
Brain_Cerebellum	D2HGDH	2	-3.29589	0.000981
Brain_SpiCMC_DLPFCl_cord_cervical_c-1	GXYLT1	12	-3.2958	0.000982
Brain_Anterior_cingulate_cortex_BA24	LIG3	17	3.293	0.000991
Brain_Hypothalamus	MAPK12	22	-3.2914	0.000997
Brain_Nucleus_accumbens_basal_ganglia	RP11-223I10.1	2	-3.28141	0.00103
Brain_Cerebellum	LIG3	17	3.28056	0.00104
Brain_Caudate_basal_ganglia	LINC00871	14	-3.2772	0.00105
Brain_Cerebellar_Hemisphere	WDR60	7	-3.2739	0.00106
Brain_Cerebellum	GRK7	3	3.27399	0.00106
Brain_Putamen_basal_ganglia	ASB8	12	3.27366	0.00106
Brain_Putamen_basal_ganglia	RP11-826N14.4	5	3.2717	0.001069
CMC_DLPFC	RPA2	1	3.27005	0.001075
Brain_Cortex	C15orf59	15	3.2686	0.00108
Brain_Nucleus_accumbens_basal_ganglia	SIMC1	5	3.2678	0.00108
Brain_Hippocampus	RPA2	1	3.25654	0.00113
Brain_Cerebellum	EEFSEC	3	3.25169	0.00115
Brain_Caudate_basal_ganglia	RERE	1	-3.23843	0.0012
Brain_Cerebellum	RGS17	6	-3.23734	0.00121
Brain_Hypothalamus	RPA2	1	3.23568	0.00121
Brain_Hypothalamus	RP11-1017G21.5	14	-3.2353	0.00122
Brain_Amygdala	ZC3H15	2	-3.2266	0.00125
Brain_Cerebellum	NSF	17	-3.22254	0.00127
Brain_Amygdala	NSFP1	17	-3.22154	0.00128
Brain_Cerebellum	ZP1	11	-3.22053	0.00128
Brain_Cerebellar_Hemisphere	RP11-826N14.4	5	3.21893	0.001287
Brain_Hippocampus	CRHR1-IT1	17	3.2091	0.001331
Brain_Nucleus_accumbens_basal_ganglia	VILL	3	-3.20752	0.001339
Brain_Caudate_basal_ganglia	GGNBP2	17	-3.20833	0.00134
Brain_Cerebellar_Hemisphere	CENPBD1	16	3.2059	0.00135
Brain_Nucleus_accumbens_basal_ganglia	NAPSB	19	3.20482	0.00135
Brain_Hypothalamus	TRMU	22	-3.2043	0.001354
Brain_Nucleus_accumbens_basal_ganglia	RP1-228P16.1	12	-3.20194	0.001365
Brain_Cerebellum	ZC3H7B	22	3.2	0.00139
Brain_Cortex	VILL	3	-3.19641	0.00139
Brain_Nucleus_accumbens_basal_ganglia	RPA2	1	3.19388	0.001404
Brain_Cerebellar_Hemisphere	GDE1	16	3.19359	0.00141
Brain_Cerebellum	MOB3B	9	3.1918	0.00141
Brain_Cerebellum	LINC00689	7	-3.18485	0.00145
Brain_Cerebellar_Hemisphere	AC131056.3	17	3.18267	0.001459
CMC_DLPFC	SNCA	4	3.18074	0.001469
Brain_Anterior_cingulate_cortex_BA24	MYO19	17	3.181	0.00147
Brain_Caudate_basal_ganglia	RP11-282O18.3	12	3.1785	0.00148
CMC_DLPFC	DNAJC18	5	-3.17638	0.001491
Brain_Cerebellar_Hemisphere	RNF144A	2	-3.17396	0.0015
Brain_Cortex	NAPSB	19	3.17269	0.00151
Brain_Substantia_nigra	AP006621.6	11	3.1599	0.00158
Brain_Cerebellum	EP300	22	3.16	0.00159
Brain_Putamen_basal_ganglia	PRKRA	2	3.16	0.00159
Brain_Cerebellar_Hemisphere	RP11-1017G21.5	14	-3.1563	0.0016
Brain_Cerebellar_Hemisphere	MOB3B	9	3.15655	0.0016
Brain_Cerebellum	VILL	3	-3.15596	0.0016
Brain_Hypothalamus	GXYLT2	3	-3.154	0.00161
Brain_Cerebellar_Hemisphere	FAM184B	4	3.15043	0.00163
Brain_Cerebellar_Hemisphere	COG4	16	3.14796	0.00164
Brain_Cerebellum	RP11-496I9.1	11	3.14799	0.00164
Brain_Substantia_nigra	TMEM45A	3	3.1474	0.001647
Brain_SpiCMC_DLPFCl_cord_cervical_c-1	ERGIC3	20	-3.14646	0.00165
Brain_Amygdala	RP11-1191J2.2	4	-3.1451	0.00166
Brain_Caudate_basal_ganglia	GAL3ST2	2	3.14579	0.00166
Brain_Cerebellum	RNF7	3	3.1449	0.00166
Brain_Substantia_nigra	AMH	19	-3.1447	0.00166
Brain_Amygdala	RP11-57H12.5	1	3.1413	0.00168
Brain_Nucleus_accumbens_basal_ganglia	RP11-844P9.2	5	3.1423	0.00168
Brain_Anterior_cingulate_cortex_BA24	MST1	3	3.14131	0.001682
Brain_Hypothalamus	AC093642.3	2	-3.1395	0.00169
Brain_Nucleus_accumbens_basal_ganglia	NIPSNAP1	22	3.1361	0.00171
CMC_DLPFC	NEB	2	-3.136	0.00171
Brain_Cerebellum	PITPNM2	12	3.13252	0.00173
Brain_Cortex	RPS25	11	-3.1314	0.00174
Brain_Cortex	RP11-1017G21.5	14	-3.1306	0.00174
Brain_Substantia_nigra	VILL	3	-3.1302	0.001747
Brain_Putamen_basal_ganglia	RP1-228P16.1	12	-3.128	0.00176
Brain_SpiCMC_DLPFCl_cord_cervical_c-1	VILL	3	-3.12734	0.00176
Brain_Anterior_cingulate_cortex_BA24	NCKIPSD	3	-3.12572	0.001774
Brain_Anterior_cingulate_cortex_BA24	RP11-182J1.16	15	3.12468	0.00178
Brain_Amygdala	VILL	3	-3.1237	0.00179
Brain_Cerebellar_Hemisphere	RP11-360F5.3	4	3.1195	0.001812
Brain_Cerebellum	FARP2	2	3.11899	0.001815
CMC_DLPFC	PPP2R5C	14	3.11803	0.00182
Brain_Cerebellum	STYX	14	3.1166	0.00183
Brain_Cortex	PRSS3	9	-3.11573	0.00183
Brain_Amygdala	NCKIPSD	3	-3.1154	0.00184
Brain_Caudate_basal_ganglia	NIPSNAP1	22	3.115	0.00184
Brain_Caudate_basal_ganglia	MFN1	3	3.1149	0.00184
Brain_Putamen_basal_ganglia	ZP3	7	3.1125	0.00185
Brain_Hippocampus	WDR60	7	-3.11131	0.00186
Brain_Cortex	NIPSNAP1	22	3.10866	0.00188
Brain_Cortex	MAPK12	22	-3.10484	0.0019
Brain_Cerebellum	AC007292.7	19	3.10516	0.001902
Brain_Cortex	BCRP3	22	-3.10132	0.00193
Brain_Substantia_nigra	PRSS3	9	-3.10117	0.00193
CMC_DLPFC	C17orf89	17	3.10013	0.00193
Brain_Putamen_basal_ganglia	MAPT-AS1	17	-3.09949	0.00194
CMC_DLPFC	EEFSEC	3	3.0992	0.00194
CMC_DLPFC	GYPE	4	-3.09213	0.001987
Brain_Caudate_basal_ganglia	VILL	3	-3.0921	0.00199
Brain_Caudate_basal_ganglia	SIMC1	5	3.08245	0.00205
CMC_DLPFC	KIRREL3	11	3.08276	0.00205
Brain_Cerebellum	RP11-826N14.4	5	3.08	0.00207
Brain_Substantia_nigra	VPS9D1-AS1	16	3.08054	0.00207
Brain_Cerebellar_Hemisphere	AC092295.7	19	3.07189	0.002127
Brain_Amygdala	CRHR1-IT1	17	3.0699	0.00214
Brain_Nucleus_accumbens_basal_ganglia	PMS2P4	7	-3.06991	0.00214
Brain_Cerebellar_Hemisphere	PPP2R2D	10	-3.0625	0.002195
CMC_DLPFC	GNB4	3	-3.06247	0.002195
Brain_Caudate_basal_ganglia	LCN10	9	-3.0616	0.0022
Brain_Nucleus_accumbens_basal_ganglia	MAPK12	22	-3.0612	0.0022
CMC_DLPFC	KCNH5	14	3.05707	0.00224
Brain_Anterior_cingulate_cortex_BA24	TRAPPC4	11	3.0522	0.00227
Brain_SpiCMC_DLPFCl_cord_cervical_c-1	DRD4	11	-3.0525	0.00227
Brain_SpiCMC_DLPFCl_cord_cervical_c-1	KNOP1	16	3.05215	0.00227
CMC_DLPFC	CD276	15	3.05139	0.00228
Brain_Cerebellar_Hemisphere	RP5-967N21.2	20	-3.0499	0.00229
CMC_DLPFC	UBE2R2	9	-3.04798	0.0023
Brain_Hypothalamus	CTB-75G16.3	17	-3.04734	0.00231
Brain_Substantia_nigra	RP11-324I22.2	10	3.0471	0.002311
Brain_Cerebellar_Hemisphere	PEX2	8	3.0463	0.00232
Brain_Cerebellum	CCDC71	3	3.03989	0.00237
Brain_Cerebellar_Hemisphere	RP11-161H23.8	12	-3.0385	0.002378
Brain_Caudate_basal_ganglia	PPIP5K2	5	3.03866	0.00238
Brain_Putamen_basal_ganglia	RP11-229P13.20	9	3.0388	0.00238
CMC_DLPFC	IFT57	3	3.03572	0.0024
Brain_Cerebellar_Hemisphere	MPPE1	18	-3.0337	0.00242
Brain_Cortex	NUDT12	5	-3.03259	0.00242
Brain_Cerebellum	WDR66	12	3.03101	0.00244
Brain_Hippocampus	RP11-1017G21.5	14	-3.03	0.00245
Brain_Nucleus_accumbens_basal_ganglia	GAK	4	3.0281	0.00246
Brain_Caudate_basal_ganglia	PLCH1	3	-3.0272	0.00247
Brain_Cerebellar_Hemisphere	DAGLB	7	3.0269	0.00247
Brain_Putamen_basal_ganglia	PPIP5K2	5	3.0242	0.002493
Brain_Cerebellar_Hemisphere	STYX	14	3.0232	0.0025
Brain_Hippocampus	MST1	3	3.0194	0.00253
Brain_Cerebellar_Hemisphere	RNH1	11	-3.01882	0.00254
Brain_Caudate_basal_ganglia	PRB2	12	-3.0149	0.00257
Brain_Amygdala	RP11-259G18.3	17	3.00909	0.00262
Brain_Nucleus_accumbens_basal_ganglia	AKAP3	12	-3.00911	0.00262
Brain_Amygdala	POMZP3	7	3.0081	0.00263
Brain_Putamen_basal_ganglia	EIF2B2	14	-3.0085	0.00263
Brain_Nucleus_accumbens_basal_ganglia	RP11-455O6.2	17	3.0042	0.002663
Brain_Putamen_basal_ganglia	FAM153B	5	-3.0038	0.002666
Brain_Nucleus_accumbens_basal_ganglia	ABCB9	12	-3.00343	0.00267
CMC_DLPFC	HHAT	1	3.00264	0.002676
Brain_Anterior_cingulate_cortex_BA24	RP11-282O18.3	12	3.00134	0.002688
Brain_Cerebellum	RP11-521J24.1	13	2.9984	0.00271
Brain_Amygdala	KANSL1-AS1	17	2.99594	0.00274
Brain_Cerebellar_Hemisphere	FARP2	2	2.99388	0.00275
Brain_Cerebellar_Hemisphere	FANCM	14	2.9931	0.00276
Brain_Cerebellum	KANSL1	17	2.99175	0.00277
Brain_Hypothalamus	RP11-231C18.1	4	-2.99116	0.00278
Brain_Cortex	ZNF257	19	-2.9904	0.002786
Brain_Caudate_basal_ganglia	HNRNPLL	2	2.98992	0.00279
Brain_Caudate_basal_ganglia	GIN1	5	-2.99	0.00279
Brain_Cerebellar_Hemisphere	CNGA3	2	-2.99031	0.00279
Brain_Hypothalamus	SPIRE2	16	2.9885	0.0028
Brain_Putamen_basal_ganglia	TRAPPC4	11	2.9889	0.0028
Brain_Amygdala	TRAPPC4	11	2.9876	0.00281
Brain_Amygdala	SEMA3E	7	2.98785	0.00281
Brain_Caudate_basal_ganglia	KRT18P31	5	2.98685	0.00282
Brain_Cerebellum	RDH16	12	-2.98723	0.00282
Brain_Nucleus_accumbens_basal_ganglia	MAN1B1	9	-2.9852	0.00283
Brain_Putamen_basal_ganglia	SLC25A37	8	2.9844	0.00284
Brain_Anterior_cingulate_cortex_BA24	ZNF568	19	2.9801	0.002882
Brain_Cortex	ARL17A	17	2.97875	0.00289
CMC_DLPFC	ZNF382	19	2.9772	0.002909
Brain_Anterior_cingulate_cortex_BA24	MAN1B1	9	-2.97507	0.00293
Brain_Cerebellar_Hemisphere	PLEKHM1	17	-2.97493	0.002931
Brain_Cerebellum	RP11-229P13.20	9	2.9734	0.00295
Brain_Nucleus_accumbens_basal_ganglia	CT62	15	2.97148	0.002964
Brain_Caudate_basal_ganglia	RP11-342K6.4	2	2.97004	0.00298
Brain_Cerebellar_Hemisphere	KANSL1	17	2.96915	0.002986
Brain_Cerebellar_Hemisphere	RP11-329B9.4	3	-2.9689	0.002988
Brain_Anterior_cingulate_cortex_BA24	PMS2P4	7	-2.9638	0.00304
Brain_Cerebellum	RP11-282O18.3	12	2.96207	0.00306
Brain_Hippocampus	VILL	3	-2.9593	0.00308
Brain_SpiCMC_DLPFCl_cord_cervical_c-1	PCDHGB3	5	-2.95938	0.00308
Brain_Cerebellum	RP11-1017G21.6	14	-2.9586	0.00309
Brain_Nucleus_accumbens_basal_ganglia	HMGB1P31	2	-2.95481	0.00313
Brain_Cortex	SMARCD2	17	2.95355	0.00314
Brain_Cerebellum	FAM193B	5	2.9523	0.003154
Brain_Nucleus_accumbens_basal_ganglia	NCKIPSD	3	-2.952	0.003157
Brain_Substantia_nigra	NCKIPSD	3	-2.952	0.003157
Brain_Hippocampus	NCKIPSD	3	-2.952	0.00316
Brain_Caudate_basal_ganglia	OCIAD1	4	2.9486	0.00319
Brain_Cerebellar_Hemisphere	RP11-259G18.1	17	2.94866	0.003192
Brain_Cerebellar_Hemisphere	CTB-75G16.3	17	-2.9473	0.003206
Brain_Substantia_nigra	RP11-259G18.1	17	2.9459	0.00322
Brain_Anterior_cingulate_cortex_BA24	RP11-163O19.1	11	-2.9443	0.00324
Brain_Cortex	RP11-386G11.5	12	2.94004	0.00328
Brain_Putamen_basal_ganglia	RP11-108M9.4	1	2.94	0.00329
Brain_Hippocampus	ERGIC2	12	2.9385	0.0033
Brain_Nucleus_accumbens_basal_ganglia	PRB2	12	-2.93682	0.003316
Brain_Caudate_basal_ganglia	AC004980.7	7	2.9335	0.00335
Brain_Cortex	NAGPA	16	-2.93343	0.00335
CMC_DLPFC	PROS1	3	-2.93188	0.003369
Brain_Cortex	AKAP3	12	-2.93103	0.00338
Brain_Anterior_cingulate_cortex_BA24	MAPK12	22	-2.92981	0.00339
Brain_SpiCMC_DLPFCl_cord_cervical_c-1	GYPE	4	-2.9295	0.00339
Brain_Caudate_basal_ganglia	RP11-1017G21.5	14	-2.9294	0.0034
Brain_Putamen_basal_ganglia	VILL	3	-2.926	0.00343
Brain_Cerebellum	LINGO1	15	-2.925	0.00344
Brain_Hippocampus	CSDC2	22	2.9246	0.00345
Brain_Cerebellum	RP11-259G18.3	17	2.92033	0.0035
Brain_Caudate_basal_ganglia	CDK2AP1	12	2.919	0.00351
Brain_Cortex	VPS9D1	16	2.91903	0.00351
Brain_SpiCMC_DLPFCl_cord_cervical_c-1	LRRC37A2	17	2.91724	0.00353
Brain_Amygdala	CTD-2380F24.1	16	-2.9161	0.00354
Brain_Hippocampus	RP1-228P16.1	12	-2.9163	0.00354
CMC_DLPFC	MAPT	17	-2.91562	0.00355
CMC_DLPFC	PIGB	15	2.91494	0.00356
Brain_Cortex	CAP1	1	2.91375	0.003571
Brain_Putamen_basal_ganglia	RP11-1017G21.5	14	-2.911	0.0036
Brain_Amygdala	ARL17B	17	-2.90949	0.00362
Brain_Anterior_cingulate_cortex_BA24	NIPSNAP1	22	2.90991	0.00362
Brain_Hypothalamus	LIG3	17	2.90984	0.00362
Brain_Cortex	RP11-231C18.1	4	-2.90655	0.003654
Brain_SpiCMC_DLPFCl_cord_cervical_c-1	RP1-228P16.1	12	-2.9046	0.003677
Brain_Substantia_nigra	LRRC37A4P	17	-2.9046	0.00368
Brain_Hippocampus	DAGLB	7	2.90308	0.0037
Brain_Cerebellar_Hemisphere	MAN1B1	9	-2.89974	0.00373
Brain_Cerebellum	AKAP3	12	-2.89998	0.00373
Brain_Hypothalamus	DSCC1	8	2.9003	0.00373
Brain_Anterior_cingulate_cortex_BA24	VILL	3	-2.89885	0.003745
Brain_Cerebellum	MAPT	17	-2.89841	0.00375
Brain_Caudate_basal_ganglia	HDLBP	2	2.89553	0.00379
Brain_Cerebellum	PPP2R2D	10	-2.89488	0.00379
Brain_Substantia_nigra	WDR66	12	2.8923	0.003825
Brain_Cerebellum	DPP7	9	-2.8915	0.00383
Brain_Hypothalamus	KLHL24	3	2.892	0.00383
Brain_Cerebellar_Hemisphere	PITPNM2	12	2.8918	0.003831
Brain_Hippocampus	LARP6	15	2.8914	0.00384
CMC_DLPFC	TMEM223	11	-2.89066	0.00384
Brain_SpiCMC_DLPFCl_cord_cervical_c-1	STMN4	8	2.8894	0.00386
Brain_Putamen_basal_ganglia	FABP1	2	2.89	0.00389
CMC_DLPFC	RHEBL1	12	2.88484	0.003916
Brain_Caudate_basal_ganglia	RP11-673E1.1	4	-2.8811	0.00396
Brain_Substantia_nigra	NSFP1	17	-2.8809	0.00397
CMC_DLPFC	WDR92	2	-2.8799	0.00398
CMC_DLPFC	N4BP3	5	-2.87951	0.003983
Brain_Anterior_cingulate_cortex_BA24	RP11-1017G21.6	14	-2.8786	0.00399
Brain_Anterior_cingulate_cortex_BA24	AC008746.12	19	-2.8778	0.004005
Brain_Hippocampus	ARL17B	17	-2.8777	0.004005
CMC_DLPFC	DENND5A	11	2.87772	0.00401
CMC_DLPFC	NCKIPSD	3	-2.87474	0.004044
Brain_Cerebellum	ARL17A	17	2.87451	0.00405
Brain_Cerebellar_Hemisphere	ASB5	4	-2.87113	0.00409
Brain_Caudate_basal_ganglia	GBP7	1	2.86912	0.00412
Brain_Cerebellum	TJP2	9	-2.869	0.00412
Brain_Hypothalamus	RP11-256L6.3	12	2.86705	0.004143
Brain_Caudate_basal_ganglia	TTC27	2	2.86434	0.00418
CMC_DLPFC	LIAS	4	-2.86376	0.004186
Brain_Cortex	NCKIPSD	3	-2.86316	0.00419
Brain_SpiCMC_DLPFCl_cord_cervical_c-1	EIF2B2	14	-2.86225	0.00421
CMC_DLPFC	PCDHGA3	5	2.861	0.004223
Brain_Amygdala	PDZK1	1	-2.8602	0.00423
Brain_Amygdala	RP11-673E1.1	4	-2.8586	0.00425
Brain_Caudate_basal_ganglia	RP4-758J24.5	1	2.85873	0.00425
CMC_DLPFC	ATF7IP2	16	2.8586	0.00425
CMC_DLPFC	PRSS12	4	-2.85678	0.00428
Brain_Substantia_nigra	POMZP3	7	2.85361	0.00432
Brain_Cerebellar_Hemisphere	RP4-650F12.2	1	-2.8531	0.00433
Brain_Anterior_cingulate_cortex_BA24	LIAS	4	-2.85148	0.00435
Brain_Cortex	TMEM199	17	-2.84918	0.00438
CMC_DLPFC	VILL	3	-2.84827	0.004396
Brain_Nucleus_accumbens_basal_ganglia	GGNBP2	17	-2.8481	0.004398
Brain_Substantia_nigra	KANSL1-AS1	17	2.8481	0.0044
Brain_Amygdala	RP11-259G18.2	17	2.84695	0.00441
CMC_DLPFC	NUBPL	14	2.8464	0.00442
Brain_Putamen_basal_ganglia	MAPK12	22	-2.8464	0.004422
Brain_Cerebellar_Hemisphere	LRRC2	3	-2.845	0.004442
CMC_DLPFC	SPATS2	12	2.84478	0.004444
CMC_DLPFC	ZNF639	3	2.84386	0.004457
Brain_Substantia_nigra	RP11-415F23.2	3	-2.8437	0.004459
Brain_Hypothalamus	VILL	3	-2.8428	0.00447
Brain_Cerebellar_Hemisphere	OSBPL5	11	-2.841	0.0045
Brain_Cortex	CTD-2270L9.4	16	-2.83698	0.00455
CMC_DLPFC	FAM179B	14	-2.8366	0.00456
Brain_Cerebellar_Hemisphere	AL049840.1	14	2.8354	0.00458
Brain_Hippocampus	LRRC37A4P	17	-2.8347	0.004587
CMC_DLPFC	CEP19	3	2.83462	0.004588
Brain_Cerebellum	WDR60	7	-2.83431	0.00459
Brain_Nucleus_accumbens_basal_ganglia	VPS13A	9	2.8342	0.00459
Brain_Cortex	HRAS	11	-2.83363	0.0046
Brain_Caudate_basal_ganglia	NCKIPSD	3	-2.8334	0.00461
CMC_DLPFC	ARL10	5	2.832	0.004626
CMC_DLPFC	LOC643201	5	2.83173	0.00463
Brain_Caudate_basal_ganglia	RP13-608F4.1	15	2.83148	0.004633
Brain_Nucleus_accumbens_basal_ganglia	FOXD4	9	2.831	0.00464
Brain_Amygdala	ARL17A	17	2.83038	0.00465
CMC_DLPFC	RILPL1	12	-2.82841	0.004678
Brain_Anterior_cingulate_cortex_BA24	D2HGDH	2	-2.8281	0.00468
Brain_Cortex	CTA-85E5.10	22	-2.82842	0.00468
Brain_Cortex	LAMTOR5-AS1	1	2.8282	0.004681
Brain_Cerebellum	FAM215B	17	2.82755	0.00469
Brain_Hippocampus	ZNF568	19	2.8254	0.00472
Brain_SpiCMC_DLPFCl_cord_cervical_c-1	NCKIPSD	3	-2.82357	0.00475
Brain_Cortex	CTD-2587H19.2	19	-2.82279	0.004761
Brain_Anterior_cingulate_cortex_BA24	RP11-1017G21.5	14	-2.8218	0.00477
CMC_DLPFC	DPP7	9	-2.82234	0.00477
Brain_Amygdala	SAAL1	11	2.8204	0.0048
Brain_Hypothalamus	MYO7A	11	-2.8201	0.0048
Brain_Substantia_nigra	TRIM35	8	2.8196	0.00481
Brain_Hypothalamus	GOLGA6L3	15	2.81901	0.00482
CMC_DLPFC	EBPL	13	2.81899	0.00482
CMC_DLPFC	SLC46A1	17	2.81912	0.00482
CMC_DLPFC	FANCM	14	2.81786	0.00483
Brain_Cerebellar_Hemisphere	DHX57	2	2.81537	0.00487
Brain_Nucleus_accumbens_basal_ganglia	KANSL1-AS1	17	2.8154	0.004871
Brain_Cerebellum	NCKIPSD	3	-2.81462	0.00488
Brain_SpiCMC_DLPFCl_cord_cervical_c-1	AKAP3	12	-2.8148	0.004881
Brain_Amygdala	AKAP3	12	-2.81368	0.004898
Brain_Cerebellum	CTA-85E5.10	22	-2.81	0.0049
CMC_DLPFC	LOC339803	2	2.8134	0.0049
Brain_Cerebellum	FMNL1	17	-2.81165	0.00493
Brain_SpiCMC_DLPFCl_cord_cervical_c-1	SNCA	4	2.8113	0.00493
Brain_Cortex	TRAPPC4	11	2.80967	0.00496
Brain_Cortex	FABP1	2	2.80723	0.005
CMC_DLPFC	ASB5	4	-2.80553	0.005023
Brain_Caudate_basal_ganglia	TMEM97	17	-2.80507	0.00503
Brain_SpiCMC_DLPFCl_cord_cervical_c-1	TRIM35	8	2.8022	0.00507
Brain_Cerebellar_Hemisphere	AKAP3	12	-2.8023	0.005074
Brain_Hippocampus	RP11-324I22.4	10	2.79957	0.005117
CMC_DLPFC	WIPF3	7	2.7994	0.00512
Brain_Anterior_cingulate_cortex_BA24	RPA2	1	2.8	0.005132
Brain_Amygdala	DND1P1	17	2.79596	0.00517
Brain_Cerebellum	PLD5	1	2.79471	0.005195
Brain_Substantia_nigra	VPS33A	12	-2.7942	0.005203
Brain_Cortex	KLHL24	3	2.79349	0.00521
Brain_Hypothalamus	RP11-673E1.1	4	-2.79337	0.00522
CMC_DLPFC	RSPO2	8	-2.79155	0.00525
Brain_Cortex	PADI4	1	2.79096	0.005255
Brain_Amygdala	KLHL24	3	2.7909	0.00526
Brain_Cerebellar_Hemisphere	KLHL5	4	2.79007	0.00527
Brain_Cortex	ZC2HC1C	14	-2.7898	0.00527
Brain_SpiCMC_DLPFCl_cord_cervical_c-1	GPR151	5	2.79015	0.00527
Brain_Hypothalamus	RP11-536O18.2	9	-2.78928	0.00528
Brain_Cerebellum	RP1-130H16.16	22	2.79	0.00529
Brain_Cerebellum	PCGF3	4	-2.78911	0.00529
Brain_Cortex	RP11-329B9.4	3	-2.78855	0.00529
Brain_Anterior_cingulate_cortex_BA24	AKAP3	12	-2.78839	0.005297
Brain_Anterior_cingulate_cortex_BA24	ELOVL2	6	2.7881	0.0053
Brain_Cerebellar_Hemisphere	MAPK12	22	-2.7883	0.0053
CMC_DLPFC	MAPK12	22	-2.78731	0.005315
Brain_Putamen_basal_ganglia	TRGC1	7	2.7861	0.00533
Brain_Caudate_basal_ganglia	LRRC37A6P	10	-2.78631	0.005331
Brain_Caudate_basal_ganglia	AKAP3	12	-2.786	0.00534
Brain_Putamen_basal_ganglia	LY6E	8	2.7831	0.00538
Brain_Cortex	LGI4	19	2.78286	0.005388
Brain_Cerebellum	MAN1B1	9	-2.781	0.00542
Brain_Putamen_basal_ganglia	UBAP1	9	-2.7791	0.00545
CMC_DLPFC	TMEM45A	3	2.7784	0.005463
Brain_Hippocampus	HDAC3	5	2.7781	0.00547
Brain_Hypothalamus	AC004980.7	7	2.77744	0.00548
CMC_DLPFC	LRRC69	8	2.77632	0.0055
CMC_DLPFC	LOC100507053	4	2.77435	0.005531
Brain_Cortex	CDK5RAP2	9	-2.77392	0.00554
CMC_DLPFC	ANGPTL1	1	2.7735	0.005546
Brain_Cortex	ERO1L	14	-2.7731	0.00555
Brain_Cerebellar_Hemisphere	PRPH2	6	-2.7729	0.00556
Brain_Cortex	FRYL	4	-2.77241	0.005564
Brain_Putamen_basal_ganglia	MAPK9	5	2.7724	0.005565
Brain_Hypothalamus	WDR60	7	-2.77081	0.00559
Brain_Cerebellar_Hemisphere	FAM71E1	19	2.76928	0.005618
Brain_Putamen_basal_ganglia	RPA2	1	2.77	0.00563
Brain_Putamen_basal_ganglia	CTA-212D2.2	6	-2.7684	0.00563
Brain_SpiCMC_DLPFCl_cord_cervical_c-1	TMEM45A	3	2.76803	0.00564
Brain_Cerebellar_Hemisphere	STK33	11	2.76713	0.00566
CMC_DLPFC	LTBP1	2	2.7661	0.00567
Brain_Amygdala	RP11-182J1.16	15	2.7653	0.00569
Brain_Cerebellar_Hemisphere	CTB-131B5.2	5	-2.7641	0.005708
Brain_SpiCMC_DLPFCl_cord_cervical_c-1	PI16	6	-2.7639	0.00571
Brain_Caudate_basal_ganglia	RP11-1191J2.2	4	-2.7622	0.00574
Brain_Substantia_nigra	MFGE8	15	-2.7622	0.00574
Brain_Cerebellum	KANSL1-AS1	17	2.76105	0.00576
Brain_Anterior_cingulate_cortex_BA24	TRIM51DP	11	-2.7599	0.00578
Brain_Caudate_basal_ganglia	SNAI3-AS1	16	-2.75971	0.00579
Brain_Hypothalamus	KANSL1-AS1	17	2.75935	0.00579
Brain_Cerebellar_Hemisphere	RP11-798G7.5	17	-2.7584	0.005808
Brain_Amygdala	EHD4	15	-2.7584	0.00581
Brain_Hypothalamus	ZDHHC11	5	2.75811	0.00581
Brain_Amygdala	RP11-256L6.3	12	2.75615	0.005849
Brain_Amygdala	ZP3	7	2.75635	0.00585
CMC_DLPFC	DIRAS1	19	-2.754	0.005887
Brain_Cortex	EIF2B2	14	-2.7538	0.00589
Brain_Cerebellar_Hemisphere	NPFFR1	10	-2.7534	0.005898
CMC_DLPFC	IQCK	16	-2.7525	0.00591
Brain_Putamen_basal_ganglia	XPA	9	-2.7521	0.00592
CMC_DLPFC	CCDC148	2	-2.7511	0.00594
CMC_DLPFC	ERC2	3	2.75108	0.00594
Brain_Cerebellar_Hemisphere	FGF17	8	2.7508	0.00595
Brain_Nucleus_accumbens_basal_ganglia	TRAPPC4	11	2.7497	0.005965
Brain_Putamen_basal_ganglia	RP11-762H8.2	15	2.7495	0.00597
Brain_Cortex	TBC1D9B	5	2.74909	0.00598
Brain_SpiCMC_DLPFCl_cord_cervical_c-1	EARS2	16	2.74878	0.00598
Brain_Caudate_basal_ganglia	FPGT	1	-2.74843	0.00599
Brain_Hypothalamus	POMZP3	7	2.74747	0.00601
Brain_Hippocampus	GGNBP2	17	-2.7463	0.006027
CMC_DLPFC	NUDT12	5	-2.7462	0.006029
CMC_DLPFC	LRRIQ3	1	-2.74412	0.006067
Brain_Cortex	TRIM51DP	11	-2.74357	0.00608
Brain_Cortex	CTB-75G16.3	17	-2.74352	0.00608
Brain_Putamen_basal_ganglia	FAM47E-STBD1	4	2.74244	0.0061
Brain_Putamen_basal_ganglia	AC091969.1	5	-2.7416	0.006115
Brain_Cortex	MFSD7	4	2.74113	0.006123
CMC_DLPFC	SORCS2	4	-2.74058	0.006133
Brain_Cerebellum	CTD-2313J17.5	15	2.7392	0.00616
Brain_Cerebellar_Hemisphere	FAM215B	17	2.73879	0.006166
Brain_Cortex	MGLL	3	2.7383	0.00618
Brain_Cerebellum	HMMR	5	-2.7361	0.006218
Brain_Cerebellum	RP13-317D12.3	11	-2.73577	0.00622
Brain_Hippocampus	SEC14L6	22	-2.7357	0.00622
Brain_Nucleus_accumbens_basal_ganglia	SLFN13	17	-2.7343	0.006251
Brain_Cortex	LRRIQ3	1	-2.7338	0.006261
Brain_Cerebellum	STK33	11	2.73283	0.00628
Brain_SpiCMC_DLPFCl_cord_cervical_c-1	SUOX	12	-2.7325	0.006286
Brain_Nucleus_accumbens_basal_ganglia	LRPPRC	2	2.73203	0.00629
Brain_Amygdala	TRIM51DP	11	-2.7315	0.00631
Brain_Cortex	PTPLAD2	9	2.73135	0.00631
CMC_DLPFC	SMPDL3B	1	-2.73124	0.00631
Brain_Putamen_basal_ganglia	CYB561	17	-2.73017	0.00633
Brain_Cerebellar_Hemisphere	TRAPPC4	11	2.72901	0.00635
Brain_Cerebellum	RP11-286H15.1	2	-2.72817	0.006369
Brain_Anterior_cingulate_cortex_BA24	PADI4	1	2.73	0.006377
Brain_Amygdala	ZNF568	19	2.72771	0.006378
Brain_SpiCMC_DLPFCl_cord_cervical_c-1	CPM	12	2.7262	0.006407
Brain_Caudate_basal_ganglia	DDX4	5	2.72579	0.00641
Brain_Cerebellum	CTD-3162L10.1	19	2.72504	0.006429
Brain_Cerebellum	OSBPL5	11	-2.72483	0.00643
Brain_Nucleus_accumbens_basal_ganglia	RP11-673E1.1	4	-2.725	0.00643
Brain_Hippocampus	SPTBN1	2	2.72378	0.00645
Brain_Cortex	RANBP10	16	-2.72336	0.00646
Brain_Hypothalamus	LRRIQ3	1	-2.72365	0.00646
Brain_Cerebellum	RP11-2H3.6	4	2.72245	0.00648
Brain_Hippocampus	ZNF260	19	2.7226	0.00648
CMC_DLPFC	HEXA	15	2.72124	0.0065
Brain_Nucleus_accumbens_basal_ganglia	BOD1L1	4	-2.7203	0.00652
Brain_Substantia_nigra	TPPP	5	-2.7201	0.00653
Brain_Hippocampus	HMGB1P31	2	-2.71922	0.00654
Brain_Hippocampus	RP11-977G19.11	12	2.7191	0.00655
Brain_Anterior_cingulate_cortex_BA24	RP11-8P11.3	15	-2.71652	0.0066
Brain_Caudate_basal_ganglia	TRAPPC4	11	2.71662	0.0066
Brain_Anterior_cingulate_cortex_BA24	EIF2B2	14	-2.7159	0.00661
Brain_Cortex	D2HGDH	2	-2.71581	0.00661
Brain_Cortex	RP11-826N14.4	5	2.71538	0.00662
CMC_DLPFC	POLR2I	19	-2.7143	0.006642
Brain_Cerebellar_Hemisphere	FMNL1	17	-2.71326	0.006662
CMC_DLPFC	TCP11L2	12	2.71287	0.00667
CMC_DLPFC	EIF2B2	14	-2.71126	0.0067
Brain_Cerebellum	CTD-2020K17.3	17	-2.71031	0.00672
CMC_DLPFC	REEP2	5	2.71017	0.006725
Brain_Cerebellar_Hemisphere	TRGC2	7	2.70836	0.00676
Brain_Putamen_basal_ganglia	MAN1B1	9	-2.7085	0.00676
Brain_Cerebellar_Hemisphere	HMGB1P31	2	-2.70788	0.00677
Brain_Cerebellar_Hemisphere	PAFAH2	1	2.70695	0.00679
Brain_Cerebellar_Hemisphere	AP001062.7	21	2.7058	0.00681
Brain_Cerebellar_Hemisphere	LUZP2	11	-2.70481	0.00683
Brain_Hippocampus	D2HGDH	2	-2.70449	0.00684
Brain_Putamen_basal_ganglia	TRIM51DP	11	-2.7047	0.00684
Brain_Nucleus_accumbens_basal_ganglia	ZC2HC1C	14	-2.7042	0.00685
Brain_Nucleus_accumbens_basal_ganglia	ZP3	7	2.70337	0.00686
Brain_Putamen_basal_ganglia	ZC2HC1C	14	-2.7035	0.00686
Brain_Nucleus_accumbens_basal_ganglia	EARS2	16	2.70305	0.00687
Brain_Amygdala	MFN1	3	2.7027	0.00688
Brain_Cerebellum	DAGLB	7	2.70243	0.00688
Brain_Putamen_basal_ganglia	STMN4	8	2.7014	0.00691
Brain_Hypothalamus	RP11-386M24.4	15	-2.70089	0.00692
Brain_Cortex	CTD-2313J17.5	15	2.7004	0.00693
Brain_Caudate_basal_ganglia	LRRIQ3	1	-2.69931	0.00695
Brain_Nucleus_accumbens_basal_ganglia	RP11-259G18.2	17	2.6991	0.006953
Brain_Cortex	TRIM51FP	11	-2.6969	0.007
Brain_Hippocampus	CTD-2587H19.2	19	-2.6964	0.00701
Brain_Nucleus_accumbens_basal_ganglia	RNF123	3	-2.69453	0.007049
Brain_Cerebellum	ZNF585B	19	2.69403	0.007059
Brain_Cerebellum	BRPF3	6	-2.69384	0.00706
Brain_Nucleus_accumbens_basal_ganglia	STRADA	17	2.6926	0.007089
CMC_DLPFC	FGD4	12	2.69264	0.007089
CMC_DLPFC	ABL2	1	2.69254	0.007091
Brain_SpiCMC_DLPFCl_cord_cervical_c-1	RPS26P8	17	2.69204	0.0071
Brain_Putamen_basal_ganglia	MTUS1	8	-2.6918	0.00711
CMC_DLPFC	FAM171A1	10	-2.69	0.007145
CMC_DLPFC	CCT6B	17	2.68917	0.00716
CMC_DLPFC	SLC39A12	10	2.68921	0.007162
CMC_DLPFC	AKAP3	12	-2.68899	0.007167
Brain_Cortex	RSPO2	8	-2.68827	0.00718
Brain_Anterior_cingulate_cortex_BA24	SLC35G1	10	-2.68834	0.007181
Brain_Cortex	KANSL1-AS1	17	2.68798	0.00719
Brain_Cerebellar_Hemisphere	RP11-157P1.4	20	-2.6876	0.0072
Brain_Cerebellar_Hemisphere	RP11-521J24.1	13	2.68637	0.00722
Brain_Substantia_nigra	MRPL19	2	2.6857	0.007238
Brain_Cerebellum	PPP2R1B	11	2.68547	0.00724
Brain_Cerebellum	NEUROD6	7	-2.68575	0.00724
Brain_Cortex	STK33	11	2.68544	0.00724
Brain_Nucleus_accumbens_basal_ganglia	ZNF853	7	-2.68549	0.00724
Brain_Substantia_nigra	LRRIQ3	1	-2.6854	0.00724
Brain_Nucleus_accumbens_basal_ganglia	CRHR1-IT1	17	2.6854	0.007245
Brain_Cortex	SENP6	6	-2.685	0.00725
Brain_Putamen_basal_ganglia	RP11-561C5.5	15	2.6844	0.00727
Brain_Cortex	RP11-480I12.5	1	-2.68339	0.007288
Brain_Hypothalamus	FABP1	2	2.6831	0.00729
Brain_Amygdala	HRAS	11	-2.6829	0.0073
Brain_Nucleus_accumbens_basal_ganglia	CCDC122	13	-2.6823	0.00731
Brain_Putamen_basal_ganglia	POLDIP2	17	-2.68225	0.00731
Brain_Cerebellum	SETD8	12	2.68165	0.00733
CMC_DLPFC	FMNL3	12	-2.68069	0.007347
CMC_DLPFC	MFN1	3	2.6791	0.007382
CMC_DLPFC	GXYLT1	12	-2.67895	0.007385
Brain_Caudate_basal_ganglia	TRIM51DP	11	-2.67893	0.00739
Brain_Hypothalamus	PMS2	7	2.67894	0.00739
CMC_DLPFC	TMED10	14	2.67893	0.00739
Brain_Anterior_cingulate_cortex_BA24	RFFL	17	2.6781	0.0074
Brain_Substantia_nigra	BARD1	2	-2.67638	0.007442
Brain_Cortex	WDR6	3	2.67596	0.00745
Brain_Substantia_nigra	STMN4	8	2.6754	0.00747
CMC_DLPFC	TSNAXIP1	16	2.6751	0.00747
Brain_Amygdala	RP11-483F11.7	10	2.67503	0.007472
Brain_Cortex	CYB561	17	-2.6737	0.0075
Brain_Caudate_basal_ganglia	CSDC2	22	2.6734	0.00751
Brain_Nucleus_accumbens_basal_ganglia	FAM215B	17	2.6725	0.007529
Brain_Putamen_basal_ganglia	LRRIQ3	1	-2.67	0.00753
Brain_Cerebellum	TPH1	11	-2.67165	0.00755
Brain_Hippocampus	LARS	5	2.6716	0.00755
Brain_Hypothalamus	RP11-259G18.2	17	2.67045	0.00757
Brain_Hypothalamus	TRAPPC4	11	2.6698	0.00759
Brain_Anterior_cingulate_cortex_BA24	RP11-259G18.2	17	2.6693	0.0076
Brain_Hypothalamus	E2F1	20	2.6688	0.00761
Brain_Putamen_basal_ganglia	FAM120B	6	-2.669	0.00761
Brain_Substantia_nigra	LRRC37A2	17	2.6689	0.00761
CMC_DLPFC	DALRD3	3	-2.66726	0.007647
Brain_Hypothalamus	CCDC158	4	-2.66712	0.00765
Brain_SpiCMC_DLPFCl_cord_cervical_c-1	RP11-259G18.1	17	2.66693	0.00765
Brain_Nucleus_accumbens_basal_ganglia	KCNK4	11	2.66693	0.007655
Brain_Anterior_cingulate_cortex_BA24	PRB2	12	-2.66684	0.007657
Brain_SpiCMC_DLPFCl_cord_cervical_c-1	RP11-259G18.3	17	2.66692	0.00766
Brain_SpiCMC_DLPFCl_cord_cervical_c-1	PPIP5K2	5	2.66524	0.00769
Brain_Nucleus_accumbens_basal_ganglia	TRIM51DP	11	-2.66458	0.007709
Brain_Substantia_nigra	DND1P1	17	2.6637	0.00773
Brain_SpiCMC_DLPFCl_cord_cervical_c-1	BCR	22	-2.66315	0.00774
Brain_Substantia_nigra	RP11-707O23.5	17	2.663	0.00774
Brain_Hypothalamus	C19orf40	19	-2.66	0.007748
Brain_Cerebellum	ALLC	2	2.66231	0.007761
Brain_Amygdala	CTA-212D2.2	6	-2.66188	0.00777
Brain_Putamen_basal_ganglia	SPIRE2	16	2.6614	0.00778
Brain_Substantia_nigra	DSCC1	8	2.6612	0.00779
Brain_Cerebellar_Hemisphere	RP11-259G18.3	17	2.66043	0.007804
Brain_Nucleus_accumbens_basal_ganglia	NOS2P3	17	-2.66	0.007815
Brain_Substantia_nigra	RP11-259G18.2	17	2.6593	0.00783
Brain_SpiCMC_DLPFCl_cord_cervical_c-1	SPIRE2	16	2.65887	0.00784
Brain_Nucleus_accumbens_basal_ganglia	RP11-111M22.3	11	2.65865	0.007846
Brain_Anterior_cingulate_cortex_BA24	RP11-259G18.3	17	2.658	0.00786
Brain_Cerebellum	KBTBD3	11	-2.65784	0.00786
Brain_Cerebellar_Hemisphere	DGKB	7	-2.65629	0.0079
Brain_Cortex	RP11-258F22.1	10	2.65567	0.007915
Brain_Caudate_basal_ganglia	RP11-844P9.2	5	2.65545	0.00792
Brain_Anterior_cingulate_cortex_BA24	KANSL1-AS1	17	2.6546	0.00794
Brain_Cerebellum	DNM1P35	15	-2.6527	0.00798
Brain_Cortex	RP11-259G18.3	17	2.65297	0.00798
Brain_Cerebellum	hsa-mir-1199	19	-2.65248	0.00799
CMC_DLPFC	ZFAND1	8	2.65254	0.00799
Brain_Cortex	RP11-259G18.2	17	2.65146	0.00801
CMC_DLPFC	DDX4	5	2.65094	0.008027
Brain_Amygdala	NME7	1	-2.6509	0.00803
Brain_SpiCMC_DLPFCl_cord_cervical_c-1	MXD3	5	-2.65063	0.00803
Brain_Cerebellum	RP11-1017G21.5	14	-2.6501	0.00805
Brain_Cerebellum	RP11-360F5.3	4	2.65011	0.00805
Brain_Cerebellum	POLDIP2	17	-2.6495	0.00806
Brain_Putamen_basal_ganglia	RP11-259G18.2	17	2.6491	0.00807
Brain_Hippocampus	WDR66	12	2.6484	0.00809
Brain_Substantia_nigra	RP11-259G18.3	17	2.6485	0.00809
Brain_Cerebellar_Hemisphere	RP11-798G7.8	17	2.64808	0.008095
Brain_Anterior_cingulate_cortex_BA24	TRIM51FP	11	-2.6479	0.0081
Brain_Hypothalamus	RP11-1293J14.1	2	2.6473	0.00811
Brain_Cerebellar_Hemisphere	BAIAP2-AS1	17	2.64708	0.008119
Brain_Cerebellar_Hemisphere	NCOA5	20	-2.6469	0.00812
Brain_Hypothalamus	CEP250	20	2.6469	0.00812
Brain_Caudate_basal_ganglia	D2HGDH	2	-2.64629	0.00814
Brain_Putamen_basal_ganglia	FBN2	5	-2.6447	0.008175
Brain_Anterior_cingulate_cortex_BA24	FABP1	2	2.6434	0.00821
Brain_SpiCMC_DLPFCl_cord_cervical_c-1	RP11-302M6.5	1	-2.64321	0.00821
Brain_Hypothalamus	FOLH1	11	2.6426	0.00823
Brain_Hippocampus	RP11-259G18.2	17	2.642	0.008242
Brain_Cerebellum	CYSTM1	5	2.6416	0.008251
Brain_Hypothalamus	PLCH1	3	2.6412	0.00826
Brain_Caudate_basal_ganglia	ZDHHC11	5	2.63983	0.00829
Brain_Cortex	CTD-2020K17.3	17	-2.64017	0.00829
Brain_Cerebellar_Hemisphere	AP003774.1	11	-2.63963	0.0083
Brain_Amygdala	RBM26-AS1	13	-2.6387	0.00832
Brain_Hippocampus	AC004980.7	7	2.63895	0.00832
Brain_Cortex	ALKBH3	11	2.63786	0.00834
Brain_Substantia_nigra	WDR6	3	2.6378	0.008345
Brain_Caudate_basal_ganglia	RP11-259G18.3	17	2.63709	0.00836
Brain_Hypothalamus	NUDT16L1	16	2.6371	0.00836
CMC_DLPFC	FBRSL1	12	2.63706	0.008363
Brain_Putamen_basal_ganglia	CYSTM1	5	2.6366	0.008374
Brain_Nucleus_accumbens_basal_ganglia	ARL17A	17	2.6364	0.008378
Brain_Cortex	TRIM13	13	2.63611	0.00839
CMC_DLPFC	CROCCP2	1	-2.63404	0.008438
Brain_SpiCMC_DLPFCl_cord_cervical_c-1	RP11-259G18.2	17	2.63325	0.00846
Brain_Substantia_nigra	TRAPPC4	11	2.6324	0.00848
Brain_Cerebellum	UIMC1	5	2.6296	0.008548
Brain_Cerebellum	RBM26-AS1	13	-2.6289	0.00857
Brain_SpiCMC_DLPFCl_cord_cervical_c-1	ASB8	12	2.6286	0.008574
Brain_Cerebellum	GDF9	5	2.628	0.008588
Brain_Cerebellar_Hemisphere	RP11-798K23.5	5	-2.62755	0.0086
Brain_Amygdala	ITGA10	1	2.626	0.00864
CMC_DLPFC	ZNF37BP	10	2.62551	0.008652
Brain_Cerebellum	LRRC2	3	-2.62454	0.00868
Brain_Cerebellum	GAS6	13	2.6233	0.00871
Brain_Hippocampus	TRIM51DP	11	-2.6228	0.00872
Brain_Cerebellar_Hemisphere	RPL39P3	6	-2.6216	0.00875
CMC_DLPFC	WDR6	3	2.62068	0.008775
Brain_Putamen_basal_ganglia	PLEKHM1	17	2.62056	0.00878
Brain_Cortex	IFIT1	10	2.62016	0.008789
CMC_DLPFC	PRPH2	6	-2.62013	0.00879
Brain_Nucleus_accumbens_basal_ganglia	ARHGAP27	17	2.6198	0.008799
Brain_Hypothalamus	NELFCD	20	-2.6199	0.0088
Brain_SpiCMC_DLPFCl_cord_cervical_c-1	RP4-669P10.16	22	-2.61968	0.0088
CMC_DLPFC	NHP2L1	22	-2.61969	0.008801
Brain_Cerebellum	DEPTOR	8	2.61946	0.00881
Brain_Putamen_basal_ganglia	SH3RF1	4	-2.61907	0.00882
Brain_Amygdala	SURF1	9	2.6172	0.00886
Brain_Caudate_basal_ganglia	WDR60	7	-2.6171	0.00887
Brain_Anterior_cingulate_cortex_BA24	RP13-977J11.2	12	2.61696	0.008872
Brain_Cerebellar_Hemisphere	DPP7	9	-2.61647	0.00888
Brain_Cerebellum	CTSA	20	-2.6164	0.00889
Brain_Anterior_cingulate_cortex_BA24	RP11-67M1.1	4	-2.61399	0.00895
CMC_DLPFC	CYB561	17	-2.61377	0.00895
Brain_Caudate_basal_ganglia	LARGE	22	2.6137	0.00896
Brain_Putamen_basal_ganglia	NSFP1	17	-2.61367	0.00896
CMC_DLPFC	MLH3	14	-2.61264	0.00898
Brain_Cortex	RP11-673E1.1	4	-2.61269	0.008983
Brain_Anterior_cingulate_cortex_BA24	LRRIQ3	1	-2.61	0.008987
Brain_Cortex	PLEKHM1	17	2.61245	0.00899
Brain_Cortex	AC093642.3	2	-2.61241	0.00899
Brain_Cerebellar_Hemisphere	ARL17A	17	2.6122	0.008996
Brain_Cortex	hsa-mir-1199	19	-2.611	0.009028
CMC_DLPFC	PSMA4	15	2.6094	0.00907
Brain_Cerebellum	MPO	17	-2.60917	0.00908
Brain_Amygdala	ANKS1A	6	2.60834	0.0091
Brain_Amygdala	PPP2R1B	11	2.608	0.00911
Brain_Cortex	POLDIP2	17	-2.60789	0.00911
Brain_Cerebellum	DNM3	1	-2.6078	0.009113
Brain_Nucleus_accumbens_basal_ganglia	RP11-554D14.2	12	2.60683	0.009139
Brain_Hypothalamus	NME6	3	-2.6064	0.00915
Brain_Nucleus_accumbens_basal_ganglia	NUDT12	5	-2.6055	0.00917
Brain_Anterior_cingulate_cortex_BA24	LRRC37A4P	17	-2.605	0.00919
Brain_Anterior_cingulate_cortex_BA24	DNAH10OS	12	-2.60482	0.009192
CMC_DLPFC	KLHL24	3	-2.60484	0.009192
Brain_Hypothalamus	GRK7	3	2.6022	0.00926
Brain_Caudate_basal_ganglia	FABP1	2	2.60137	0.00929
Brain_Hippocampus	PRPH2	6	-2.60134	0.00929
Brain_Putamen_basal_ganglia	RP11-259G18.1	17	2.60121	0.00929
Brain_Putamen_basal_ganglia	RP11-259G18.3	17	2.60121	0.00929
Brain_Hippocampus	SAAL1	11	2.6002	0.00932
CMC_DLPFC	CTSZ	20	2.60026	0.00932
Brain_Cerebellar_Hemisphere	CBWD1	9	2.59899	0.00935
Brain_Nucleus_accumbens_basal_ganglia	CTCF	16	2.59891	0.00935
Brain_Putamen_basal_ganglia	CD38	4	2.59858	0.00936
Brain_SpiCMC_DLPFCl_cord_cervical_c-1	RBM26-AS1	13	-2.59847	0.00936
Brain_Cerebellum	SPTBN1	2	2.59821	0.009371
Brain_Cerebellum	NUCB1	19	2.59817	0.009372
Brain_Anterior_cingulate_cortex_BA24	CRHR1-IT1	17	2.598	0.00938
Brain_Hippocampus	TRGC2	7	2.59705	0.0094
Brain_SpiCMC_DLPFCl_cord_cervical_c-1	NOS2P3	17	-2.59589	0.00943
CMC_DLPFC	C3orf62	3	-2.59573	0.009439
Brain_Caudate_basal_ganglia	TRPM2	21	2.5958	0.00944
Brain_Cortex	PLSCR4	3	2.59496	0.00946
Brain_Anterior_cingulate_cortex_BA24	CCNO	5	2.59472	0.009467
Brain_SpiCMC_DLPFCl_cord_cervical_c-1	DUS2	16	2.59474	0.00947
CMC_DLPFC	HADHB	2	-2.5935	0.0095
CMC_DLPFC	TBL2	7	-2.5937	0.0095
Brain_Hypothalamus	ZNF568	19	2.59	0.009535
Brain_Anterior_cingulate_cortex_BA24	ARMC2	6	-2.5922	0.00954
Brain_Nucleus_accumbens_basal_ganglia	CCDC71	3	2.59067	0.009579
Brain_Anterior_cingulate_cortex_BA24	AC004540.4	7	2.5906	0.00958
Brain_Anterior_cingulate_cortex_BA24	AC004980.7	7	2.5903	0.00959
Brain_Cerebellum	RASSF2	20	2.5901	0.00959
Brain_Putamen_basal_ganglia	RP5-935K16.1	2	-2.59	0.0096
Brain_Caudate_basal_ganglia	TIMM22	17	2.58967	0.00961
Brain_Putamen_basal_ganglia	C10orf112	10	-2.58877	0.009632
Brain_Caudate_basal_ganglia	POMZP3	7	2.5872	0.00967
Brain_Cortex	METTL22	16	2.58737	0.00967
CMC_DLPFC	NANS	9	2.58741	0.00967
CMC_DLPFC	SH3GL1P2	17	-2.58557	0.00972
CMC_DLPFC	ERC1	12	2.58447	0.009753
Brain_Cerebellum	RP11-379F4.9	3	-2.58347	0.00978
Brain_Putamen_basal_ganglia	KIN	10	2.58337	0.009784
Brain_Anterior_cingulate_cortex_BA24	AC020907.2	19	2.5833	0.009787
Brain_Cortex	LARP6	15	2.5831	0.00979
Brain_Anterior_cingulate_cortex_BA24	DND1P1	17	2.5827	0.0098
Brain_Caudate_basal_ganglia	TRGJP2	7	2.5827	0.0098
Brain_Cerebellum	IQCK	16	-2.58294	0.0098
Brain_Cortex	NSFP1	17	-2.58243	0.00981
Brain_Hypothalamus	RP11-259G18.3	17	2.58127	0.00984
Brain_Putamen_basal_ganglia	CCDC176	14	-2.5809	0.00985
Brain_Anterior_cingulate_cortex_BA24	RP11-673E1.1	4	-2.58006	0.00988
Brain_SpiCMC_DLPFCl_cord_cervical_c-1	CAPN8	1	2.57932	0.0099
Brain_Cerebellum	RP11-259G18.1	17	2.57837	0.00993
Brain_Hypothalamus	RBM26-AS1	13	-2.578	0.009936
Brain_Cortex	MAN1B1	9	-2.57795	0.00994
Brain_SpiCMC_DLPFCl_cord_cervical_c-1	PPFIA1	11	2.5779	0.00994
Brain_Nucleus_accumbens_basal_ganglia	PPP2R1B	11	2.57771	0.009946
Brain_Cerebellar_Hemisphere	PLD5	1	2.57743	0.00995
CMC_DLPFC	KRBA1	7	-2.5776	0.00995
Brain_Cerebellum	SYT7	11	2.57738	0.00996
Brain_Cortex	DSCC1	8	2.57704	0.00996
Brain_Substantia_nigra	TMEM209	7	2.57688	0.00997
CMC_DLPFC	ANKS1A	6	2.57583	0.01
Brain_Cerebellum	RNH1	11	-2.57395	0.01005
Brain_Cerebellum	PRPH2	6	-2.57344	0.01007
Brain_Hypothalamus	SURF1	9	2.57291	0.01008
Brain_Amygdala	EIF2B2	14	-2.5721	0.0101
Brain_Cerebellum	LRRC37A2	17	2.57359	0.0101
Brain_Cerebellum	RP11-259G18.2	17	2.57378	0.0101
Brain_Cortex	SPATA33	16	2.57228	0.0101
Brain_Hypothalamus	BCO2	11	-2.5725	0.0101
Brain_Cortex	ZP3	7	2.5713	0.010131
Brain_Nucleus_accumbens_basal_ganglia	STYX	14	2.5709	0.01014
Brain_Caudate_basal_ganglia	EIF2B2	14	-2.57	0.01017
Brain_Cerebellum	MAPK12	22	-2.57	0.01018
Brain_Cerebellum	RP11-1074O12.1	14	2.5684	0.01022
Brain_Cerebellum	CTB-47B11.3	5	2.5682	0.010224
Brain_Hippocampus	ZP3	7	2.56762	0.01024
Brain_SpiCMC_DLPFCl_cord_cervical_c-1	TRAPPC4	11	2.5675	0.01024
Brain_Substantia_nigra	MXD3	5	-2.5663	0.01028
Brain_Cerebellar_Hemisphere	BZRAP1	17	-2.56617	0.010283
Brain_Substantia_nigra	TTC32	2	-2.56613	0.010284
CMC_DLPFC	SERPINE1	7	-2.5651	0.01031
Brain_SpiCMC_DLPFCl_cord_cervical_c-1	NOC3L	10	2.5649	0.01032
Brain_Nucleus_accumbens_basal_ganglia	MAPT-AS1	17	-2.5637	0.010357
Brain_Hippocampus	TRGJP2	7	2.56365	0.01036
Brain_Nucleus_accumbens_basal_ganglia	AC004980.7	7	2.56329	0.01037
Brain_Cerebellum	CALCRL	2	-2.56227	0.010399
Brain_Cerebellar_Hemisphere	CTA-357J21.1	7	-2.56235	0.0104
Brain_Cortex	ARHGAP15	2	-2.56096	0.01044
Brain_Cortex	AC005003.1	22	-2.56063	0.01045
Brain_Cortex	EIF3KP1	5	-2.55935	0.01049
Brain_Cerebellum	WDR55	5	-2.5592	0.010491
Brain_Cortex	BTBD9	6	2.5599	0.0105
Brain_Putamen_basal_ganglia	HMGB1P31	2	-2.56	0.01051
Brain_Cerebellum	RP11-826N14.2	5	2.5584	0.010515
CMC_DLPFC	PRSS3	9	-2.55815	0.01052
CMC_DLPFC	RGS3	9	-2.55816	0.01052
Brain_Cortex	RP11-360F5.3	4	2.55784	0.010533
Brain_Hippocampus	RP11-259G18.3	17	2.5578	0.010534
CMC_DLPFC	JMY	5	2.557	0.010558
Brain_Putamen_basal_ganglia	TRGJP2	7	2.5566	0.01057
Brain_Putamen_basal_ganglia	ZNF208	19	-2.55654	0.010572
Brain_Anterior_cingulate_cortex_BA24	MRC1L1	10	2.5564	0.010576
Brain_Cerebellum	GPRC5B	16	-2.55499	0.0106
Brain_Cerebellum	TRPM2	21	2.557	0.0106
Brain_Cortex	SPIRE2	16	2.5556	0.0106
Brain_Cortex	DND1P1	17	2.5569	0.0106
Brain_Substantia_nigra	GPR108	19	2.5566	0.0106
Brain_Nucleus_accumbens_basal_ganglia	RP11-259G18.3	17	2.5549	0.010622
Brain_Anterior_cingulate_cortex_BA24	ERCC8	5	2.5545	0.010634
Brain_Cerebellar_Hemisphere	AC004231.2	17	-2.5536	0.010662
Brain_Cortex	AC004980.7	7	2.5536	0.010663
Brain_Amygdala	RP11-707O23.5	17	2.55077	0.0107
Brain_Hippocampus	UQCC1	20	2.55217	0.0107
Brain_Cerebellar_Hemisphere	RP11-258F22.1	10	2.5511	0.010738
Brain_SpiCMC_DLPFCl_cord_cervical_c-1	RP5-935K16.1	2	-2.5496	0.0108
Brain_Hypothalamus	AKAP3	12	-2.54889	0.010807
Brain_Cerebellar_Hemisphere	RP5-935K16.1	2	-2.54848	0.01082
Brain_Nucleus_accumbens_basal_ganglia	MXD3	5	-2.5485	0.01082
Brain_Hypothalamus	TMEM216	11	2.5482	0.01083
Brain_Nucleus_accumbens_basal_ganglia	RP11-324I22.4	10	2.54809	0.010832
Brain_Nucleus_accumbens_basal_ganglia	CYB561	17	-2.5479	0.010837
Brain_Cerebellum	ASB5	4	-2.5476	0.01085
CMC_DLPFC	GPR146	7	2.5476	0.01085
Brain_Nucleus_accumbens_basal_ganglia	FABP1	2	2.54704	0.01086
Brain_Cerebellum	RNU4-78P	3	-2.54697	0.01087
Brain_Caudate_basal_ganglia	DHDDS	1	2.54663	0.01088
Brain_Cerebellar_Hemisphere	TCF7	5	-2.54646	0.010882
Brain_Cerebellar_Hemisphere	ZNF320	19	2.54599	0.010897
Brain_Cerebellum	DUS2	16	2.54494	0.0109
Brain_Cortex	ABCB9	12	-2.54517	0.0109
Brain_Hippocampus	MC1R	16	2.5464	0.0109
Brain_SpiCMC_DLPFCl_cord_cervical_c-1	STYXL1	7	2.5461	0.0109
Brain_Cerebellar_Hemisphere	RP11-259G18.2	17	2.54556	0.01091
Brain_Hypothalamus	RP11-434C1.1	12	2.54475	0.010936
Brain_Cerebellar_Hemisphere	CDRT4	17	2.54461	0.01094
Brain_Cerebellar_Hemisphere	KCNJ16	17	-2.54429	0.01095
Brain_Putamen_basal_ganglia	LDB1	10	-2.54415	0.010954
Brain_Cerebellum	C21orf119	21	2.5431	0.011
Brain_Hippocampus	RP11-707O23.5	17	2.5427	0.011
Brain_Putamen_basal_ganglia	CRHR1-IT1	17	2.54132	0.011
Brain_Cortex	RP5-935K16.1	2	-2.54214	0.01102
CMC_DLPFC	ADCK2	7	-2.5421	0.01102
Brain_Nucleus_accumbens_basal_ganglia	CARD18	11	2.54176	0.011029
Brain_Hypothalamus	RP11-73M18.9	14	2.5414	0.01104
Brain_Cerebellar_Hemisphere	FPGT	1	-2.54064	0.01106
Brain_Cerebellum	ZNF567	19	-2.54051	0.011069
Brain_Cerebellum	RP11-798G7.5	17	-2.54021	0.0111
Brain_Nucleus_accumbens_basal_ganglia	LRRIQ3	1	-2.53788	0.011152
Brain_Cerebellar_Hemisphere	KANSL1-AS1	17	2.53787	0.011153
Brain_Putamen_basal_ganglia	LINGO1	15	-2.5369	0.01118
Brain_Cerebellum	ZNF461	19	2.53686	0.011185
Brain_Anterior_cingulate_cortex_BA24	RP11-259G18.1	17	2.5365	0.0112
Brain_Cerebellum	CTD-2501M5.1	8	-2.53647	0.0112
Brain_Substantia_nigra	CRHR1-IT1	17	2.5369	0.0112
Brain_Caudate_basal_ganglia	RP11-261C10.7	1	2.53613	0.01121
Brain_Cerebellum	TANC1	2	2.53583	0.011218
Brain_Cerebellar_Hemisphere	ZNF461	19	2.53508	0.011242
CMC_DLPFC	ATF1	12	-2.53481	0.011251
Brain_Amygdala	TMEM183A	1	2.5347	0.01126
CMC_DLPFC	SETD8	12	2.5345	0.011261
CMC_DLPFC	REEP5	5	-2.5342	0.01127
Brain_Cortex	RP11-762H8.2	15	2.534	0.01128
Brain_Hypothalamus	ZNF320	19	2.53	0.011284
CMC_DLPFC	PTGER3	1	2.5337	0.011286
Brain_Cerebellum	SPATA33	16	2.53481	0.0113
Brain_Cerebellum	PLEKHM1	17	-2.5328	0.0113
Brain_Cerebellum	RP13-98N21.2	15	-2.5328	0.01131
Brain_Putamen_basal_ganglia	RP11-360F5.3	4	2.53289	0.01131
Brain_Cerebellar_Hemisphere	LRRC10B	11	2.53225	0.01133
Brain_Nucleus_accumbens_basal_ganglia	C7orf50	7	2.53197	0.01134
Brain_Cortex	RPA2	1	2.53068	0.011384
Brain_Amygdala	A4GALT	22	2.5304	0.0114
Brain_Caudate_basal_ganglia	RP11-259G18.1	17	2.53054	0.0114
Brain_Cortex	ERC1	12	2.53099	0.0114
Brain_Nucleus_accumbens_basal_ganglia	PLEKHM1	17	2.5302	0.011401
Brain_Anterior_cingulate_cortex_BA24	ICA1L	2	-2.5299	0.01141
Brain_SpiCMC_DLPFCl_cord_cervical_c-1	RPA2	1	2.52971	0.01142
Brain_Putamen_basal_ganglia	RP11-594N15.3	8	2.5281	0.01147
Brain_Putamen_basal_ganglia	DHFR	5	2.5277	0.011482
Brain_Cerebellum	PAPPA2	1	-2.52721	0.011497
Brain_Caudate_basal_ganglia	KANSL1	17	2.52829	0.0115
Brain_Caudate_basal_ganglia	LRRC37A4P	17	-2.52673	0.0115
Brain_Cerebellum	RP1-228P16.1	12	-2.52742	0.0115
Brain_Cerebellum	ZNF276	16	-2.52665	0.0115
Brain_Cortex	NOS2P3	17	-2.5279	0.0115
Brain_Caudate_basal_ganglia	EEPD1	7	-2.5268	0.01151
Brain_Cerebellum	GABRB3	15	-2.5268	0.01151
Brain_Cerebellar_Hemisphere	AC091132.1	17	-2.52674	0.011513
Brain_SpiCMC_DLPFCl_cord_cervical_c-1	HSD17B4	5	-2.52646	0.01152
Brain_Hypothalamus	ZNF33B	10	2.52626	0.011529
Brain_Cerebellar_Hemisphere	RDH16	12	-2.5254	0.011558
Brain_Cerebellar_Hemisphere	IRF3	19	2.52518	0.011564
CMC_DLPFC	CABP7	22	-2.52445	0.011588
Brain_Hippocampus	EBPL	13	2.52448	0.0116
CMC_DLPFC	KLHL5	4	-2.52212	0.011665
Brain_Anterior_cingulate_cortex_BA24	STYXL1	7	2.5221	0.01167
Brain_Caudate_basal_ganglia	VPS9D1-AS1	16	2.52197	0.01167
Brain_Amygdala	AATF	17	2.52043	0.0117
Brain_Cerebellar_Hemisphere	CCDC71	3	2.5211	0.0117
Brain_Cerebellum	EFTUD2	17	-2.51995	0.0117
CMC_DLPFC	CRIPAK	4	2.52104	0.011701
CMC_DLPFC	ZNF320	19	2.5207	0.011713
Brain_Cerebellum	SMPDL3B	1	-2.51956	0.01175
Brain_Cerebellum	MST1P2	1	-2.51928	0.011759
Brain_Putamen_basal_ganglia	RP11-707O23.5	17	2.51796	0.0118
Brain_Hippocampus	CYB561	17	-2.5162	0.011863
Brain_Caudate_basal_ganglia	NMNAT3	3	-2.5159	0.01187
Brain_Nucleus_accumbens_basal_ganglia	FAM47E	4	-2.5152	0.0119
Brain_SpiCMC_DLPFCl_cord_cervical_c-1	POMZP3	7	2.5138	0.0119
CMC_DLPFC	APLP1	19	-2.5142	0.01193
Brain_Hypothalamus	TRGC2	7	2.51389	0.01194
Brain_Hypothalamus	IFT80	3	-2.513	0.01197
Brain_Cerebellar_Hemisphere	ZDHHC11	5	2.513	0.011971
Brain_Cortex	VPS9D1-AS1	16	2.51264	0.01198
CMC_DLPFC	TPH1	11	-2.5126	0.01198
Brain_Hypothalamus	ACTR10	14	2.5123	0.01199
Brain_Caudate_basal_ganglia	KANSL1-AS1	17	2.51138	0.012
Brain_Caudate_basal_ganglia	DSCC1	8	2.5131	0.012
Brain_Cerebellum	CYB561	17	-2.51313	0.012
Brain_Cerebellum	PLCH1	3	2.51185	0.01201
Brain_SpiCMC_DLPFCl_cord_cervical_c-1	LINC00880	3	-2.51148	0.01202
CMC_DLPFC	GFOD2	16	-2.5112	0.01203
CMC_DLPFC	MRGPRF	11	2.51064	0.01205
CMC_DLPFC	GIGYF1	7	2.5108	0.01205
Brain_Amygdala	SUCNR1	3	-2.5104	0.01206
Brain_Cerebellum	ZNF793	19	-2.50971	0.012083
Brain_Cerebellum	DKFZP779L1853	12	2.50792	0.0121
Brain_Cerebellum	SPEG	2	-2.50854	0.012123
Brain_Anterior_cingulate_cortex_BA24	RP11-298O21.6	3	2.50803	0.012141
Brain_Cortex	PPP2R1B	11	2.50675	0.01218
Brain_Cerebellum	METTL22	16	2.50698	0.0122
Brain_Cerebellum	DND1P1	17	2.5062	0.0122
Brain_SpiCMC_DLPFCl_cord_cervical_c-1	ANKRD18B	9	2.5063	0.0122
Brain_Substantia_nigra	E2F1	20	2.5068	0.0122
CMC_DLPFC	STMN4	8	2.50582	0.0122
Brain_Hippocampus	KANSL1-AS1	17	2.5063	0.012201
Brain_Putamen_basal_ganglia	RASA1	5	-2.5062	0.012204
Brain_Cerebellum	GPR22	7	2.50589	0.01221
CMC_DLPFC	ZNF816	19	-2.5055	0.012229
Brain_Cerebellum	PMS2P4	7	-2.50537	0.01223
Brain_Hypothalamus	TRGJP2	7	2.50557	0.01223
Brain_Cortex	ZNF248	10	-2.505	0.012245
Brain_Hypothalamus	STMN4	8	2.5047	0.01225
Brain_Substantia_nigra	LINC00982	1	2.505	0.01225
Brain_Anterior_cingulate_cortex_BA24	DSCC1	8	2.5023	0.0123
Brain_Cortex	STRADA	17	2.50358	0.0123
Brain_Putamen_basal_ganglia	KANSL1-AS1	17	2.50199	0.0123
CMC_DLPFC	MTMR2	11	2.50345	0.0123
Brain_Substantia_nigra	NUDC	1	-2.5029	0.01232
Brain_Cerebellum	TYW5	2	-2.50233	0.012338
Brain_Cerebellar_Hemisphere	DND1P1	17	2.50194	0.012351
Brain_Nucleus_accumbens_basal_ganglia	DND1P1	17	2.5019	0.012353
CMC_DLPFC	TRAPPC4	11	2.50158	0.01236
Brain_Cerebellar_Hemisphere	DNAJC4	11	2.50136	0.01237
Brain_Anterior_cingulate_cortex_BA24	NCDN	1	-2.5	0.012378
Brain_Anterior_cingulate_cortex_BA24	MON1B	16	-2.5005	0.0124
Brain_Cerebellum	SPPL2C	17	2.50195	0.0124
Brain_Cerebellum	AC091132.1	17	-2.50148	0.0124
CMC_DLPFC	XPO4	13	2.50049	0.0124
Brain_Anterior_cingulate_cortex_BA24	FDXACB1	11	2.5	0.01242
Brain_Hypothalamus	MST1	3	2.4997	0.01243
Brain_Anterior_cingulate_cortex_BA24	EBPL	13	2.4969	0.0125
Brain_Cerebellum	WDR6	3	2.49663	0.01254
CMC_DLPFC	PSMC3	11	-2.49597	0.01256
Brain_Caudate_basal_ganglia	TTC23	15	2.49512	0.012592
Brain_Cerebellum	SLC38A10	17	-2.49519	0.0126
Brain_Cortex	ANKS1A	6	2.4946	0.0126
Brain_Cortex	PRPH2	6	-2.4957	0.0126
Brain_Hippocampus	MLH3	14	2.4949	0.0126
Brain_Nucleus_accumbens_basal_ganglia	WDR6	3	2.49425	0.012622
Brain_SpiCMC_DLPFCl_cord_cervical_c-1	NAPSB	19	2.49411	0.01263
Brain_Nucleus_accumbens_basal_ganglia	LRRC37A4P	17	-2.4938	0.012637
Brain_Hippocampus	NDUFS1	2	2.49386	0.01264
Brain_Nucleus_accumbens_basal_ganglia	RP11-707O23.5	17	2.4935	0.012648
Brain_SpiCMC_DLPFCl_cord_cervical_c-1	CRHR1-IT1	17	2.49282	0.01267
Brain_SpiCMC_DLPFCl_cord_cervical_c-1	DND1P1	17	2.49235	0.01269
CMC_DLPFC	SLC45A1	1	2.49218	0.012696
Brain_Amygdala	LRRC37A4P	17	-2.4908	0.0127
Brain_Caudate_basal_ganglia	DND1P1	17	2.49125	0.0127
CMC_DLPFC	RPS6KB1	17	2.49173	0.0127
Brain_Cerebellar_Hemisphere	RPL21P44	4	-2.49092	0.012741
Brain_Cerebellar_Hemisphere	USP32P3	17	2.49063	0.012752
Brain_Cerebellum	ZDHHC11	5	2.4906	0.012753
Brain_Hippocampus	RP11-259G18.1	17	2.4906	0.012754
CMC_DLPFC	DGKQ	4	-2.49024	0.012766
Brain_Cerebellar_Hemisphere	hsa-mir-1199	19	-2.48998	0.012775
Brain_Hippocampus	DND1P1	17	2.4896	0.01279
Brain_Caudate_basal_ganglia	ARHGAP27	17	2.49016	0.0128
Brain_Caudate_basal_ganglia	CRHR1-IT1	17	2.49042	0.0128
Brain_Caudate_basal_ganglia	RP11-259G18.2	17	2.48978	0.0128
Brain_Cerebellar_Hemisphere	ZNF33B	10	-2.4893	0.0128
Brain_Hippocampus	RP11-324I22.2	10	2.48807	0.012844
Brain_Hypothalamus	DND1P1	17	2.48798	0.01285
Brain_Putamen_basal_ganglia	POMZP3	7	2.4873	0.01287
Brain_Nucleus_accumbens_basal_ganglia	SCAPER	15	2.48731	0.012871
Brain_Hypothalamus	PM20D1	1	2.487	0.01288
Brain_Caudate_basal_ganglia	RP11-826N14.2	5	2.4864	0.0129
Brain_Caudate_basal_ganglia	MTUS1	8	-2.487	0.0129
Brain_Cerebellum	PI16	6	-2.48594	0.01292
Brain_Putamen_basal_ganglia	KIAA0391	14	-2.4861	0.01292
Brain_SpiCMC_DLPFCl_cord_cervical_c-1	SLC25A26	3	-2.48488	0.01296
Brain_Anterior_cingulate_cortex_BA24	RNU6ATAC35P	1	-2.48	0.012968
Brain_Nucleus_accumbens_basal_ganglia	AC093642.3	2	-2.48467	0.01297
Brain_SpiCMC_DLPFCl_cord_cervical_c-1	CDRT4	17	2.4845	0.01297
Brain_Cerebellum	GPR137C	14	-2.4844	0.01298
Brain_Hypothalamus	MXD3	5	-2.48443	0.01298
CMC_DLPFC	RPS25	11	-2.48441	0.01298
Brain_Anterior_cingulate_cortex_BA24	EXOSC8	13	2.48284	0.013
Brain_Cerebellum	RP11-707O23.5	17	2.48338	0.013
Brain_Cortex	LRRC37A4P	17	-2.48242	0.013
CMC_DLPFC	ITGB3	17	-2.48409	0.013
CMC_DLPFC	AGBL4	1	-2.48337	0.013015
CMC_DLPFC	DSE	6	-2.4821	0.01306
CMC_DLPFC	PI16	6	2.48145	0.01308
Brain_Cortex	KANSL1	17	2.48137	0.0131
Brain_Anterior_cingulate_cortex_BA24	RP11-324I22.4	10	2.481	0.013101
Brain_Cerebellum	TCF7	5	-2.4809	0.013104
Brain_Cerebellum	HRAS	11	-2.48018	0.01313
Brain_Caudate_basal_ganglia	ZP3	7	2.4797	0.01315
Brain_Cerebellar_Hemisphere	LYPD1	2	2.4789	0.01318
Brain_Caudate_basal_ganglia	RP11-707O23.5	17	2.47837	0.0132
Brain_Cerebellum	CRHR1-IT1	17	2.47908	0.0132
Brain_Cerebellum	RP11-687F6.1	18	-2.47818	0.013205
Brain_Cerebellum	IP6K2	3	-2.47697	0.01325
Brain_Cerebellar_Hemisphere	SPPL2C	17	2.47664	0.013263
Brain_Cerebellar_Hemisphere	RP11-707O23.5	17	2.47639	0.013272
Brain_Anterior_cingulate_cortex_BA24	RP11-707O23.5	17	2.475	0.0133
Brain_Caudate_basal_ganglia	CTD-2192J16.21	19	-2.47631	0.0133
Brain_Putamen_basal_ganglia	CRHR1	17	-2.475	0.0133
CMC_DLPFC	DACT2	6	2.47439	0.01335
CMC_DLPFC	PSMD2	3	-2.47411	0.013357
CMC_DLPFC	BCO2	11	-2.47408	0.01336
Brain_Cerebellar_Hemisphere	AC004980.7	7	2.47304	0.0134
Brain_Anterior_cingulate_cortex_BA24	CLPSL1	6	2.4725	0.01342
CMC_DLPFC	ECE2	3	2.47243	0.01342
Brain_Substantia_nigra	SLC25A26	3	-2.472	0.013437
Brain_Cortex	AC008746.12	19	-2.47151	0.013455
Brain_Amygdala	RP11-209D14.2	17	-2.46939	0.0135
Brain_Cerebellar_Hemisphere	CTD-2313J17.5	15	2.47128	0.0135
Brain_Cerebellum	WDR62	19	2.46969	0.013523
Brain_Caudate_basal_ganglia	AP006216.11	11	-2.46898	0.01355
Brain_SpiCMC_DLPFCl_cord_cervical_c-1	KANSL1-AS1	17	2.46901	0.01355
Brain_SpiCMC_DLPFCl_cord_cervical_c-1	PRPH	12	2.4682	0.01358
Brain_Cerebellum	LRRC37A4P	17	-2.46791	0.0136
Brain_Cerebellum	UCK1	9	2.4676	0.0136
Brain_Cortex	WNT3	17	2.46644	0.0136
Brain_Putamen_basal_ganglia	RP3-477O4.16	20	-2.4679	0.0136
Brain_Substantia_nigra	TEKT3	17	2.4684	0.0136
Brain_Anterior_cingulate_cortex_BA24	BCO2	11	-2.4671	0.01362
Brain_Putamen_basal_ganglia	SURF1	9	2.4659	0.01367
Brain_Anterior_cingulate_cortex_BA24	ZFP14	19	2.4658	0.013671
Brain_Cortex	AL049840.1	14	2.4651	0.0137
Brain_Hippocampus	CTD-2034I21.1	16	-2.466	0.0137
Brain_Nucleus_accumbens_basal_ganglia	SMPDL3B	1	-2.465	0.013701
Brain_Cerebellar_Hemisphere	TPH1	11	-2.46458	0.01372
Brain_Nucleus_accumbens_basal_ganglia	CFI	4	2.4641	0.01374
Brain_Anterior_cingulate_cortex_BA24	LARS	5	2.4637	0.013751
Brain_Cortex	FFAR3	19	-2.46299	0.013778
Brain_Hypothalamus	CRHR1-IT1	17	2.46283	0.01378
Brain_Hypothalamus	NCKIPSD	3	-2.4629	0.01378
Brain_Anterior_cingulate_cortex_BA24	DMTN	8	2.4633	0.0138
Brain_Cortex	CRHR1-IT1	17	2.46267	0.0138
Brain_Anterior_cingulate_cortex_BA24	TYW5	2	-2.4613	0.01384
Brain_Nucleus_accumbens_basal_ganglia	AL807752.1	9	2.4611	0.01385
Brain_Hypothalamus	RP11-707O23.5	17	2.45998	0.01389
Brain_Caudate_basal_ganglia	ZNF709	19	2.45892	0.0139
Brain_Nucleus_accumbens_basal_ganglia	DSCC1	8	2.46078	0.0139
Brain_Putamen_basal_ganglia	RP11-605F22.2	15	2.4594	0.01392
CMC_DLPFC	SNW1	14	2.4591	0.01393
CMC_DLPFC	PCDHGA2	5	-2.45907	0.01393
Brain_Amygdala	FABP1	2	2.4586	0.01395
Brain_Anterior_cingulate_cortex_BA24	CEP250	20	2.4584	0.014
Brain_Cerebellar_Hemisphere	EBPL	13	2.45759	0.014
Brain_Nucleus_accumbens_basal_ganglia	ZNF568	19	2.45731	0.014
Brain_Caudate_basal_ganglia	CTD-2184D3.7	15	2.4568	0.014018
Brain_Cerebellar_Hemisphere	EXTL1	1	-2.45678	0.01402
Brain_SpiCMC_DLPFCl_cord_cervical_c-1	RP11-324I22.2	10	2.4559	0.014053
Brain_Substantia_nigra	LARP4	12	-2.4553	0.014076
CMC_DLPFC	RHBDL3	17	2.45409	0.0141
Brain_Putamen_basal_ganglia	H3F3A	1	2.45	0.01412
Brain_Cortex	TRIM68	11	-2.45396	0.01413
Brain_Cerebellum	TRIP6	7	2.45334	0.01415
Brain_Cerebellum	PRUNE2	9	-2.4535	0.01415
Brain_Putamen_basal_ganglia	CTD-2587H19.2	19	-2.45332	0.014155
CMC_DLPFC	TRIM14	9	-2.45285	0.01417
Brain_SpiCMC_DLPFCl_cord_cervical_c-1	C5orf17	5	-2.45231	0.01419
Brain_Cerebellar_Hemisphere	RCL1	9	-2.45166	0.01422
CMC_DLPFC	FLJ10038	15	-2.4513	0.01423
Brain_Anterior_cingulate_cortex_BA24	KIF15	3	2.45131	0.014234
CMC_DLPFC	PMS2P4	7	-2.4511	0.01424
Brain_Hypothalamus	GATC	12	2.4509	0.01425
Brain_Cortex	LIN52	14	-2.4492	0.0143
Brain_Putamen_basal_ganglia	LRRC37A4P	17	-2.44986	0.0143
Brain_Cortex	ZNF585B	19	2.44938	0.01431
CMC_DLPFC	JPH3	16	-2.4483	0.01435
Brain_Caudate_basal_ganglia	CEP250	20	2.44838	0.0144
Brain_Cortex	FAM47E-STBD1	4	2.44699	0.014405
Brain_Cerebellar_Hemisphere	COL18A1	21	2.4466	0.01442
Brain_Nucleus_accumbens_basal_ganglia	RP5-935K16.1	2	-2.44614	0.01444
Brain_Anterior_cingulate_cortex_BA24	C7orf13	7	-2.4458	0.01445
CMC_DLPFC	PPP2R1B	11	2.44587	0.01445
Brain_Cerebellum	FANCM	14	2.4454	0.01447
Brain_Nucleus_accumbens_basal_ganglia	POLR3H	22	2.4451	0.01448
Brain_Hypothalamus	RPL31P54	13	2.4449	0.014491
Brain_Cerebellar_Hemisphere	SUSD2	22	2.4456	0.0145
Brain_Substantia_nigra	UVSSA	4	2.44541	0.0145
Brain_Nucleus_accumbens_basal_ganglia	CCDC88B	11	2.44417	0.014518
Brain_Cerebellum	ZNF324	19	-2.44403	0.014524
Brain_Anterior_cingulate_cortex_BA24	MUC20	3	-2.44334	0.014552
Brain_Nucleus_accumbens_basal_ganglia	D2HGDH	2	-2.44245	0.01459
Brain_Putamen_basal_ganglia	RBM26-AS1	13	-2.44175	0.014616
Brain_Hypothalamus	ZNF417	19	-2.44	0.014659
Brain_Nucleus_accumbens_basal_ganglia	CKMT2	5	-2.4407	0.01466
Brain_Anterior_cingulate_cortex_BA24	ERGIC3	20	-2.4394	0.0147
Brain_Caudate_basal_ganglia	TOX2	20	-2.4405	0.0147
Brain_Putamen_basal_ganglia	ARL17A	17	2.43998	0.0147
CMC_DLPFC	FRK	6	-2.43937	0.01471
Brain_Caudate_basal_ganglia	RBM26-AS1	13	-2.43935	0.014714
Brain_Anterior_cingulate_cortex_BA24	NME9	3	-2.43923	0.014719
Brain_Caudate_basal_ganglia	CTC-340A15.2	5	-2.43918	0.01472
Brain_Cerebellum	RP11-73M18.9	14	2.4392	0.01472
Brain_Hippocampus	RP11-1334A24.6	5	-2.4383	0.01475
Brain_Amygdala	NUP107	12	2.43774	0.014779
Brain_Cerebellar_Hemisphere	RP11-361M10.3	15	2.43678	0.0148
Brain_SpiCMC_DLPFCl_cord_cervical_c-1	ZP3	7	2.4362	0.0148
CMC_DLPFC	NTSR1	20	-2.43732	0.0148
Brain_Putamen_basal_ganglia	B4GALNT4	11	-2.4371	0.01481
Brain_Cerebellum	UBE2B	5	-2.4369	0.014812
Brain_Caudate_basal_ganglia	BMS1P5	10	2.43673	0.014821
Brain_Cortex	PIGX	3	2.43509	0.01489
Brain_Amygdala	LARS	5	2.434	0.01493
Brain_SpiCMC_DLPFCl_cord_cervical_c-1	RP11-707O23.5	17	2.43417	0.01493
Brain_Cerebellum	C5orf60	5	-2.4339	0.014936
Brain_Putamen_basal_ganglia	SNAI3-AS1	16	-2.43313	0.01497
Brain_Caudate_basal_ganglia	VN1R48P	9	2.4316	0.015
Brain_Cerebellum	C10orf2	10	-2.43282	0.015
Brain_Cerebellum	C1QL1	17	-2.43141	0.015
Brain_Putamen_basal_ganglia	RP11-707M1.1	11	-2.4324	0.015
Brain_Nucleus_accumbens_basal_ganglia	RBM26-AS1	13	-2.4319	0.01502
CMC_DLPFC	CAMK1G	1	-2.43175	0.015026
Brain_Cerebellum	WDR19	4	2.43146	0.01504
CMC_DLPFC	MAN1B1	9	-2.43061	0.01507
CMC_DLPFC	FPGT	1	-2.42981	0.015107
Brain_Cerebellum	RP11-195F19.9	9	-2.4297	0.01511
Brain_Putamen_basal_ganglia	TTC21A	3	-2.42964	0.01511
Brain_Amygdala	VPS9D1-AS1	16	2.4292	0.01513
Brain_SpiCMC_DLPFCl_cord_cervical_c-1	COG6	13	2.42849	0.01516
Brain_Nucleus_accumbens_basal_ganglia	POMZP3	7	2.42798	0.01518
Brain_Hippocampus	FABP1	2	2.42658	0.01524
Brain_Cortex	TPM4	19	-2.42617	0.015259
Brain_Cortex	CD3EAP	19	-2.42526	0.015297
Brain_Cortex	H1FNT	12	2.42614	0.0153
Brain_Cerebellum	CENPC	4	2.42477	0.01532
CMC_DLPFC	TRMT61A	14	2.42463	0.01532
Brain_Nucleus_accumbens_basal_ganglia	MRC1L1	10	2.42391	0.015354
Brain_Cerebellum	AC004980.10	7	-2.42366	0.01536
Brain_Hypothalamus	AL049840.1	14	2.4238	0.01536
Brain_Cerebellum	COLEC11	2	2.42357	0.015369
Brain_Hippocampus	RP11-1191J2.2	4	-2.42357	0.015369
CMC_DLPFC	ZFP14	19	-2.4232	0.015383
Brain_Putamen_basal_ganglia	RP11-242F4.2	8	-2.422	0.01544
Brain_Substantia_nigra	FGFR4	5	2.4219	0.01544
Brain_Anterior_cingulate_cortex_BA24	CRHR2	7	2.4214	0.01546
CMC_DLPFC	TXNRD1	12	2.42142	0.01546
Brain_Putamen_basal_ganglia	CCDC77	12	2.42094	0.01548
CMC_DLPFC	GCH1	14	2.42078	0.01549
Brain_Caudate_basal_ganglia	DDHD2	8	2.421	0.0155
Brain_Cerebellum	SNAI3-AS1	16	-2.42078	0.0155
CMC_DLPFC	NDFIP2	13	2.4197	0.0155
Brain_Anterior_cingulate_cortex_BA24	C5orf34	5	2.41955	0.01554
Brain_Caudate_basal_ganglia	ANKRD42	11	2.41916	0.01556
Brain_Nucleus_accumbens_basal_ganglia	SURF1	9	2.4187	0.01558
Brain_Putamen_basal_ganglia	TMEM9B-AS1	11	2.4167	0.01566
Brain_Cortex	AC020907.2	19	2.41647	0.015672
Brain_Cerebellar_Hemisphere	MFN1	3	2.4162	0.015684
Brain_Caudate_basal_ganglia	MTG2	20	2.41467	0.0157
Brain_Substantia_nigra	TBC1D16	17	-2.4169	0.0157
Brain_Anterior_cingulate_cortex_BA24	RP5-1157M23.2	3	2.41532	0.015721
Brain_Cortex	ZFP69	1	-2.41513	0.015729
Brain_Cortex	LINC00266-1	20	2.4148	0.015743
Brain_Cortex	ADAMTSL3	15	2.414	0.01578
Brain_Cerebellum	CRIPAK	4	2.41374	0.01579
Brain_Cerebellar_Hemisphere	CNTNAP4	16	-2.4134	0.0158
Brain_Cerebellum	EPN2	17	-2.41302	0.0158
CMC_DLPFC	POLDIP2	17	-2.41462	0.0158
Brain_Anterior_cingulate_cortex_BA24	SENP1	12	-2.4133	0.015809
CMC_DLPFC	RPS6KL1	14	2.41227	0.01585
Brain_Cerebellar_Hemisphere	ALLC	2	2.41185	0.01587
Brain_Nucleus_accumbens_basal_ganglia	AC091729.7	7	-2.41196	0.01587
Brain_Putamen_basal_ganglia	RP11-379F4.9	3	-2.41183	0.01587
Brain_Hypothalamus	ZNF709	19	2.41	0.015892
Brain_SpiCMC_DLPFCl_cord_cervical_c-1	ASB5	4	-2.4111	0.0159
Brain_Cerebellum	HDLBP	2	2.4109	0.015913
Brain_Hippocampus	KIAA1009	6	-2.41068	0.01592
Brain_Cerebellar_Hemisphere	AC010907.2	2	2.41027	0.01594
Brain_Caudate_basal_ganglia	RANBP10	16	-2.41002	0.01595
Brain_Cerebellar_Hemisphere	DNM3	1	-2.41005	0.01595
Brain_Hypothalamus	CYB561	17	-2.41008	0.01595
Brain_Anterior_cingulate_cortex_BA24	CROCCP2	1	-2.41	0.015951
Brain_Putamen_basal_ganglia	GPC6	13	2.40959	0.015971
Brain_Cortex	MXD3	5	-2.40943	0.01598
Brain_Cerebellum	GPM6A	4	-2.40918	0.01599
Brain_Cerebellum	ZNF320	19	2.4091	0.015992
Brain_Caudate_basal_ganglia	AC068057.2	2	2.40808	0.016
Brain_Caudate_basal_ganglia	PPP4R2	3	-2.4086	0.01602
Brain_Cortex	RP11-73M18.9	14	2.4056	0.0161
Brain_Substantia_nigra	ASB5	4	-2.40675	0.0161
Brain_Nucleus_accumbens_basal_ganglia	RP11-60A24.3	17	2.4065	0.016107
Brain_Caudate_basal_ganglia	SLC25A26	3	-2.4061	0.01612
Brain_Caudate_basal_ganglia	RP11-707M1.1	11	-2.4054	0.01615
CMC_DLPFC	FOXD4	9	2.4055	0.01615
CMC_DLPFC	COMMD2	3	-2.40514	0.016166
Brain_Cerebellum	C1orf101	1	-2.40439	0.016199
Brain_Cortex	RP11-324I22.2	10	2.4044	0.016199
Brain_Cerebellum	ZNF33B	10	-2.40362	0.0162
Brain_Cerebellum	AARS	16	-2.40464	0.0162
Brain_Cerebellar_Hemisphere	RP3-405J10.4	12	2.4042	0.016206
Brain_Hippocampus	RP11-10C24.1	3	-2.404	0.01622
Brain_Putamen_basal_ganglia	ALLC	2	2.4	0.01622
Brain_Cortex	MAPK9	5	2.40316	0.01625
Brain_Cortex	RP11-711K1.7	12	-2.40179	0.0163
CMC_DLPFC	GPR85	7	-2.4022	0.0163
CMC_DLPFC	CCDC77	12	2.40193	0.016309
Brain_Putamen_basal_ganglia	RP11-407N17.5	14	2.402	0.01631
Brain_Caudate_basal_ganglia	ECE2	3	2.4016	0.01632
Brain_Hypothalamus	VPS4A	16	-2.4016	0.01632
Brain_Nucleus_accumbens_basal_ganglia	ALLC	2	2.40164	0.01632
Brain_Caudate_basal_ganglia	SSR4P1	21	2.4016	0.01633
Brain_Hippocampus	NOC3L	10	2.40099	0.016351
Brain_Cortex	NDUFC1	4	-2.40091	0.016355
Brain_Nucleus_accumbens_basal_ganglia	PRB1	12	2.40051	0.016372
Brain_Hypothalamus	EIF2B2	14	-2.4002	0.01639
Brain_Caudate_basal_ganglia	MYADM	19	-2.39968	0.0164
Brain_Caudate_basal_ganglia	SURF1	9	2.3999	0.0164
Brain_Cerebellum	SCRN2	17	2.4005	0.0164
Brain_Cerebellum	SRP68P3	17	2.39973	0.0164
Brain_Nucleus_accumbens_basal_ganglia	RP11-314C16.1	6	-2.3992	0.0164
Brain_Caudate_basal_ganglia	DUS2	16	2.39911	0.01643
Brain_Anterior_cingulate_cortex_BA24	RP11-195F19.9	9	-2.39868	0.01645
Brain_Cerebellum	CTD-2192J16.21	19	-2.39867	0.016455
Brain_Hypothalamus	LARS	5	2.3983	0.01647
Brain_Anterior_cingulate_cortex_BA24	SNX18P7	9	-2.39804	0.01648
Brain_Amygdala	RP11-194N12.2	17	-2.39756	0.0165
Brain_Cerebellar_Hemisphere	CDK5RAP2	9	-2.39692	0.01653
Brain_Cerebellar_Hemisphere	YWHAZ	8	-2.396	0.01658
Brain_Caudate_basal_ganglia	PHYHD1	9	2.3955	0.0166
Brain_Cerebellar_Hemisphere	RP13-98N21.2	15	-2.39653	0.0166
Brain_Hippocampus	MAP3K7CL	21	2.3957	0.0166
Brain_Putamen_basal_ganglia	DSCC1	8	2.3948	0.01663
Brain_SpiCMC_DLPFCl_cord_cervical_c-1	SEPW1	19	-2.39481	0.01663
Brain_Substantia_nigra	C5orf64	5	2.3945	0.01664
CMC_DLPFC	LRPPRC	2	2.3947	0.01664
Brain_Putamen_basal_ganglia	RP11-432J24.6	10	2.39452	0.016642
Brain_Cerebellar_Hemisphere	NANS	9	-2.394	0.01667
Brain_Cerebellar_Hemisphere	TLL2	10	-2.3934	0.016693
Brain_Cortex	RP11-707O23.5	17	2.39288	0.0167
CMC_DLPFC	KHDRBS3	8	2.39264	0.0167
Brain_SpiCMC_DLPFCl_cord_cervical_c-1	TMEM199	17	-2.39232	0.01674
Brain_Cortex	GIGYF1	7	2.3912	0.016792
Brain_Hippocampus	SURF1	9	2.3911	0.0168
CMC_DLPFC	COX8A	11	-2.39116	0.0168
CMC_DLPFC	FER	5	2.39034	0.016833
Brain_Putamen_basal_ganglia	ADI1	2	2.39	0.01685
CMC_DLPFC	PPFIA1	11	2.38949	0.01687
Brain_Putamen_basal_ganglia	NOC3L	10	2.38909	0.01689
Brain_Caudate_basal_ganglia	ELOVL2-AS1	6	-2.38966	0.0169
Brain_Cerebellum	EXOSC8	13	2.3898	0.0169
Brain_Caudate_basal_ganglia	ABCC5	3	-2.3884	0.01692
Brain_Cerebellar_Hemisphere	LRRC37A2	17	2.38786	0.016947
CMC_DLPFC	MMP24	20	-2.38785	0.01695
Brain_Nucleus_accumbens_basal_ganglia	EIF2B2	14	-2.3874	0.01697
Brain_Anterior_cingulate_cortex_BA24	AKAP1	17	-2.3863	0.017
Brain_Cerebellum	RNU6-554P	15	2.3865	0.01701
CMC_DLPFC	CCDC158	4	-2.38637	0.017016
Brain_Cerebellar_Hemisphere	SORBS3	8	2.3856	0.01705
Brain_SpiCMC_DLPFCl_cord_cervical_c-1	ITIH4	3	-2.38572	0.01705
Brain_Anterior_cingulate_cortex_BA24	TMEM86B	19	2.3852	0.017069
Brain_Caudate_basal_ganglia	KLHL24	3	2.3849	0.01708
Brain_Anterior_cingulate_cortex_BA24	OR7D2	19	-2.3838	0.017136
Brain_Hippocampus	POLA2	11	-2.3832	0.01716
CMC_DLPFC	ABCA11P	4	-2.3829	0.017177
CMC_DLPFC	SNPH	20	2.3828	0.01718
Brain_Putamen_basal_ganglia	WDR11	10	2.38251	0.017195
Brain_Caudate_basal_ganglia	CYB561	17	-2.38343	0.0172
Brain_Caudate_basal_ganglia	C19orf40	19	-2.38224	0.0172
Brain_Cerebellar_Hemisphere	RFC4	3	2.3823	0.017203
CMC_DLPFC	GOLGB1	3	-2.3823	0.017205
Brain_Putamen_basal_ganglia	ADAM8	10	2.38222	0.017209
Brain_Cerebellum	RUVBL2	19	-2.38216	0.017212
Brain_Cerebellum	GPR108	19	2.38191	0.017223
Brain_Cerebellar_Hemisphere	RP11-1191J2.2	4	-2.38156	0.01724
CMC_DLPFC	MUL1	1	-2.38128	0.017252
Brain_Cortex	LENG8-AS1	19	-2.38121	0.017256
CMC_DLPFC	LARS	5	2.3809	0.017271
Brain_Cerebellum	HMGN2	1	-2.38081	0.017274
Brain_Hypothalamus	ZNF208	19	-2.38	0.017274
Brain_Anterior_cingulate_cortex_BA24	ZP3	7	2.3806	0.01728
Brain_Nucleus_accumbens_basal_ganglia	LARS	5	2.3807	0.01728
Brain_Amygdala	ZNF257	19	-2.38047	0.017291
Brain_Caudate_basal_ganglia	AC093642.3	2	-2.38127	0.0173
CMC_DLPFC	ARFGEF2	20	2.37972	0.01733
Brain_Cerebellar_Hemisphere	ZNF709	19	2.37922	0.017349
Brain_Caudate_basal_ganglia	LARS	5	2.37916	0.01735
Brain_Caudate_basal_ganglia	ADAL	15	-2.37908	0.017356
Brain_Nucleus_accumbens_basal_ganglia	AC092614.2	2	2.37844	0.01739
Brain_Nucleus_accumbens_basal_ganglia	AASDHPPT	11	2.37814	0.0174
Brain_Cortex	ZNF320	19	2.37743	0.017434
Brain_Cortex	COG4	16	2.37706	0.01745
Brain_Cerebellum	OR5K2	3	-2.37691	0.01746
Brain_Cerebellar_Hemisphere	ASB8	12	2.3761	0.017496
Brain_Putamen_basal_ganglia	RP11-130F10.1	4	-2.37591	0.01751
Brain_Cortex	SLC9A8	20	2.3743	0.01758
Brain_Hypothalamus	WDR92	2	-2.3743	0.01758
Brain_Putamen_basal_ganglia	KLHL24	3	2.3743	0.01758
Brain_Cerebellum	RP5-1024G6.5	1	-2.37401	0.017596
Brain_Amygdala	LRRC37A2	17	2.37422	0.0176
Brain_Cerebellum	RP11-324I22.4	10	2.37422	0.0176
Brain_Cerebellar_Hemisphere	STK10	5	2.37335	0.017627
Brain_Hippocampus	SERGEF	11	-2.373	0.01764
Brain_Amygdala	ITIH4	3	-2.3724	0.01767
Brain_Cortex	RP11-680H20.1	11	2.37055	0.01776
Brain_Hypothalamus	RP13-539J13.1	2	-2.3697	0.0178
Brain_Putamen_basal_ganglia	CEP250	20	2.369	0.0178
Brain_Putamen_basal_ganglia	D2HGDH	2	-2.37	0.0178
CMC_DLPFC	MGLL	3	2.36918	0.017828
CMC_DLPFC	TMEM180	10	-2.36889	0.017842
Brain_Caudate_basal_ganglia	RP11-826N14.4	5	2.36831	0.01787
Brain_Hippocampus	HOGA1	10	2.368	0.017885
Brain_Amygdala	AC004980.7	7	2.36773	0.0179
Brain_Caudate_basal_ganglia	KB-1507C5.4	8	2.3683	0.0179
Brain_Cerebellum	PRKRIP1	7	2.36776	0.0179
Brain_Hypothalamus	RP1-8B1.4	6	2.36698	0.0179
Brain_Caudate_basal_ganglia	FANCM	14	2.3674	0.01791
Brain_Cortex	NKTR	3	2.3673	0.01792
Brain_Cortex	XRCC5	2	-2.36706	0.01793
CMC_DLPFC	EPDR1	7	2.3661	0.01798
Brain_Anterior_cingulate_cortex_BA24	GXYLT2	3	-2.36549	0.018006
Brain_Cerebellum	AC020907.2	19	2.36531	0.018015
Brain_Cerebellum	AHRR	5	2.3649	0.018033
Brain_Anterior_cingulate_cortex_BA24	POMZP3	7	2.3645	0.01805
CMC_DLPFC	MDH2	7	2.3645	0.01805
Brain_Cerebellum	SKIV2L2	5	-2.3643	0.018066
Brain_Cerebellar_Hemisphere	FADS3	11	2.36424	0.01807
Brain_SpiCMC_DLPFCl_cord_cervical_c-1	LRRIQ3	1	-2.36397	0.01808
Brain_Hippocampus	RP11-436F23.1	4	-2.36374	0.018091
Brain_Cerebellar_Hemisphere	NPM2	8	2.3636	0.0181
Brain_Hippocampus	HAPLN4	19	-2.3637	0.0181
Brain_Putamen_basal_ganglia	DND1P1	17	2.36307	0.0181
Brain_Cerebellar_Hemisphere	RP11-282O18.3	12	2.3632	0.01812
Brain_Cortex	CCDC158	4	-2.36212	0.018171
Brain_Nucleus_accumbens_basal_ganglia	RP11-707M1.1	11	-2.362	0.018177
Brain_Cortex	POLR3H	22	2.36189	0.01818
Brain_Cerebellar_Hemisphere	TULP4	6	2.3618	0.01819
Brain_Putamen_basal_ganglia	SEC22C	3	-2.36164	0.01819
CMC_DLPFC	AP2A1	19	-2.3616	0.018194
Brain_Caudate_basal_ganglia	MEN1	11	-2.36112	0.01822
Brain_Cerebellum	CTD-2186M15.3	5	2.361	0.018225
Brain_Substantia_nigra	AKAP3	12	-2.3603	0.018261
Brain_Cerebellum	DGKB	7	-2.35958	0.0183
Brain_Hypothalamus	RP11-681L4.1	2	-2.3582	0.01836
Brain_Cerebellum	CTB-152G17.6	7	-2.35815	0.01837
Brain_Anterior_cingulate_cortex_BA24	POLDIP2	17	-2.3576	0.0184
Brain_Caudate_basal_ganglia	AC007292.6	19	-2.35804	0.0184
Brain_Caudate_basal_ganglia	RP3-477O4.16	20	-2.3578	0.0184
Brain_Cortex	DNAH10OS	12	-2.3581	0.0184
Brain_Caudate_basal_ganglia	RP11-798K23.5	5	-2.35655	0.01845
Brain_Anterior_cingulate_cortex_BA24	NOC3L	10	2.35638	0.018454
Brain_Cerebellum	ZNF709	19	2.35592	0.018477
Brain_Caudate_basal_ganglia	VTN	17	2.35624	0.0185
Brain_Cerebellum	TM9SF3	10	-2.35494	0.0185
Brain_Anterior_cingulate_cortex_BA24	ALLC	2	2.3552	0.01851
Brain_Cerebellum	RP5-1052I5.1	1	-2.35417	0.018564
CMC_DLPFC	TTC21A	3	-2.3538	0.018583
Brain_Cerebellar_Hemisphere	SMARCE1P5	13	-2.35252	0.0186
Brain_Anterior_cingulate_cortex_BA24	ECE2	3	2.35326	0.01861
Brain_Cerebellum	FOLH1	11	2.3528	0.01863
Brain_Hypothalamus	RP11-108M9.4	1	2.35277	0.01863
Brain_Cerebellar_Hemisphere	ACADS	12	2.3528	0.018631
Brain_Cerebellum	RP11-1191J2.2	4	-2.35259	0.01864
Brain_Hypothalamus	SLC26A1	4	-2.35204	0.01867
Brain_Anterior_cingulate_cortex_BA24	CTD-2331H12.5	19	2.3515	0.018697
Brain_Cerebellum	RP11-324I22.2	10	2.3507	0.0187
Brain_Caudate_basal_ganglia	CTB-129O4.1	5	2.351	0.01872
Brain_Cerebellar_Hemisphere	METTL22	16	2.35055	0.01875
Brain_Nucleus_accumbens_basal_ganglia	ENPP2	8	2.34986	0.0188
Brain_Caudate_basal_ganglia	FMO3	1	-2.34905	0.01882
Brain_Substantia_nigra	KIF17	1	2.3491	0.01882
Brain_Caudate_basal_ganglia	COG6	13	2.34829	0.01886
Brain_Caudate_basal_ganglia	ALLC	2	2.34828	0.0189
Brain_Cortex	RRM1	11	2.34755	0.0189
Brain_Cortex	ACADS	12	2.34826	0.0189
Brain_Putamen_basal_ganglia	RP11-407B7.1	3	-2.347	0.01893
Brain_SpiCMC_DLPFCl_cord_cervical_c-1	LINC00969	3	-2.34661	0.01894
Brain_Cortex	FBN2	5	-2.34654	0.01895
Brain_Anterior_cingulate_cortex_BA24	TMEM217	6	-2.3461	0.01897
Brain_Caudate_basal_ganglia	NME7	1	-2.34566	0.01899
Brain_Cortex	CSRP2	12	-2.34523	0.019
Brain_Hippocampus	VPS4A	16	-2.3458	0.019
Brain_Substantia_nigra	PPP1R16B	20	2.3454	0.019
CMC_DLPFC	ADPGK	15	-2.34557	0.019
Brain_Substantia_nigra	CTD-2380F24.1	16	-2.34529	0.01901
Brain_Cerebellum	ZFP91	11	2.3444	0.01906
Brain_Cerebellar_Hemisphere	RRM1	11	2.34404	0.01908
Brain_Cortex	SEC23A	14	-2.3445	0.0191
Brain_Hippocampus	NSFP1	17	-2.3431	0.019126
Brain_SpiCMC_DLPFCl_cord_cervical_c-1	CCDC77	12	2.3428	0.01914
Brain_Cerebellar_Hemisphere	GCA	2	2.34268	0.01915
Brain_Anterior_cingulate_cortex_BA24	ASB5	4	-2.34244	0.01916
Brain_Cortex	SEC22C	3	-2.34211	0.01918
Brain_Cerebellar_Hemisphere	UVSSA	4	2.3419	0.019186
Brain_Caudate_basal_ganglia	ZNF568	19	2.3418	0.0192
Brain_Nucleus_accumbens_basal_ganglia	ZNF252P	8	-2.34254	0.0192
Brain_Cortex	SEC14L6	22	-2.34007	0.01928
Brain_SpiCMC_DLPFCl_cord_cervical_c-1	C16orf80	16	2.34011	0.01928
Brain_Cerebellum	SBF1	22	2.34	0.0193
Brain_Substantia_nigra	NFS1	20	-2.3406	0.0193
Brain_Cerebellar_Hemisphere	SLC25A26	3	-2.3394	0.019312
Brain_Nucleus_accumbens_basal_ganglia	PRSS12	4	2.3389	0.01934
Brain_Putamen_basal_ganglia	SIPA1L3	19	-2.33837	0.019368
Brain_Caudate_basal_ganglia	RP11-57H12.5	1	2.33806	0.01938
Brain_Cortex	RP11-259G18.1	17	2.33802	0.0194
Brain_Anterior_cingulate_cortex_BA24	PPP2R1B	11	2.3371	0.01943
Brain_Caudate_basal_ganglia	DMTF1	7	-2.3371	0.01943
Brain_Cerebellar_Hemisphere	COLEC11	2	2.33721	0.01943
Brain_Cortex	AC009506.1	2	-2.33689	0.01944
Brain_Cerebellum	ACVR2A	2	2.336	0.019491
Brain_Amygdala	RP11-73M18.9	14	2.3351	0.0195
Brain_Caudate_basal_ganglia	POLDIP2	17	-2.33536	0.0195
Brain_Nucleus_accumbens_basal_ganglia	DTD1	20	2.33653	0.0195
Brain_Cerebellar_Hemisphere	OR5K2	3	-2.3358	0.019501
CMC_DLPFC	SNCB	5	-2.33577	0.019503
Brain_Nucleus_accumbens_basal_ganglia	ADSS	1	2.33573	0.019505
Brain_Amygdala	STX1B	16	-2.3356	0.01951
Brain_Amygdala	D2HGDH	2	-2.3357	0.01951
Brain_Cerebellar_Hemisphere	TYW5	2	-2.33554	0.01952
Brain_Hypothalamus	FBN2	5	-2.33551	0.01952
Brain_Amygdala	GOLGA6L4	15	2.3353	0.01953
CMC_DLPFC	FAM117B	2	-2.3352	0.01953
Brain_Cortex	COA6	1	-2.33427	0.019582
Brain_Anterior_cingulate_cortex_BA24	SPATA33	16	2.3349	0.0196
Brain_Cortex	PARP15	3	2.33383	0.0196
Brain_SpiCMC_DLPFCl_cord_cervical_c-1	HMGB1P31	2	-2.3343	0.0196
Brain_Amygdala	METTL15	11	-2.3335	0.01962
Brain_Caudate_basal_ganglia	POLR3H	22	2.3322	0.01969
Brain_Cortex	ANO10	3	2.33204	0.0197
Brain_Cerebellar_Hemisphere	SPC25	2	2.33126	0.01974
Brain_Cerebellum	CTD-3110H11.1	15	-2.3312	0.01974
Brain_Caudate_basal_ganglia	ZNF335	20	-2.32987	0.0198
Brain_Hippocampus	TBC1D7	6	2.32968	0.01982
Brain_Substantia_nigra	TECTA	11	-2.3289	0.01986
Brain_SpiCMC_DLPFCl_cord_cervical_c-1	AP006621.5	11	2.3286	0.01988
Brain_Hippocampus	GS1-251I9.4	8	-2.3283	0.019894
Brain_Caudate_basal_ganglia	WBP11	12	2.3281	0.0199
Brain_Cerebellum	ZCRB1	12	-2.32888	0.0199
Brain_Nucleus_accumbens_basal_ganglia	AC131056.3	17	2.3282	0.019904
Brain_Cerebellum	GNL2	1	-2.32798	0.019913
Brain_Cerebellum	PCDHGA9	5	2.3276	0.019931
Brain_Cerebellar_Hemisphere	STK35	20	2.3267	0.01998
Brain_Cortex	CTD-2192J16.21	19	-2.32668	0.019982
Brain_Cortex	WIPF3	7	2.3265	0.019992
CMC_DLPFC	NBPF1	1	-2.32643	0.019995
Brain_Cerebellum	NOS2P3	17	-2.32666	0.02
CMC_DLPFC	MARVELD1	10	-2.32585	0.020026
Brain_Hypothalamus	METTL22	16	2.3255	0.02004
Brain_Putamen_basal_ganglia	RP5-1024N4.4	1	-2.33	0.02005
Brain_Hippocampus	TRAPPC4	11	2.3252	0.02006
Brain_SpiCMC_DLPFCl_cord_cervical_c-1	FPGT	1	-2.32513	0.02006
Brain_SpiCMC_DLPFCl_cord_cervical_c-1	FAM153A	5	2.32531	0.02006
Brain_Cerebellum	ULK1	12	2.32355	0.0201
Brain_Cerebellum	KNOP1	16	2.32436	0.0201
Brain_Caudate_basal_ganglia	SPIRE2	16	2.3243	0.02011
CMC_DLPFC	PSMB7	9	-2.32422	0.02011
CMC_DLPFC	PGM2L1	11	2.32378	0.02014
Brain_Nucleus_accumbens_basal_ganglia	RP11-259G18.1	17	2.323	0.020178
Brain_SpiCMC_DLPFCl_cord_cervical_c-1	RPL36P4	20	-2.32301	0.02018
Brain_Cerebellar_Hemisphere	C20orf96	20	2.3227	0.02019
CMC_DLPFC	PPM1J	1	2.32269	0.020196
CMC_DLPFC	DSCC1	8	2.32326	0.0202
Brain_Putamen_basal_ganglia	CTD-2260A17.1	5	2.3225	0.020209
Brain_Nucleus_accumbens_basal_ganglia	MYO3A	10	2.322	0.020233
Brain_Cerebellar_Hemisphere	HNRNPA3P2	20	-2.3211	0.02028
Brain_Hypothalamus	RNF40	16	2.3211	0.02028
Brain_Cortex	ADCK2	7	-2.3211	0.020282
Brain_Putamen_basal_ganglia	TTC38	22	2.3207	0.020305
CMC_DLPFC	MST1	3	2.31981	0.020351
Brain_Caudate_basal_ganglia	RP11-307C19.1	15	-2.31849	0.020422
Brain_Amygdala	SEC22C	3	-2.3181	0.02044
Brain_Anterior_cingulate_cortex_BA24	RP13-539J13.1	2	-2.318	0.02045
Brain_Caudate_basal_ganglia	RP11-258F22.1	10	2.31777	0.020462
Brain_Caudate_basal_ganglia	RP11-245J24.1	10	2.31776	0.020462
Brain_Anterior_cingulate_cortex_BA24	ZC2HC1C	14	-2.3171	0.0205
Brain_SpiCMC_DLPFCl_cord_cervical_c-1	RP11-324I22.4	10	2.3158	0.020569
Brain_Cortex	DDTL	22	-2.31574	0.02057
Brain_Cerebellum	FAM213A	10	2.31603	0.0206
Brain_Putamen_basal_ganglia	TRGC2	7	2.3153	0.0206
Brain_Cerebellum	RFC1	4	2.31499	0.02061
Brain_Cerebellum	AC018647.3	7	2.31511	0.02061
Brain_Cortex	ARHGAP25	2	2.3144	0.02065
Brain_Nucleus_accumbens_basal_ganglia	MC1R	16	2.31197	0.02078
Brain_Caudate_basal_ganglia	NSFP1	17	-2.31147	0.0208
Brain_Cerebellum	CPNE1	20	2.3116	0.0208
CMC_DLPFC	DIAPH3	13	2.31165	0.0208
Brain_Putamen_basal_ganglia	FAM47E	4	-2.31131	0.02082
Brain_Cortex	ACTG1P1	3	2.31047	0.02086
Brain_Amygdala	TTC27	2	2.3101	0.02088
Brain_SpiCMC_DLPFCl_cord_cervical_c-1	C6orf195	6	2.3095	0.02092
Brain_Cerebellum	RASGEF1B	4	-2.30865	0.02096
Brain_Cerebellar_Hemisphere	WDR19	4	2.30867	0.020962
Brain_Hippocampus	PCDHGA5	5	-2.3085	0.02097
Brain_SpiCMC_DLPFCl_cord_cervical_c-1	ZNF248	10	-2.308	0.020997
Brain_Cortex	PRB2	12	-2.30868	0.021
Brain_Cerebellar_Hemisphere	LSS	21	-2.3076	0.02102
Brain_Cortex	PDXDC2P	16	2.30721	0.02104
Brain_Caudate_basal_ganglia	TRGC2	7	2.3068	0.02107
Brain_Amygdala	SLC25A26	3	-2.3065	0.02108
Brain_Cerebellar_Hemisphere	SLC9A8	20	2.3063	0.02109
Brain_Cerebellum	TRGC2	7	2.30634	0.02109
Brain_Caudate_basal_ganglia	ZNF25	10	-2.3063	0.021094
Brain_Anterior_cingulate_cortex_BA24	MXD3	5	-2.30621	0.021099
Brain_SpiCMC_DLPFCl_cord_cervical_c-1	NAGA	22	-2.30653	0.0211
Brain_Anterior_cingulate_cortex_BA24	TMEM223	11	-2.3058	0.02112
Brain_Cerebellar_Hemisphere	RAB7L1	1	-2.30584	0.02112
Brain_Hippocampus	MRPL19	2	2.30525	0.02115
CMC_DLPFC	KIF20B	10	-2.30527	0.021151
Brain_Caudate_basal_ganglia	XRCC6	22	-2.305	0.02117
Brain_Cerebellum	ACTR1B	2	2.30462	0.021188
Brain_Caudate_basal_ganglia	AL049840.1	14	2.3046	0.02119
Brain_Hypothalamus	LRRC37A4P	17	-2.30453	0.02119
CMC_DLPFC	C2orf47	2	-2.3046	0.02119
Brain_SpiCMC_DLPFCl_cord_cervical_c-1	AP4S1	14	-2.30434	0.0212
Brain_Hypothalamus	CTD-2380F24.1	16	-2.3042	0.02121
Brain_Cortex	HHAT	1	2.3039	0.021228
Brain_Nucleus_accumbens_basal_ganglia	METTL6	3	2.30309	0.021274
Brain_Anterior_cingulate_cortex_BA24	HDAC10	22	-2.30285	0.02129
Brain_Nucleus_accumbens_basal_ganglia	RP11-418J17.1	1	-2.30274	0.021294
Brain_Anterior_cingulate_cortex_BA24	MMRN1	4	-2.30212	0.02133
Brain_Hippocampus	CCDC71	3	2.3021	0.02133
Brain_Cerebellum	DSCC1	8	2.30151	0.02136
Brain_Hippocampus	FAIM	3	-2.3011	0.02139
Brain_SpiCMC_DLPFCl_cord_cervical_c-1	RP11-886D15.1	11	2.3009	0.0214
Brain_Substantia_nigra	PRPH2	6	-2.3014	0.0214
Brain_SpiCMC_DLPFCl_cord_cervical_c-1	DDX4	5	2.30051	0.02142
Brain_Caudate_basal_ganglia	RSL24D1	15	-2.30048	0.021421
CMC_DLPFC	CD3EAP	19	-2.3	0.021448
Brain_Amygdala	WDR11	10	2.29991	0.021453
Brain_Cerebellum	AC016757.3	2	-2.29903	0.021503
Brain_SpiCMC_DLPFCl_cord_cervical_c-1	CTD-2619J13.14	19	2.29869	0.02152
Brain_Anterior_cingulate_cortex_BA24	AC026740.1	5	2.2986	0.021528
Brain_Cerebellum	ARV1	1	-2.29833	0.021543
Brain_Cerebellum	KRT18P4	20	2.2983	0.02155
Brain_Putamen_basal_ganglia	MRC1L1	10	2.29818	0.021552
Brain_Hypothalamus	RP11-1191J2.2	4	-2.29801	0.02156
Brain_Caudate_basal_ganglia	AC011322.1	3	-2.2977	0.02158
Brain_Hypothalamus	AC024937.4	3	-2.2976	0.02159
Brain_SpiCMC_DLPFCl_cord_cervical_c-1	RP11-258F22.1	10	2.2974	0.021595
Brain_Cerebellar_Hemisphere	PLA2G5	1	2.2974	0.0216
Brain_Putamen_basal_ganglia	HMGN1P38	15	2.296	0.02168
Brain_Cortex	SLC39A12	10	2.2956	0.021699
Brain_Cerebellum	HEXDC	17	2.29536	0.0217
Brain_SpiCMC_DLPFCl_cord_cervical_c-1	ZNF25	10	-2.2952	0.021722
CMC_DLPFC	KCNIP3	2	2.2949	0.02174
Brain_Amygdala	HMGB1P31	2	-2.2945	0.02176
Brain_Cerebellar_Hemisphere	TTC32	2	-2.29423	0.02178
Brain_Cortex	SLC25A26	3	-2.29401	0.02179
Brain_Caudate_basal_ganglia	DPM1	20	2.29456	0.0218
Brain_Cerebellum	RP11-389J22.1	18	2.29263	0.02187
Brain_Cerebellum	SLC2A1-AS1	1	-2.29203	0.021904
Brain_Cerebellar_Hemisphere	ARL14EP	11	2.29199	0.02191
Brain_Hippocampus	POMZP3	7	2.29193	0.02191
Brain_Caudate_basal_ganglia	SLC26A1	4	-2.2918	0.02192
Brain_Cerebellar_Hemisphere	ACTR1B	2	2.29108	0.02196
Brain_Caudate_basal_ganglia	FCER1A	1	-2.2906	0.02199
Brain_Amygdala	RP3-477O4.16	20	-2.2903	0.022
CMC_DLPFC	DUSP3	17	-2.2908	0.022
Brain_Cerebellar_Hemisphere	CTB-12O2.1	5	-2.28886	0.022087
Brain_Hippocampus	LINC00969	3	-2.2884	0.02211
Brain_Nucleus_accumbens_basal_ganglia	CRYGA	2	-2.28823	0.02212
Brain_Amygdala	RP11-707M1.1	11	-2.2881	0.02213
CMC_DLPFC	TTC38	22	2.28812	0.02213
Brain_Hippocampus	NOS2P3	17	-2.2874	0.022172
Brain_Cortex	NHLH2	1	-2.28721	0.022184
Brain_Anterior_cingulate_cortex_BA24	NOS2P3	17	-2.2862	0.0222
Brain_Cortex	CCDC77	12	2.28622	0.0222
Brain_Hypothalamus	AP001626.2	21	2.286	0.0222
Brain_Substantia_nigra	VPS37C	11	-2.2865	0.02223
Brain_Caudate_basal_ganglia	GUCY1B2	13	-2.28638	0.022232
Brain_Nucleus_accumbens_basal_ganglia	LRRC37A2	17	2.2861	0.022247
CMC_DLPFC	ASB4	7	-2.2862	0.02225
Brain_Cortex	SCAP	3	2.28596	0.02226
Brain_Cerebellar_Hemisphere	AC144652.1	7	2.28564	0.02228
Brain_Cerebellar_Hemisphere	POLDIP2	17	-2.28517	0.022303
CMC_DLPFC	E2F1	20	2.28435	0.02235
Brain_Cerebellar_Hemisphere	AC020907.2	19	2.28412	0.022365
Brain_Anterior_cingulate_cortex_BA24	STK33	11	2.284	0.02237
Brain_Hippocampus	ARID4B-IT1	1	-2.28389	0.02238
Brain_Amygdala	MAPT-AS1	17	-2.28345	0.0224
Brain_Nucleus_accumbens_basal_ganglia	RP3-477O4.16	20	-2.28347	0.0224
Brain_Nucleus_accumbens_basal_ganglia	RP11-242F4.2	8	-2.28387	0.0224
Brain_Hypothalamus	STARD10	11	2.2828	0.02244
Brain_Putamen_basal_ganglia	RP11-1191J2.2	4	-2.28229	0.02247
Brain_Cerebellar_Hemisphere	LINC00969	3	-2.2819	0.022496
Brain_Cerebellar_Hemisphere	CTD-2331H12.5	19	2.28171	0.022506
Brain_Nucleus_accumbens_basal_ganglia	ZNF320	19	2.27983	0.02262
CMC_DLPFC	ALKBH3	11	2.27946	0.02264
Brain_Substantia_nigra	RP11-324I22.4	10	2.27883	0.022677
Brain_Cerebellum	LARS	5	2.2787	0.022684
Brain_Hippocampus	CRIPAK	4	2.27869	0.022685
Brain_Nucleus_accumbens_basal_ganglia	OR11H7	14	-2.2787	0.02269
CMC_DLPFC	PTDSS2	11	-2.27848	0.0227
Brain_Hippocampus	SQSTM1	5	2.2777	0.02274
Brain_Nucleus_accumbens_basal_ganglia	AL049840.1	14	2.2776	0.02275
CMC_DLPFC	ZNF721	4	-2.27752	0.022755
Brain_Nucleus_accumbens_basal_ganglia	CTC-498M16.4	5	-2.277	0.02279
Brain_Anterior_cingulate_cortex_BA24	ITIH4	3	-2.27686	0.022794
Brain_Amygdala	RP11-418J17.1	1	-2.2768	0.0228
Brain_Putamen_basal_ganglia	RP11-565N2.1	1	2.28	0.0228
Brain_Hippocampus	GXYLT2	3	-2.2761	0.02284
Brain_Cortex	ZNF568	19	2.27585	0.022855
Brain_Cerebellum	RP5-935K16.1	2	-2.27579	0.022858
Brain_Caudate_basal_ganglia	DGKQ	4	-2.2755	0.02287
Brain_Cerebellar_Hemisphere	PPAP2A	5	-2.27527	0.022889
Brain_Caudate_basal_ganglia	MCPH1	8	-2.2748	0.0229
Brain_Cerebellum	NSFP1	17	-2.27491	0.0229
Brain_Hypothalamus	EIF2AK1	7	2.27481	0.02292
Brain_Substantia_nigra	MAP6D1	3	-2.2748	0.022921
Brain_SpiCMC_DLPFCl_cord_cervical_c-1	P4HTM	3	-2.27441	0.02294
Brain_Cerebellar_Hemisphere	PCGF3	4	-2.27415	0.022957
Brain_Cortex	FAM153A	5	2.27413	0.02296
Brain_Cortex	SMU1	9	-2.27401	0.02297
Brain_Nucleus_accumbens_basal_ganglia	ABCC5	3	-2.27366	0.022986
Brain_Putamen_basal_ganglia	SLC12A5	20	2.2733	0.023
Brain_Cortex	POGK	1	2.27337	0.023004
Brain_Cortex	CYSTM1	5	2.27333	0.02301
Brain_Cortex	DFNB59	2	2.27291	0.02303
Brain_Amygdala	RP11-108M9.4	1	2.2728	0.02304
Brain_Hippocampus	AKAP3	12	-2.2727	0.02304
CMC_DLPFC	PRR16	5	2.27261	0.02305
Brain_Nucleus_accumbens_basal_ganglia	TTLL6	17	-2.2725	0.023053
Brain_SpiCMC_DLPFCl_cord_cervical_c-1	CLRN1	3	2.27244	0.02306
Brain_Amygdala	RP11-307C19.1	15	-2.2721	0.02308
Brain_Nucleus_accumbens_basal_ganglia	C4orf33	4	-2.2721	0.02308
Brain_Amygdala	MRPL19	2	2.272	0.02309
Brain_Anterior_cingulate_cortex_BA24	RP11-666A8.7	17	2.2711	0.0231
Brain_Putamen_basal_ganglia	NCKIPSD	3	-2.27153	0.02312
Brain_SpiCMC_DLPFCl_cord_cervical_c-1	ZFP69	1	-2.27151	0.02312
Brain_Anterior_cingulate_cortex_BA24	GLIPR1	12	2.2714	0.023123
Brain_Amygdala	CROCCP2	1	-2.271	0.02315
Brain_Hypothalamus	HMX1	4	-2.27097	0.02315
Brain_Putamen_basal_ganglia	LARP6	15	2.271	0.02315
Brain_Caudate_basal_ganglia	CCDC88B	11	2.27054	0.02317
Brain_Cerebellum	AC011330.6	15	2.2707	0.02317
Brain_Substantia_nigra	UBAP1	9	-2.2705	0.02318
CMC_DLPFC	SPIRE2	16	2.2704	0.02319
Brain_Hypothalamus	ZNF663P	20	-2.2701	0.0232
CMC_DLPFC	LRRC19	9	2.26944	0.02324
Brain_Cerebellar_Hemisphere	ZNF169	9	2.26935	0.02325
Brain_Putamen_basal_ganglia	GXYLT2	3	-2.26937	0.02325
Brain_Cerebellar_Hemisphere	NELFCD	20	-2.2692	0.02326
Brain_Putamen_basal_ganglia	RNY3P8	13	2.2689	0.023274
Brain_Anterior_cingulate_cortex_BA24	RP11-707M1.1	11	-2.2687	0.02329
CMC_DLPFC	ELOVL2	6	2.2687	0.02329
CMC_DLPFC	PARP4	13	-2.26812	0.0233
Brain_Caudate_basal_ganglia	STMN1	1	2.2681	0.02332
Brain_Cerebellar_Hemisphere	LRPPRC	2	2.26811	0.02332
Brain_Hypothalamus	COG4	16	2.2682	0.02332
CMC_DLPFC	FAP	2	2.2682	0.02332
Brain_Nucleus_accumbens_basal_ganglia	NODAL	10	2.26808	0.023325
Brain_Cortex	RNF180	5	-2.26798	0.02333
Brain_Hippocampus	ASB8	12	2.268	0.02333
Brain_Hypothalamus	MDM1	12	-2.2679	0.023335
CMC_DLPFC	CIAPIN1	16	2.2677	0.02335
Brain_Cerebellum	ABHD11	7	2.26744	0.02336
Brain_Cerebellum	PLXNB2	22	2.27	0.02337
Brain_Hypothalamus	RP11-259G18.1	17	2.26723	0.02338
Brain_SpiCMC_DLPFCl_cord_cervical_c-1	RBBP5	1	2.26705	0.02339
Brain_Anterior_cingulate_cortex_BA24	AC021860.1	4	2.26674	0.02341
Brain_Cerebellar_Hemisphere	CCDC88B	11	2.26615	0.02344
Brain_Putamen_basal_ganglia	AKAP3	12	-2.2661	0.02345
Brain_Caudate_basal_ganglia	AC092661.1	4	-2.2658	0.02346
Brain_Putamen_basal_ganglia	ATRIP	3	2.26534	0.02349
Brain_Substantia_nigra	LRRC36	16	2.26542	0.02349
Brain_Caudate_basal_ganglia	NELFCD	20	-2.26587	0.0235
Brain_Cerebellum	CCDC176	14	-2.2651	0.02351
Brain_Cerebellar_Hemisphere	PLCD1	3	2.265	0.023514
CMC_DLPFC	CYP2R1	11	-2.26494	0.02352
Brain_Hypothalamus	RBM38	20	-2.2641	0.02357
Brain_Anterior_cingulate_cortex_BA24	RP11-324I22.2	10	2.26388	0.023582
Brain_Cerebellar_Hemisphere	FAM193B	5	2.26365	0.023596
CMC_DLPFC	TMEM216	11	2.263	0.02364
CMC_DLPFC	POMZP3	7	2.2624	0.02367
CMC_DLPFC	ARHGAP19	10	2.26207	0.023693
Brain_Cerebellum	AZI1	17	2.26176	0.0237
Brain_Hippocampus	MXD3	5	-2.2614	0.02373
Brain_Nucleus_accumbens_basal_ganglia	CILP2	19	-2.2613	0.02374
Brain_Cerebellum	TMEM260	14	-2.2612	0.02375
Brain_Cerebellar_Hemisphere	CTD-2325M2.1	19	2.26093	0.023763
Brain_SpiCMC_DLPFCl_cord_cervical_c-1	ERP27	12	2.2607	0.02378
Brain_Anterior_cingulate_cortex_BA24	TMEM199	17	-2.2609	0.0238
Brain_Caudate_basal_ganglia	LAPTM4B	8	2.2608	0.0238
Brain_Cerebellar_Hemisphere	RP11-307C19.1	15	-2.26007	0.0238
Brain_Hippocampus	AP006621.5	11	2.2604	0.0238
Brain_Putamen_basal_ganglia	SLC2A1-AS1	1	-2.26	0.0238
Brain_Putamen_basal_ganglia	TAS2R4	7	-2.2603	0.0238
Brain_SpiCMC_DLPFCl_cord_cervical_c-1	DSCC1	8	2.2602	0.02381
Brain_Anterior_cingulate_cortex_BA24	SURF1	9	2.25902	0.02388
Brain_Caudate_basal_ganglia	ARL17A	17	2.25804	0.0239
Brain_Substantia_nigra	RP11-365O16.6	1	-2.2583	0.02393
Brain_Anterior_cingulate_cortex_BA24	LINGO2	9	2.25813	0.02394
Brain_Cortex	PCYT1A	3	2.25798	0.02395
Brain_Cortex	RPP25L	9	2.25754	0.02397
Brain_SpiCMC_DLPFCl_cord_cervical_c-1	RP11-527D7.1	1	-2.25743	0.02398
CMC_DLPFC	LOC143666	11	-2.25746	0.02398
Brain_Nucleus_accumbens_basal_ganglia	TUBGCP4	15	2.25743	0.023981
Brain_Caudate_basal_ganglia	SNHG18	5	2.25722	0.02399
Brain_Cerebellum	RANBP10	16	-2.25713	0.024
Brain_Substantia_nigra	FGF2	4	-2.25721	0.024
Brain_Putamen_basal_ganglia	hsa-mir-1199	19	-2.25699	0.024009
Brain_Hypothalamus	COA6	1	-2.25682	0.02402
Brain_Hippocampus	SLC25A26	3	-2.2566	0.02403
Brain_Hypothalamus	HMGB1P31	2	-2.2566	0.02403
Brain_Hippocampus	WDR6	3	2.256	0.02407
Brain_Cortex	ALS2CL	3	2.25517	0.02412
Brain_Cerebellar_Hemisphere	SCNN1G	16	2.25478	0.02415
Brain_Amygdala	DUS2	16	2.2545	0.02417
Brain_Caudate_basal_ganglia	MAN1B1	9	-2.2536	0.0242
Brain_Cerebellum	IFT80	3	-2.25372	0.02421
Brain_Cerebellum	GIN1	5	-2.2538	0.02421
Brain_Cortex	DTD1	20	2.2532	0.02425
CMC_DLPFC	INTS12	4	2.25315	0.02425
Brain_Caudate_basal_ganglia	ARL14EP	11	2.25267	0.02428
Brain_Caudate_basal_ganglia	GGCX	2	-2.25308	0.0243
Brain_Caudate_basal_ganglia	HMGB1P31	2	-2.25306	0.0243
CMC_DLPFC	PAG1	8	2.25168	0.0243
Brain_Anterior_cingulate_cortex_BA24	ZNF585B	19	2.2515	0.024355
Brain_Amygdala	ANO1	11	2.2515	0.02436
CMC_DLPFC	CDK5RAP2	9	-2.2514	0.02436
Brain_Cortex	SAPCD2	9	2.25115	0.02438
Brain_Cortex	AQP1	7	-2.2508	0.024399
CMC_DLPFC	NIPAL2	8	2.25124	0.0244
Brain_Hypothalamus	TBC1D16	17	-2.25068	0.02441
Brain_Putamen_basal_ganglia	SLC25A26	3	-2.25056	0.02441
Brain_Cerebellum	BCO2	11	-2.25034	0.02443
Brain_Cortex	YWHAZ	8	-2.25034	0.02443
Brain_Cortex	WDR7	18	2.2488	0.0245
Brain_Hippocampus	CEP250	20	2.24888	0.0245
Brain_Substantia_nigra	FABP1	2	2.24917	0.024502
Brain_Cerebellar_Hemisphere	SPEG	2	-2.24854	0.02454
Brain_Cerebellar_Hemisphere	RP11-252I14.2	5	2.24817	0.024565
CMC_DLPFC	GATAD2A	19	2.2481	0.024571
Brain_Hypothalamus	D2HGDH	2	-2.2477	0.02459
Brain_Caudate_basal_ganglia	RP11-314C16.1	6	-2.24784	0.0246
Brain_Nucleus_accumbens_basal_ganglia	MAEA	4	-2.2476	0.0246
Brain_Cerebellar_Hemisphere	UBXN11	1	-2.24706	0.02464
Brain_Cerebellar_Hemisphere	SLC38A10	17	-2.24617	0.024693
Brain_Caudate_basal_ganglia	BSN-AS2	3	2.2461	0.0247
Brain_Cortex	KCNJ16	17	-2.24611	0.0247
Brain_SpiCMC_DLPFCl_cord_cervical_c-1	RWDD2B	21	2.2462	0.0247
Brain_Hippocampus	RP11-707M1.1	11	-2.2459	0.02471
CMC_DLPFC	TDO2	4	2.24572	0.024722
Brain_Nucleus_accumbens_basal_ganglia	VPS9D1-AS1	16	2.24499	0.02477
CMC_DLPFC	TTC14	3	-2.24485	0.024778
Brain_SpiCMC_DLPFCl_cord_cervical_c-1	ZNF669	1	-2.24478	0.02478
Brain_Amygdala	MRC1	10	-2.24466	0.02479
Brain_Hippocampus	RP3-477O4.16	20	-2.24521	0.0248
Brain_Hypothalamus	HCLS1	3	2.2443	0.02481
CMC_DLPFC	TMEM229A	7	2.2443	0.02482
Brain_SpiCMC_DLPFCl_cord_cervical_c-1	ALDH16A1	19	-2.244	0.02483
Brain_Cerebellum	HIPK3	11	-2.2439	0.02484
Brain_Cortex	CTD-2380F24.1	16	-2.24381	0.02484
Brain_Hippocampus	RP11-480I12.5	1	-2.2435	0.02486
Brain_Hippocampus	GCLC	6	-2.24332	0.02488
Brain_Hippocampus	KRTAP5-9	11	-2.2431	0.02489
Brain_Cerebellum	RP11-886D15.1	11	2.243	0.0249
Brain_Cerebellum	LYPD1	2	2.24254	0.024927
Brain_Cerebellum	CDK5RAP2	9	-2.2422	0.02495
Brain_Anterior_cingulate_cortex_BA24	CMP21-97G8.1	21	-2.2408	0.025
Brain_Nucleus_accumbens_basal_ganglia	C6orf106	6	-2.2411	0.025
CMC_DLPFC	ZNF641	12	2.24106	0.025023
Brain_Cerebellum	CCDC88B	11	2.24072	0.02504
Brain_Substantia_nigra	ARHGAP15	2	-2.24006	0.025087
Brain_Nucleus_accumbens_basal_ganglia	EIF5A	17	2.2393	0.025139
Brain_Amygdala	NOTCH2NL	1	-2.2386	0.02518
Brain_Hippocampus	BCO2	11	-2.2386	0.02518
Brain_Amygdala	MRC1L1	10	2.23843	0.025193
CMC_DLPFC	YES1	18	-2.2385	0.0252
Brain_Putamen_basal_ganglia	CTD-2554C21.1	19	-2.23796	0.025223
Brain_Cerebellum	CABIN1	22	2.24	0.02523
Brain_Cerebellum	CXCL14	5	-2.2375	0.025251
Brain_Amygdala	TRIM58	1	2.2371	0.02528
Brain_SpiCMC_DLPFCl_cord_cervical_c-1	RP11-1026M7.2	5	2.23691	0.02529
Brain_Putamen_basal_ganglia	NELFCD	20	-2.2366	0.0253
Brain_Nucleus_accumbens_basal_ganglia	RP11-480A16.1	3	-2.23667	0.025308
Brain_Hippocampus	SLC26A1	4	-2.2357	0.025372
Brain_Cortex	ARL14EP	11	2.23529	0.0254
Brain_Cortex	CACNA2D4	12	-2.23587	0.0254
Brain_Hypothalamus	LINC00242	6	2.23473	0.0254
Brain_Cerebellum	ARL14EP	11	2.23509	0.02541
Brain_Anterior_cingulate_cortex_BA24	KRTAP5-9	11	-2.235	0.02542
Brain_Nucleus_accumbens_basal_ganglia	DDX4	5	2.2348	0.02543
Brain_Nucleus_accumbens_basal_ganglia	NUTM2A	10	-2.23438	0.025458
Brain_Cerebellar_Hemisphere	KNOP1	16	2.2342	0.02547
Brain_Nucleus_accumbens_basal_ganglia	SLC25A26	3	-2.2339	0.025489
Brain_SpiCMC_DLPFCl_cord_cervical_c-1	GABPB1-AS1	15	-2.23406	0.0255
CMC_DLPFC	C7orf13	7	-2.2337	0.0255
Brain_Cerebellum	LINC00880	3	-2.23346	0.02552
Brain_Anterior_cingulate_cortex_BA24	DPP7	9	-2.23313	0.02554
CMC_DLPFC	NRP2	2	-2.2328	0.02556
Brain_Cortex	RBM26-AS1	13	-2.23189	0.0256
Brain_Putamen_basal_ganglia	GDF5	20	-2.2326	0.0256
Brain_Nucleus_accumbens_basal_ganglia	YARS2	12	2.23216	0.025604
Brain_Caudate_basal_ganglia	SUPV3L1	10	-2.23159	0.025642
Brain_Cerebellum	RP11-775D22.2	7	2.23107	0.02568
Brain_Hippocampus	GCNT4	5	-2.231	0.02568
Brain_Cerebellum	GK5	3	2.23088	0.02569
Brain_Caudate_basal_ganglia	POP5	12	2.2311	0.0257
Brain_Putamen_basal_ganglia	CPNE1	20	2.2305	0.0257
Brain_Putamen_basal_ganglia	RP11-451G4.3	3	-2.23005	0.02574
Brain_Cortex	NDUFS1	2	2.22974	0.02577
Brain_Cortex	ALDH16A1	19	-2.22962	0.025773
Brain_Anterior_cingulate_cortex_BA24	FAM213A	10	2.2294	0.025788
Brain_Cerebellum	TRPV3	17	-2.22887	0.0258
Brain_Cerebellar_Hemisphere	NDUFS1	2	2.22906	0.02581
Brain_Amygdala	NUP85	17	-2.22769	0.0259
CMC_DLPFC	POLR3H	22	2.22674	0.025965
Brain_Cerebellar_Hemisphere	AC008746.12	19	-2.22669	0.025968
Brain_Caudate_basal_ganglia	NBPF10	1	-2.22671	0.02597
Brain_Cortex	BCO2	11	-2.2264	0.02599
Brain_Substantia_nigra	RP11-886D15.1	11	2.2263	0.02599
Brain_Anterior_cingulate_cortex_BA24	hsa-mir-1199	19	-2.2263	0.025991
Brain_Cerebellar_Hemisphere	PAH	12	2.2258	0.026025
Brain_Cerebellar_Hemisphere	WDR6	3	2.2251	0.026077
Brain_Nucleus_accumbens_basal_ganglia	AC007292.6	19	-2.22478	0.0261
Brain_Cerebellum	ZMAT2	5	-2.2244	0.026118
CMC_DLPFC	SLC35E2B	1	-2.22445	0.026118
Brain_Caudate_basal_ganglia	C16orf62	16	2.22449	0.02612
Brain_Cerebellar_Hemisphere	PTGDR2	11	-2.22391	0.02615
Brain_Cerebellar_Hemisphere	SLC36A1	5	2.22342	0.026188
Brain_Putamen_basal_ganglia	RP1-283K11.3	6	-2.2227	0.02623
Brain_Cerebellum	ECE2	3	2.22258	0.02624
Brain_Cerebellum	RP11-67M1.1	4	-2.22206	0.02628
Brain_Hippocampus	DSCC1	8	2.222	0.026283
CMC_DLPFC	ALDH16A1	19	-2.2219	0.02629
Brain_Amygdala	DSCC1	8	2.222	0.0263
CMC_DLPFC	IFNAR2	21	-2.22197	0.0263
Brain_Cerebellar_Hemisphere	MIR29B1	7	2.22065	0.02637
Brain_Putamen_basal_ganglia	RP1-63G5.5	22	2.2205	0.026387
Brain_Amygdala	SCRN2	17	2.2209	0.0264
CMC_DLPFC	GDF9	5	2.22025	0.026402
Brain_Anterior_cingulate_cortex_BA24	SDCCAG8	1	-2.22	0.026408
Brain_Nucleus_accumbens_basal_ganglia	GXYLT2	3	-2.21955	0.026449
CMC_DLPFC	NLRP3	1	2.21898	0.026488
Brain_Hippocampus	LAYN	11	2.2181	0.02655
Brain_Anterior_cingulate_cortex_BA24	TTC23	15	2.21788	0.02656
Brain_Hippocampus	RERE	1	-2.21796	0.02656
CMC_DLPFC	LOC113230	19	-2.2177	0.026578
Brain_Caudate_basal_ganglia	LRPPRC	2	2.21693	0.0266
Brain_Cerebellum	RAD51C	17	-2.21769	0.0266
CMC_DLPFC	MT1E	16	2.2173	0.0266
Brain_Cerebellar_Hemisphere	RP11-977G19.11	12	2.2168	0.026635
Brain_Cortex	SLC30A9	4	-2.21594	0.026695
Brain_Anterior_cingulate_cortex_BA24	SCRN2	17	2.2156	0.0267
Brain_Cerebellum	RP1-152L7.5	6	2.21552	0.02672
Brain_Cerebellar_Hemisphere	KLB	4	-2.21549	0.026727
Brain_Caudate_basal_ganglia	RP11-297A16.2	10	2.21539	0.026733
Brain_Putamen_basal_ganglia	LINC00967	8	2.2148	0.02677
Brain_Cortex	AC024937.4	3	-2.21458	0.02679
Brain_Cerebellar_Hemisphere	STRCP1	15	2.21482	0.0268
Brain_Cerebellum	SURF1	9	2.2144	0.0268
Brain_Cortex	RP11-307C19.1	15	-2.214	0.02683
Brain_Cerebellar_Hemisphere	CEP250	20	2.2135	0.02686
CMC_DLPFC	CCDC141	2	-2.2135	0.02686
Brain_Nucleus_accumbens_basal_ganglia	GOLGA6L5	15	-2.21329	0.026878
Brain_Cortex	GOLGA6L4	15	2.2128	0.02691
Brain_Hypothalamus	CCDC77	12	2.21186	0.026977
Brain_Putamen_basal_ganglia	LINC00665	19	2.21172	0.026986
Brain_Putamen_basal_ganglia	HMGCLL1	6	-2.2116	0.02699
Brain_Cortex	SPTBN1	2	2.21134	0.02701
Brain_Cerebellar_Hemisphere	TM6SF2	19	-2.21135	0.027011
Brain_Cerebellum	CTC-559E9.8	19	-2.21106	0.027032
Brain_Anterior_cingulate_cortex_BA24	SLC25A26	3	-2.21063	0.027061
Brain_Cerebellum	CD164L2	1	-2.21046	0.027073
Brain_Cerebellar_Hemisphere	CTD-2501M5.1	8	-2.2103	0.02708
Brain_Nucleus_accumbens_basal_ganglia	AC008746.12	19	-2.21018	0.02709
Brain_Anterior_cingulate_cortex_BA24	CTD-3247F14.2	8	-2.2107	0.0271
Brain_Caudate_basal_ganglia	CILP2	19	-2.21005	0.0271
Brain_Cerebellum	TCAM1P	17	2.21069	0.0271
Brain_Substantia_nigra	CYB561	17	-2.21	0.0271
CMC_DLPFC	TBC1D26	17	-2.2098	0.0271
CMC_DLPFC	POLR2J	7	-2.2098	0.02712
Brain_Hippocampus	KLHL24	3	2.2096	0.02713
CMC_DLPFC	CHRD	3	-2.20958	0.027135
Brain_Cortex	TNFRSF18	1	2.20884	0.027186
Brain_Cortex	FAM184A	6	2.2093	0.0272
Brain_Cerebellar_Hemisphere	AC016629.3	19	2.2086	0.027202
Brain_Substantia_nigra	EBLN2	3	2.2079	0.027249
Brain_Cortex	GGCX	2	-2.20785	0.02725
Brain_Nucleus_accumbens_basal_ganglia	AC007319.1	2	2.20736	0.02729
Brain_Anterior_cingulate_cortex_BA24	MFSD7	4	2.20709	0.02731
CMC_DLPFC	GREB1	2	-2.207	0.02731
Brain_Substantia_nigra	CCDC3	10	-2.20597	0.027386
Brain_Caudate_basal_ganglia	FAM120B	6	-2.2053	0.0274
Brain_Nucleus_accumbens_basal_ganglia	RNASEH2C	11	2.20566	0.027408
Brain_Putamen_basal_ganglia	AC024937.4	3	-2.20567	0.02741
Brain_Cerebellum	PIGX	3	2.20536	0.02743
Brain_Caudate_basal_ganglia	GXYLT2	3	-2.2052	0.02744
Brain_Caudate_basal_ganglia	SHROOM3	4	-2.2052	0.02744
Brain_Hypothalamus	ZP3	7	2.20485	0.02746
Brain_Cortex	RP11-432J24.6	10	2.20476	0.027471
Brain_Cerebellar_Hemisphere	RP1-20C7.6	6	-2.2046	0.02748
Brain_SpiCMC_DLPFCl_cord_cervical_c-1	TRGC2	7	2.2045	0.0275
Brain_Putamen_basal_ganglia	AC008746.12	19	-2.20423	0.027509
CMC_DLPFC	WDR49	3	-2.2039	0.027532
Brain_Cerebellar_Hemisphere	CTA-212D2.2	6	-2.2034	0.02757
Brain_Caudate_basal_ganglia	PCDHA11	5	2.20312	0.02759
[truncated: 39,424 more rows]

## Sheet: Source Data Figure 2
R00	Sex	Sample Color	Biogroup Name	CT	Ct Mean	Ct SD	Delta Ct Mean	Delta Ct SE	Delta Delta Ct	Plate
38436	M	RGB(176,23,31)	Tourettes	24.0165	24.1168	0.209418	-5.30547	0.186917	0	A
39027	M	RGB(0,0,255)	Tourettes	23.7439	23.592	0.133467	-3.29772	0.125897	-0.992253	A
39051	M	RGB(0,139,69)	Tourettes	23.4114	23.2625	0.263191	-6.58161	0.166244	-1.27614	A
38598	M	RGB(255,127,0)	Tourettes	23.2964	23.4317	0.153179	-4.56847	0.13638	0.736997	A
38525	M	RGB(139,137,112)	Tourettes	25.5754	25.3189	0.233538	-4.44181	0.172599	0.863658	A
38806	M	RGB(238,121,66)	Tourettes	24.0978	24.1594	0.0800238	-5.70539	0.189666	-0.399925	A
38459	F	RGB(142,56,142)	Tourettes	24.2139	24.091	0.556466	-4.21574	0.3278	1.08973	A
38850	M	RGB(198,113,113)	Tourettes	23.2341	23.0016	0.435583	-6.77054	0.32299	-1.46508	A
20843	F	RGB(0,245,255)	Control	23.9712	23.9534	0.015673	-9.84379	0.0342827	-4.53832	A
25497	F	RGB(238,220,130)	Control	25.6907	25.6262	0.0605545	-5.30268	0.115193	0.002786	A
26454	F	RGB(238,238,0)	Control	24.1989	24.1462	0.0576015	-7.177	0.457139	-1.87154	A
26577	F	RGB(142,142,56)	Control	26.2195	26.0616	0.284627	-6.55139	0.222833	-1.24592	A
40041	F	RGB(238,44,44)	Control	24.4511	24.469	0.0682148	-5.69473	0.0770409	-0.389266	A
42404	F	RGB(51,161,201)	Control	23.9003	23.998	0.375865	-5.88662	0.242059	-0.581155	A
26419	F	RGB(238,18,137)	Control	24.5396	23.9931	0.477324	-9.57457	0.290074	-0.269102	A
26420	F	RGB(176,23,31)	Control	24.7591	24.3014	0.416243	-9.21221	0.327923	-0.906748	A
38236	F	RGB(176,23,31)	Tourettes	23.9788	24.0037	0.0990617	-3.21879	0.191257	0	B
40354	M	RGB(0,245,255)	Tourettes	23.886	23.7131	0.175356	-3.9893	0.174908	-1.77051	B
38552	M	RGB(0,0,255)	Tourettes	23.8435	23.7587	0.102025	-7.15432	0.0871916	0.0644735	B
39054	M	RGB(238,220,130)	Tourettes	24.0351	23.3848	0.571379	-5.87642	0.332611	1.34238	B
39032	M	RGB(0,139,69)	Tourettes	23.5227	23.6061	0.152013	-7.60879	0.117632	-0.389993	B
39042	M	RGB(238,238,0)	Tourettes	23.2639	23.2437	0.139312	-4.6765	0.194723	-1.4577	B
38233	M	RGB(255,127,0)	Tourettes	25.4186	24.6237	0.694331	-3.34293	0.407561	-0.124137	B
26457	M	RGB(142,142,56)	Tourettes	21.6174	21.5559	0.177036	-6.28589	0.108448	0.932902	B
39029	M	RGB(139,137,112)	Tourettes	23.4834	23.5226	0.036322	-6.8416	0.0594413	0.377189	B
26479	F	RGB(238,44,44)	Tourettes	23.4442	23.3776	0.0600821	-6.25895	0.0842824	0.959841	B
39035	F	RGB(238,121,66)	Tourettes	22.6638	22.7291	0.121166	-6.93152	0.102363	0.287276	B
27216	F	RGB(51,161,201)	Tourettes	23.4235	23.5079	0.167748	-6.93597	0.192634	0.282822	B
39057	M	RGB(142,56,142)	Tourettes	23.6476	24.754	1.98296	-5.28815	1.14602	1.93064	B
27562	M	RGB(238,18,137)	Tourettes	23.4706	23.4044	0.0789748	-6.21672	0.250084	1.00207	B
40348	M	RGB(198,113,113)	Tourettes	23.7796	24.0037	0.391702	-4.15829	0.258471	3.0605	B
36222	F	RGB(176,23,31)	Tourettes	22.6669	23.1864	0.450071	-5.88653	0.294195	1.33226	B
37154	F	RGB(176,23,31)	Tourettes	22.9432	22.9873	0.0527852	-7.85644	0.112697	0	C
39060	M	RGB(0,245,255)	Tourettes	23.3886	23.4804	0.0796579	-6.11835	0.0461467	1.73809	C
37091	F	RGB(0,0,255)	Tourettes	23.6887	23.5317	0.175553	-7.06506	0.15559	0.791375	C
39091		RGB(238,220,130)	Tourettes	23.5964	23.6798	0.0734462	-8.28865	0.117865	-0.432211	C
36898	M	RGB(0,139,69)	Tourettes	23.3034	23.5423	0.450065	-5.43568	0.27937	2.42076	C
39038	M	RGB(238,238,0)	Tourettes	23.5101	23.3553	0.146352	-8.35985	0.227734	-0.50341	C
36906	F	RGB(255,127,0)	Tourettes	24.1294	23.9881	0.139246	-7.66809	0.164398	0.18835	C
39063	M	RGB(142,142,56)	Control	22.8577	22.838	0.0917209	-7.46264	0.0975947	0.393805	C
36408	M	RGB(139,137,112)	Tourettes	24.7934	23.5917	1.05109	-6.23076	0.607834	1.62568	C
37978		RGB(238,44,44)	Control	25.3575	25.2476	0.600671	-5.83489	0.43599	2.02155	C
37991	F	RGB(238,121,66)	Tourettes	23.1305	23.4516	0.396231	-6.92651	0.231004	0.929934	C
37491	M	RGB(51,161,201)	Control	24.0275	24.2504	0.194637	-7.93453	0.251332	-0.0780926	C
37513	F	RGB(142,56,142)	Tourettes	24.5232	24.0398	0.466047	-8.5322	0.2971	-0.675762	C
37596	M	RGB(238,18,137)	Control	25.0081	24.9066	0.0881687	-6.8541	0.107784	1.00234	C
37803	M	RGB(198,113,113)	Tourettes	23.1582	23.3115	0.159838	-5.8069	0.17834	2.04954	C
37392	F	RGB(176,23,31)	Control	24.5539	24.334	0.310949	-5.15447	0.237562	2.70197	C
39006	M	NA	Tourettes	22.9493	23.3845	0.737606	-7.74246	0.447258	0	D
29480	F	NA	Control	22.9984	23.0475	0.0765292	-6.70082	0.275867	1.04164	D
35629	M	NA	Control	23.978	23.9575	0.0415511	-7.04155	0.136979	0.700918	D
30773	F	NA	Control	23.2596	23.3108	0.112322	-6.30004	0.229271	1.44243	D
30451	F	NA	Control	24.7271	24.289	0.385193	-7.29057	0.253863	0.451896	D
30391	M	NA	Control	23.9066	23.5856	0.279603	-5.48565	0.196304	2.25681	D
35654	F	NA	Control	24.3605	24.1919	0.203447	-6.26366	0.311849	1.4788	D
42950	M	NA	Control	24.8897	23.8165	0.934557	-5.75373	0.561458	1.98874	D
28695	M	NA	Control	23.5105	23.3948	0.107143	-4.36161	0.103712	3.38086	D
35380	M	NA	Control	23.4365	23.4618	0.0617063	-5.49527	0.20708	2.24719	D
32596	F	NA	Control	23.6768	23.4381	0.206972	-7.89542	0.179451	-0.152955	D
38432	M	NA	Control	22.2261	22.2321	0.154266	-5.08363	0.108505	2.65884	D
35991	M	NA	Control	22.8556	22.7214	0.175811	-7.49415	0.151969	0.248315	D
25946	F	NA	Control	23.1436	23.2872	0.399841	-4.68552	0.310081	3.05694	D
30807	M	NA	Control	23.4133	23.4018	0.0555266	-6.15299	0.13548	1.58947	D
38240	F	NA	Control	22.3953	22.248	0.145815	-5.97802	0.29883	1.76445	D
35144	M	NA	Tourettes	22.7961	22.2576	0.54765	-5.18626	0.453093	0	E
9005	M	NA	Control	21.9628	22.3571	0.35504	-11.1131	1.83609	-5.92684	E
35233	M	NA	Tourettes	22.9155	22.8379	0.548073	-6.57409	0.320292	-1.38783	E
12944	M	NA	Control	22.5389	22.6381	0.23791	-5.76407	0.190066	-0.577812	E
35596	M	NA	Tourettes	23.1282	22.843	0.248787	-9.99108	0.184504	-4.80482	E
35508	F	NA	Control	23.4394	23.9967	0.563768	-8.60521	0.451576	-3.41895	E
31728		NA	Tourettes	23.3682	23.3591	0.391203	-7.17315	0.274509	-1.98689	E
30776	M	NA	Control	22.677	23.0351	0.498985	-7.51281	0.363102	-2.32655	E
34966	M	NA	Tourettes	23.5211	23.3127	0.454014	-8.44506	0.358343	-3.25881	E
30608	F	NA	Control	24.5764	23.5395	0.89844	-7.65057	0.525797	-2.46431	E
34729	M	NA	Tourettes	23.1127	23.2201	0.205689	-6.63797	0.187082	-1.45171	E
33126	M	NA	Control	23.0113	22.6239	0.347833	-8.11648	0.422299	-2.93022	E
35145	M	NA	Tourettes	23.9436	23.6218	0.321969	-5.85352	0.301324	-0.66726	E
12628		NA	Control	21.616	22.0282	0.402383	-8.088	0.257728	-2.90174	E
35657	M	NA	Tourettes	25.3687	24.7306	0.634474	-7.04717	0.37352	-1.86091	E
35844	M	NA	Control	22.7081	23.2078	0.509507	-7.28358	0.351395	-2.09733	E
34727	M	NA	Tourettes	24.9674	24.8981	0.39944	-4.28807	0.254654	0	F
34730	F	NA	Tourettes	25.0421	24.8989	0.312904	-5.533	0.257247	-1.24493	F
35143	M	NA	Tourettes	24.9626	24.9062	0.0804996	-4.91546	0.240486	-0.627387	F
38243	M	NA	Control	23.275	23.1578	0.143599	-6.81003	0.106526	-2.52196	F
29742	F	NA	Control	23.9549	23.4985	0.413586	-8.17752	0.311277	-3.88945	F
30544	F	NA	Control	23.5094	23.3256	0.29187	-6.83714	0.226466	-2.54907	F
33847	M	NA	Control	22.4211	22.3327	0.20019	-6.84414	0.184447	-2.55607	F
29231	M	NA	Control	22.2644	22.1465	0.142899	-7.02923	0.110893	-2.74116	F

## Sheet: Source Data Figure 3
atlas ID	PMID	Year	Domain	Trait	P-value	N
36	27629369	2017	Psychiatric	Loneliness (multivariate)	0.04761	7556
41	27046643	2016	Environment	Educational attainment	0.027704	111114
44	27818178	2016	Environment	Household income	0.026269	112151
54	27089181	2016	Psychiatric	Subjective well being	0.015958	298420
57	23722424	2013	Environment	Educational attainment	0.034744	101069
60	25201988	2014	Environment	Educational attainment	0.026153	106736
63	28436984	2017	Reproduction	Age at menarche	6.9373e-05	252514
68	26192919	2015	Gastrointestinal	Crohn's Disease	0.010818	20883
78	22504420	2012	Skeletal	Femoral Neck BMD (males)	0.0095079	32961
80	22504420	2012	Skeletal	Femoral Neck BMD	0.0081188	32961
90	26604143	2016	Metabolic	Body Mass Index - Child	0.015278	35668
112	20935630	2010	Metabolic	Body Mass Index	0.0018986	123865
116	22982992	2012	Skeletal	Variability of Height	0.0077492	133154
117	23563607	2013	Metabolic	Extreme Body Mass Index	0.00087342	16068
120	23563607	2013	Metabolic	Obesity class 1	0.0062414	98697
121	23563607	2013	Metabolic	Obesity class 2	0.026788	72546
123	23563607	2013	Metabolic	Overweight	0.027649	158855
124	23754948	2013	Metabolic	Body Mass Index (male)	0.037404	60036
125	23754948	2013	Metabolic	Body Mass Index (female)	0.046033	72397
137	23754948	2013	Metabolic	Weight (female)	0.016849	72378
143	25673413	2015	Metabolic	Body Mass Index	2.3496e-06	234069
144	25673413	2015	Metabolic	Body Mass Index (male)	0.00041954	104666
145	25673413	2015	Metabolic	Body Mass Index (female)	0.00016561	132115
146	25673413	2015	Metabolic	Body Mass Index	1.9228e-06	236231
147	26426971	2015	Metabolic	Body Mass Index (male > 50 yrs)	0.0053777	74324
149	26426971	2015	Metabolic	Body Mass Index (female > 50 yrs)	0.0053873	88625
150	26426971	2015	Metabolic	Body Mass Index (female <= 50 yrs)	0.0032884	41386
155	25673412	2015	Metabolic	Hip circumference	0.0033114	213038
156	25673412	2015	Metabolic	Hip circumference	0.0033287	227429
157	25673412	2015	Metabolic	Hip circumference (male)	0.023466	94790
158	25673412	2015	Metabolic	Hip circumference (male)	0.023316	100384
159	25673412	2015	Metabolic	Hip circumference (female)	0.041036	118528
160	25673412	2015	Metabolic	Hip circumference (female)	0.040985	125113
185	25673412	2015	Metabolic	Waist-hip ratio (adjusted for BMI)	0.049006	210086
186	25673412	2015	Metabolic	Waist-hip ratio (adjusted for BMI)	0.04787	224456
208	20453842	2010	Connective Tissue	Rheumatoid Arthritis	8.9806e-05	25708
273	25772697	2015	Immunological	CD8:%SCM	0.014834	669
335	25772697	2015	Immunological	NKeff:%314-158a+	0.016832	669
347	25772697	2015	Immunological	CD8:%TM (1)	0.026746	669
349	25772697	2015	Immunological	CD8:%TM (2)	0.032993	669
379	24816252	2014	Metabolic	Amino acid::Glycine, serine and threonine metabolism::betaine	0.031211	7806
434	24816252	2014	Metabolic	Carbohydrate::Aminosugars metabolism::erythronate*	0.0069718	7752
500	24816252	2014	Metabolic	Lipid::Fatty acid, dicarboxylate::hexadecanedioate	0.020941	6887
630	24816252	2014	Metabolic	Xenobiotics::Food component, Plant::ergothioneine	0.0075844	4453
672	24816252	2014	Metabolic	::::X-06351	0.048914	4791
677	24816252	2014	Metabolic	::::X-09026	0.037924	7627
687	24816252	2014	Metabolic	::::X-10810	0.022211	7232
719	24816252	2014	Metabolic	::::X-11537	0.026334	2719
829	24816252	2014	Metabolic	::::X-13859	0.0363	7002
830	24816252	2014	Metabolic	::::X-14056	0.045639	7259
849	24816252	2014	Metabolic	::::X-18601	0.034347	7663
870	27005778	2016	Metabolic	Free cholesterol	0.041332	13497
880	27005778	2016	Metabolic	Free cholesterol in IDL	0.033809	21559
881	27005778	2016	Metabolic	Total lipids in IDL	0.042112	19273
882	27005778	2016	Metabolic	Concentration of IDL particles	0.031989	19273
883	27005778	2016	Metabolic	Phospholipids in IDL	0.027782	21559
884	27005778	2016	Metabolic	Triglycerides in IDL	0.03179	19273
950	27005778	2016	Metabolic	Tyrosine	0.020392	24925
960	27005778	2016	Metabolic	Triglycerides in very large HDL	0.026082	21536
965	27005778	2016	Metabolic	Total lipids in very small VLDL	0.024603	19273
966	27005778	2016	Metabolic	Concentration of very small VLDL particles	0.027258	19273
967	27005778	2016	Metabolic	Phospholipids in very small VLDL	0.045367	19273
973	27989323	2017	Immunological	Beta nerve growth factor	0.044199	3531
993	27989323	2017	Immunological	Interleukin-6	0.039171	8189
1009	27989323	2017	Immunological	Stromal cell-derived factor-1 alpha (CXCL12)	0.040836	5998
1066	19010793	2009	Neurological	Multiple Sclerosis	0.0088312	1861
1075	20018961	2009	Infection	Leprosy	0.0015884	1220
1081	17998437	2008	Neurological	Alzheimer's disease	0.0116	1489
1120	27918534	2017	Metabolic	Pericardial adipose tissue volume (adjusted for height and weight)	0.01269	12204
1121	27918534	2017	Metabolic	Pericardial adipose tissue volume (adjusted for height and weight, male)	0.027183	5842
1135	26482879	2015	Dermatological	Eczema	0.0014327	40835
1137	27015805	2016	Mortality	Father's age at death	0.030452	75244
1141	27494321	2016	Psychiatric	Chronotype	0.0062784	128266
1158	22581128	2012	Metabolic	Fasting glucose interaction (adjusted for BMI)	0.047296	58074
1172	23583979	2013	Cardiovascular	Heart rate	0.022927	85787
1193	21102463	2010	Gastrointestinal	Crohn's Disease	0.03544	21447
1194	21297633	2011	Gastrointestinal	Ulcerative colitis	0.035335	27994
1202	24390342	2014	Connective Tissue	Rheumatoid Arthritis	0.0092677	22515
1203	24390342	2014	Connective Tissue	Rheumatoid Arthritis	7.3095e-05	58284
1204	24390342	2014	Connective Tissue	Rheumatoid Arthritis	6.5685e-06	103638
1227	28748955	2017	Mortality	Life span	0.015762	116279
2002	11022011	2000	Respiratory	Serum YKL-40 level	0.014293	693
2015	24369049	2014	Psychiatric	Lithium response in Bipolar I patients - Alda Scale of 4 to 5	0.0093456	294
2016	24369049	2014	Psychiatric	Lithium response in Bipolar I patients - Alda Scale of 5 to 6	0.010615	294
2017	24369049	2014	Psychiatric	Lithium response in Bipolar I patients - Alda Scale of 6 to 7	0.0065417	294
2018	24369049	2014	Psychiatric	Lithium response in Bipolar I patients - Alda Scale of 7 to 8	0.0011799	294
2020	23143601	2012	Neoplasms	Adenocarcinoma (adjusted for age)	0.026546	8881
2021	23143601	2012	Neoplasms	Squamous cell (adjusted for age)	0.037872	8881
2023	24934506	2014	Endocrine	Skin fluorescence	0.015265	1082
2040	27656889	2016	Cognitive	Attention function - Excutive function - Child	0.0046233	1655
2143	28240269	2017	Cell	PLAUR - Urokinase plasminogen activator surface receptor	0.024224	1000
2180	28240269	2017	Cell	SIGLEC6 - Sialic acid-binding Ig-like lectin 6	0.043754	1000
2250	28240269	2017	Cell	KPNA2 - Importin subunit alpha-1	0.0404	1000
2332	28240269	2017	Cell	GFAP - Glial fibrillary acidic protein	0.0052536	1000
2334	28240269	2017	Cell	IL1B - Interleukin-1 beta	0.0004407	1000
2399	28240269	2017	Cell	HAPLN1 - Hyaluronan and proteoglycan link protein 1	0.029014	1000
2418	28240269	2017	Cell	SFRP1 - Secreted frizzled-related protein 1	0.016986	1000
2507	28240269	2017	Cell	IBSP - Bone sialoprotein 2	0.016605	1000
2528	28240269	2017	Cell	INSR - Insulin receptor	0.014903	1000
2655	28240269	2017	Cell	CA9 - Carbonic anhydrase 9	0.0048288	1000
2665	28240269	2017	Cell	FGFR3 - Fibroblast growth factor receptor 3	0.035931	1000
2671	28240269	2017	Cell	PRKCQ - Protein kinase C theta type	0.014328	1000
2675	28240269	2017	Cell	MATK - Megakaryocyte-associated tyrosine-protein kinase	0.014696	1000
2711	28240269	2017	Cell	HINT1 - Histidine triad nucleotide-binding protein 1	0.042149	1000
2730	28240269	2017	Cell	BPI - Bactericidal permeability-increasing protein	0.038748	1000
2736	28240269	2017	Cell	FST - Follistatin	0.0076429	1000
2740	28240269	2017	Cell	IL17D - Interleukin-17D	0.0060578	1000
2748	28240269	2017	Cell	NTF3 - Neurotrophin-3	0.014259	1000
2759	28240269	2017	Cell	F2 - Thrombin	0.011389	1000
2863	28240269	2017	Cell	IL5RA - Interleukin-5 receptor subunit alpha	0.012964	1000
2876	28240269	2017	Cell	CLU - Clusterin	0.025999	1000
2910	28240269	2017	Cell	PPIB - Peptidyl-prolyl cis-trans isomerase B	0.0034068	1000
2919	28240269	2017	Cell	CMPK1 - UMP-CMP kinase	0.023095	1000
2926	28240269	2017	Cell	SELL - L-Selectin	0.013711	1000
2945	28240269	2017	Cell	GCG - Glucagon	0.03413	1000
3028	28240269	2017	Cell	ADSL - Adenylosuccinate lyase	0.029447	1000
3049	28240269	2017	Cell	TNFRSF25 - Tumor necrosis factor receptor superfamily member 25	0.026717	1000
3060	28240269	2017	Cell	IL7R - Interleukin-7 receptor subunit alpha	0.013896	1000
3062	28240269	2017	Cell	LILRB2 - Leukocyte immunoglobulin-like receptor subfamily B member 2	0.040389	1000
3078	28240269	2017	Cell	NOTCH3 - Neurogenic locus notch homolog protein 3	0.024687	1000
3083	28240269	2017	Cell	PRLR - Prolactin receptor	0.0072204	1000
3092	28240269	2017	Cell	SCARF1 - Scavenger receptor class F member 1	0.049905	1000
3097	28240269	2017	Cell	HAVCR2 - Hepatitis A virus cellular receptor 2	0.046113	1000
3102	28240269	2017	Cell	PRKAA1 PRKAB1 PRKAG1 - AMP Kinase (alpha1beta1gamma1)	0.013687	1000
3130	28240269	2017	Cell	TYK2 - Non-receptor tyrosine-protein kinase TYK2	0.0065424	1000
3145	28240269	2017	Cell	CD86 - T-lymphocyte activation antigen CD86	0.030127	1000
3185	31427789	2019	Metabolic	Waist circumference	5.22e-07	385932
3186	31427789	2019	Metabolic	Hip circumference	4.94e-08	385887
3188	31427789	2019	Cardiovascular	Pulse rate (automated reading)	0.012027	361411
3190	31427789	2019	Mortality	Number of self-reported non-cancer illnesses	0.041921	386581
3191	31427789	2019	Activities	Number of treatments/medications taken	0.013069	386581
3195	31427789	2019	Environment	Average total household income before tax	0.001704	332594
3205	31427789	2019	Activities	Duration of walks	0.021696	330974
3206	31427789	2019	Activities	Number of days/week of moderate physical activity 10+ minutes	0.013476	367908
3210	31427789	2019	Activities	Usual walking pace	0.0334	384081
3223	31427789	2019	Activities	Length of mobile phone use	0.022661	381616
3225	31427789	2019	Activities	Hands-free device/speakerphone use with mobile phone in last 3 month	0.03284	324453
3233	31427789	2019	Psychiatric	Snoring	3.8758e-05	359498
3240	31427789	2019	Nutritional	Cooked vegetable intake	0.020735	374858
3245	31427789	2019	Nutritional	Non-oily fish intake	0.00020017	384907
3246	31427789	2019	Nutritional	Processed meat intake	0.00060319	385801
3251	31427789	2019	Nutritional	Cheese intake	0.0079478	377082
3256	31427789	2019	Nutritional	Coffee intake	0.03899	358093
3259	31427789	2019	Nutritional	Major dietary changes in the last 5 years	1.2116e-05	385587
3260	31427789	2019	Nutritional	Variation in diet	0.020788	384869
3261	31427789	2019	Psychiatric	Alcohol intake frequency	0.00643	386082
3270	31427789	2019	Metabolic	Comparative body size at age 10	4.46e-14	379749
3271	31427789	2019	Skeletal	Comparative height size at age 10	0.00068242	380167
3274	31427789	2019	Dermatological	Ease of skin tanning	0.030074	378364
3279	31427789	2019	Mortality	Father's age at death	0.015497	283990
3282	31427789	2019	Social Interactions	Number of full brothers	0.013343	380062
3283	31427789	2019	Social Interactions	Number of full sisters	0.00092644	380122
3285	31427789	2019	Psychiatric	Miserableness	0.019345	379907
3288	31427789	2019	Psychiatric	Fed-up feelings	0.0052672	378357
3301	31427789	2019	Psychiatric	Seen doctor (GP) for nerves, anxiety, tension or depression	0.019586	383771
3302	31427789	2019	Psychiatric	Seen a psychiatrist for nerves, anxiety, tension or depression	0.0037454	384700
3312	31427789	2019	Activities	Electronic device use - Plays computer games	0.0022776	386152
3328	31427789	2019	Endocrine	Diabetes (diagnosed by doctor)	4.231e-05	385420
3330	31427789	2019	Body Structures	Fractured/broken bones in last 5 years	0.014008	384446
3339	31427789	2019	Reproduction	Age when periods started (menarche) (female)	3.49e-09	202636
3343	31427789	2019	Reproduction	Age at first live birth (female)	1.1908e-05	141051
3352	31427789	2019	Psychiatric	Age started smoking in former smokers	0.043339	94891
3380	31427789	2019	Cardiovascular	Systolic Blood Pressure (automated reading)	0.0019146	361402
3391	31427789	2019	Psychiatric	Ever depressed for a whole week	0.0067645	126626
3394	31427789	2019	Psychiatric	Ever unenthusiastic/disinterested for a whole week	0.00177	123848
3395	31427789	2019	Psychiatric	Ever highly irritable/argumentative for 2 days	0.0097896	126296
3397	31427789	2019	Respiratory	Shortness of breath walking on level ground	0.019002	126962
3398	31427789	2019	Muscular	Leg pain on walking	0.0057719	128030
3416	31427789	2019	Psychiatric	Bipolar and major depression status	0.001693	93296
3435	31427789	2019	Metabolic	Body Mass Index	4.38e-09	385336
3436	31427789	2019	Metabolic	Weight	8.92e-09	385473
3440	31427789	2019	Metabolic	Impedance measures - Weight	4e-09	379840
3441	31427789	2019	Metabolic	Impedance measures - Body fat percentage	0.00038234	379615
3442	31427789	2019	Metabolic	Impedance measures - Whole body fat mass	3.66e-07	379203
3443	31427789	2019	Metabolic	Impedance measures - Whole body fat-free mass	1.57e-09	379804
3444	31427789	2019	Metabolic	Impedance measures - Whole body water mass	2.58e-09	379835
3445	31427789	2019	Metabolic	Impedance measures - Body Mass Index (BMI)	2.2e-09	379831
3446	31427789	2019	Metabolic	Impedance measures - Basal metabolic rate	1.66e-09	379821
3447	31427789	2019	Metabolic	Impedance measures - Impedance of whole body	7.25e-11	379792
3448	31427789	2019	Metabolic	Impedance measures - Impedance of leg (right)	1.57e-10	379813
3449	31427789	2019	Metabolic	Impedance measures - Impedance of leg (left)	6.95e-10	379807
3450	31427789	2019	Metabolic	Impedance measures - Impedance of arm (right)	8.65e-09	379786
3451	31427789	2019	Metabolic	Impedance measures - Impedance of arm (left)	4.52e-08	379803
3452	31427789	2019	Metabolic	Impedance measures - Leg fat percentage (right)	0.0011109	379806
3453	31427789	2019	Metabolic	Impedance measures - Leg fat mass (right)	7.81e-07	379802
3454	31427789	2019	Metabolic	Impedance measures - Leg fat-free mass (right)	5.65e-10	379793
3455	31427789	2019	Metabolic	Impedance measures - Leg predicted mass (right)	7.03e-10	379793
3456	31427789	2019	Metabolic	Impedance measures - Leg fat percentage (left)	0.00026668	379786
3457	31427789	2019	Metabolic	Impedance measures - Leg fat mass (left)	3.99e-07	379783
3458	31427789	2019	Metabolic	Impedance measures - Leg fat-free mass (left)	1.94e-09	379766
3459	31427789	2019	Metabolic	Impedance measures - Leg predicted mass (left)	1.76e-09	379761
3460	31427789	2019	Metabolic	Impedance measures - Arm fat percentage (right)	1.3803e-05	379752
3461	31427789	2019	Metabolic	Impedance measures - Arm fat mass (right)	1.04e-07	379725
3462	31427789	2019	Metabolic	Impedance measures - Arm fat-free mass (right)	1.71e-08	379723
3463	31427789	2019	Metabolic	Impedance measures - Arm predicted mass (right)	1.52e-08	379716
3464	31427789	2019	Metabolic	Impedance measures - Arm fat percentage (left)	5.6743e-06	379699
3465	31427789	2019	Metabolic	Impedance measures - Arm fat mass (left)	1.21e-07	379663
3466	31427789	2019	Metabolic	Impedance measures - Arm fat-free mass (left)	2.22e-08	379653
3467	31427789	2019	Metabolic	Impedance measures - Arm predicted mass (left)	1.13e-07	379638
3468	31427789	2019	Metabolic	Impedance measures - Trunk fat percentage	0.0041178	379600
3469	31427789	2019	Metabolic	Impedance measures - Trunk fat mass	7.1956e-06	379578
3470	31427789	2019	Metabolic	Impedance measures - Trunk fat-free mass	2.23e-08	379507
3471	31427789	2019	Metabolic	Impedance measures - Trunk predicted mass	2.21e-08	379469
3482	31427789	2019	Nutritional	Milk type used: Skimmed	0.019348	373135
3485	31427789	2019	Nutritional	Bread type: White	1.93e-07	372617
3487	31427789	2019	Nutritional	Bread type: Wholemeal or wholegrain	4.3726e-05	372617
3494	31427789	2019	Nutritional	Coffee type: Ground coffee (include espresso, filter etc)	0.009281	303811
3499	31427789	2019	Dermatological	Hair colour (natural, before greying): Black	0.0013201	385603
3512	31427789	2019	Psychiatric	Type of tobacco previously smoked: Manufactured cigarettes	0.025366	95358
3525	31427789	2019	Environment	Transport type for commuting to job workplace: Walk	0.016776	205217
3529	31427789	2019	Nutritional	Never eat eggs, dairy, wheat, sugar: Wheat products	0.040648	384986
3549	31427789	2019	Body Structures	Mouth/teeth dental problems: Dentures	0.048546	385026
3551	31427789	2019	Cardiovascular	Vascular/heart problems diagnosed by doctor: High blood pressure	0.00013327	385699
3554	31427789	2019	Activities	Medication for cholesterol, blood pressure, diabetes, or take exogenous hormones: Cholesterol lowering medication	0.026709	207533
3555	31427789	2019	Activities	Medication for cholesterol, blood pressure, diabetes, or take exogenous hormones: Blood pressure medication	0.032592	207533
3565	31427789	2019	Activities	Vitamin and mineral supplements: Vitamin E	0.044329	384452
3566	31427789	2019	Activities	Vitamin and mineral supplements: Multivitamins +/- minerals	0.029007	384452
3587	31427789	2019	Activities	Types of physical activity in last 4 weeks: Strenuous sports	0.035336	384450
3591	31427789	2019	Activities	Medication for cholesterol, blood pressure or diabetes: Blood pressure medication	0.028996	176050
3594	31427789	2019	Activities	Mineral and other dietary supplements: Calcium	0.037389	385261
3596	31427789	2019	Activities	Mineral and other dietary supplements: Iron	0.004428	385261
3597	31427789	2019	Cardiovascular	Non-cancer illness code, self-reported: hypertension	0.00011345	289307
3601	31427789	2019	Endocrine	Non-cancer illness code, self-reported: diabetes	5.6459e-05	289307
3602	31427789	2019	Endocrine	Non-cancer illness code, self-reported: hypothyroidism/myxoedema	0.0060607	289307
3607	31427789	2019	Skeletal	Non-cancer illness code, self-reported: osteoarthritis	0.0032572	289307
3608	31427789	2019	Metabolic	Non-cancer illness code, self-reported: high cholesterol	0.0035532	289307
3621	31427789	2019	Activities	Treatment/medication code: metformin	0.0016926	280443
3625	31427789	2019	Activities	Treatment/medication code: levothyroxine sodium	0.0012803	280443
3628	31427789	2019	Environment	Illnesses of father: Heart disease	0.020293	355137
3633	31427789	2019	Environment	Illnesses of father: High blood pressure	0.03448	355137
3644	31427789	2019	Environment	Illnesses of mother: High blood pressure	0.0023168	367939
3664	31427789	2019	Mortality	External causes: Y83 Surgical operation and other surgical procedures as the cause of abnormal reaction of the patient, or later complication, without mention of misadventure at the time of the procedure	0.046406	50583
3667	31427789	2019	Ophthalmological	Diagnoses - main ICD10: H26 Other cataract	0.013801	300791
3685	31427789	2019	Endocrine	Diagnoses - secondary ICD10: E03 Other hypothyroidism	0.0077614	244890
3686	31427789	2019	Endocrine	Diagnoses - secondary ICD10: E11 Type 2 diabetes mellitus	0.0010411	244890
3689	31427789	2019	Psychiatric	Diagnoses - secondary ICD10: F17 Nicotine dependence	0.011494	244890
3710	31427789	2019	Mortality	Diagnoses - secondary ICD10: Z85 Personal history of malignant neoplasm	0.046121	244890
3736	31427789	2019	Psychiatric	Depression - Impact of normal roles during worst period of depression	0.017716	71674
3744	31427789	2019	Psychiatric	Cannabis use - Ever taken cannabis	0.046069	126632
3754	31427789	2019	Psychiatric	Traumatic events - Felt very upset when reminded of stressful expresince in past month	0.013816	126627
3756	31427789	2019	Psychiatric	Mental distress - Ever suffered mental distress preventing usual activities	0.022398	125147
3759	31427789	2019	Psychiatric	Anxiety - Reccent feelings or nervousness or anxiety	0.038433	126325
3772	31427789	2019	Psychiatric	Depression - Recent feelings of tiredness or low enery	0.00020337	126540
3778	31427789	2019	Psychiatric	Traumatic events - Victim of physically violent crime	0.037761	126580
3779	31427789	2019	Psychiatric	Traumatic events - Witnessed sudden violent death	0.034536	126595
3780	31427789	2019	Psychiatric	Depression - Did your sleep change?	0.038447	61487
3794	30804565	2019	Psychiatric	Snoring	7.3399e-05	359916
3818	29083406	2017	Respiratory	Asthma, hay fever or eczema	0.0021859	242569
3828	23000144	2012	Gastrointestinal	Primary biliary cirrhosis	0.0015372	963
3829	26993346	2016	Neurological	Posterior cortical atrophy	0.035019	10840
3833	27863252	2016	Immunological	Basophil count (two-way meta)	0.013339	131860
3836	27863252	2016	Immunological	Sum basophil neutrophil count (two-way meta)	2.98e-13	131031
3837	27863252	2016	Immunological	Sum eosinophil basophil count (two-way meta)	0.00674	131557
3838	27863252	2016	Immunological	Eosinophil count (two-way meta)	0.031075	131999
3839	27863252	2016	Immunological	Eosinophil percentage of white cells (two-way meta)	0.00032906	132052
3840	27863252	2016	Immunological	Eosinophil percentage of granulocytes (two-way meta)	9.8221e-06	131525
3841	27863252	2016	Immunological	Granulocyte count (two-way meta)	6.55e-13	130875
3842	27863252	2016	Immunological	Granulocyte percentage of myeloid white cells (two-way meta)	1.13e-10	130543
3848	27863252	2016	Immunological	Lymphocyte count (two-way meta)	0.029873	132452
3849	27863252	2016	Immunological	Lymphocyte percentage of white cells (two-way meta)	1.95e-11	132570
3851	27863252	2016	Immunological	Mean corpuscular hemoglobin (two-way meta)	0.036206	132224
3852	27863252	2016	Immunological	Mean corpuscular volume (two-way meta)	0.0047327	132353
3853	27863252	2016	Immunological	Monocyte count (two-way meta)	3.98e-39	131544
3854	27863252	2016	Immunological	Monocyte percentage of white cells (two-way meta)	1.46e-17	131305
3855	27863252	2016	Immunological	Mean platelet volume (two-way meta)	0.018099	127230
3856	27863252	2016	Immunological	Myeloid white cell count (two-way meta)	2.59e-15	130268
3857	27863252	2016	Immunological	Sum neutrophil eosinophil count (two-way meta)	9.04e-13	131409
3858	27863252	2016	Immunological	Neutrophil percentage of granulocytes (two-way meta)	7.3118e-06	131660
3859	27863252	2016	Immunological	Neutrophil count (two-way meta)	5.25e-13	131564
3860	27863252	2016	Immunological	Neutrophil percentage of white cells (two-way meta)	4.2212e-06	132352
3861	27863252	2016	Immunological	Plateletcrit (two-way meta)	1.3137e-06	127033
3863	27863252	2016	Immunological	Platelet count (two-way meta)	0.00014644	127127
3868	27863252	2016	Immunological	White blood cell count (two-way meta)	1.09e-13	131969
3869	27863252	2016	Immunological	Basophil count (three-way meta)	0.00053227	171846
3872	27863252	2016	Immunological	Sum basophil neutrophil count (three-way meta)	1.04e-11	170143
3873	27863252	2016	Immunological	Sum eosinophil basophil count (three-way meta)	0.0069975	171771
3874	27863252	2016	Immunological	Eosinophil count (three-way meta)	0.018887	172275
3875	27863252	2016	Immunological	Eosinophil percentage of white cells (three-way meta)	0.00084418	172378
3876	27863252	2016	Immunological	Eosinophil percentage of granulocytes (three-way meta)	2.3516e-05	170536
3877	27863252	2016	Immunological	Granulocyte count (three-way meta)	1.71e-11	169822
3878	27863252	2016	Immunological	Granulocyte percentage of myeloid white cells (three-way meta)	3.31e-12	169545
3884	27863252	2016	Immunological	Lymphocyte count (three-way meta)	0.025676	171643
3885	27863252	2016	Immunological	Lymphocyte percentage of white cells (three-way meta)	1.01e-11	171748
3887	27863252	2016	Immunological	Mean corpuscular hemoglobin (three-way meta)	0.031179	172332
3889	27863252	2016	Immunological	Monocyte count (three-way meta)	3.87e-40	170721
3890	27863252	2016	Immunological	Monocyte percentage of white cells (three-way meta)	1.43e-21	170494
3892	27863252	2016	Immunological	Myeloid white cell count (three-way meta)	4.57e-14	169219
3893	27863252	2016	Immunological	Sum neutrophil eosinophil count (three-way meta)	2.82e-11	170384
3894	27863252	2016	Immunological	Neutrophil percentage of granulocytes (three-way meta)	7.2135e-05	170672
3895	27863252	2016	Immunological	Neutrophil count (three-way meta)	2.07e-11	170702
3896	27863252	2016	Immunological	Neutrophil percentage of white cells (three-way meta)	1.4493e-05	171542
3897	27863252	2016	Immunological	Plateletcrit (three-way meta)	1.6536e-05	164339
3899	27863252	2016	Immunological	Platelet count (three-way meta)	0.0077689	166066
3904	27863252	2016	Immunological	White blood cell count (three-way meta)	2.07e-12	172435
3939	28892062	2017	Metabolic	Body Mass Index	0.0026753	158284
3941	28892062	2017	Metabolic	Body Mass Index (female)	0.00084342	72390
3959	28979981	2017	Psychiatric	Antisocial behavior (female)	0.014093	7772
3977	28724990	2017	Skeletal	Lean body mass (whole body)	0.019134	38292
3978	28724990	2017	Skeletal	Lean body mass (appendicular)	0.023701	28330
3980	29309628	2018	Reproduction	Offspring birthweight (maternal)	0.041884	86577
3992	29500382	2018	Psychiatric	Miserableness (MIS)	0.01698	267050
3995	29500382	2018	Psychiatric	Fed-up feelings (FED_UP)	0.01167	266208
4004	29513936	2018	Connective Tissue	Juvenile idiopathic arthritis with vs without uveitis	0.012877	192
4005	29559693	2018	Skeletal	Osteoarthritis (self reported)	0.022529	63556
4044	30124842	2018	Metabolic	Body Mass Index	1.21e-11	681275
4045	30054458	2018	Endocrine	Type 2 Diabetes	0.0028549	659256
4050	28358823	2017	Body Structures	Anterior cruciate ligament rupture (fixed effect model)	0.035453	99342
4074	30239722	2018	Metabolic	Body Mass Index	4.37e-13	806834
4075	30239722	2018	Metabolic	Body Mass Index (male)	2.96e-09	374756
4076	30239722	2018	Metabolic	Body Mass Index (female)	2.76e-08	434794
4077	30239722	2018	Metabolic	Waist-hip ratio	0.02222	697734
4081	30239722	2018	Metabolic	Waist-hip ratio (adjusted for BMI, male)	0.049471	315284
4085	30297969	2018	Endocrine	Type 2 Diabetes	1.906e-05	898130
4099	29403010	2018	Metabolic	High-density-lipoprotein cholesterol	0.039233	70657
4106	29403010	2018	Metabolic	Non-albumin protein	0.022569	98538
4107	29403010	2018	Metabolic	Albumin/globulin ratio	0.032249	98626
4116	29403010	2018	Metabolic	Phosphorus	0.012419	42793
4122	29403010	2018	Metabolic	Gamma-glutamyl transferase	0.018536	118309
4129	29403010	2018	Immunological	White blood cell count	6.8489e-06	107964
4130	29403010	2018	Immunological	Neutrophil count	0.0010617	62076
4132	29403010	2018	Immunological	Basophil count	0.040394	62076
4133	29403010	2018	Immunological	Monocyte count	2.14e-13	62076
4155	29403010	2018	Cardiovascular	E/A ratio	0.026241	8600
4163	30531953	2018	Neurological	Generalized epilepsy with tonic-clonic seizures	0.026233	24443
4166	30108127	2018	Metabolic	Body Mass Index	1.49e-07	334487
4175	30048462	2018	Skeletal	Heel bone mineral density	0.0014861	394929
4178	31217584	2019	Immunological	White blood cells	0.036588	28608
4181	31217584	2019	Metabolic	High cholesterol lipoprotein	0.020835	33063
4204	31217584	2019	Metabolic	Estimated glomerular filtration rate	0.028505	27900
4205	31152163	2019	Metabolic	Estimated glomerular filtration rate	0.0001639	765348
4206	31152163	2019	Metabolic	Estimated glomerular filtration rate	0.00011467	567460
4217	31015401	2019	Environmental	Drugs used in diabetes	0.0089907	305913
4218	31015401	2019	Environmental	Antithrombotic agents	0.04693	153639
4220	31015401	2019	Environmental	Antihypertensives	0.00093568	152380
4221	31015401	2019	Environmental	Diuretics	0.021471	229086
4223	31015401	2019	Environmental	Calcium channel blockers	0.0085365	204378
4224	31015401	2019	Environmental	Agents acting on the renin-angiotensin system	0.0036195	237530
4226	31015401	2019	Environmental	Thyroid preparations	4.053e-05	305582
4231	31015401	2019	Environmental	Salicylic acid and derivatives	0.012867	112010
4237	31015401	2019	Environmental	Antihistamines for systemic use	0.047963	151636
4270	30867560	2019	Psychiatric	Anxiety/tension factors	0.040704	270059
4271	30867560	2019	Psychiatric	Worry/vulnerability factors	0.040704	270059
4278	30804560	2019	Respiratory	FEV1	0.0082893	400102
4279	30804560	2019	Respiratory	FVC	0.0013799	400102
4282	30804560	2019	Respiratory	FEV1	0.0075843	321047
4283	30804560	2019	Respiratory	FVC	0.0036463	321047
4295	30696823	2019	Psychiatric	Morning person (binary)	0.029454	403195
4298	30677029	2019	Metabolic	Thin vs extreme obese	0.040299	2927
4301	30664634	2019	Metabolic	Arms-arm fat ratio (male)	6.1164e-05	167431
4302	30664634	2019	Metabolic	Arms-arm fat ratio (female)	0.00010773	195068
4307	30664745	2019	Skeletal	Osteoarthritis	0.0011141	455221
4308	30664745	2019	Skeletal	Osteoarthritis of hit or knee	0.0096238	417596
4310	30664745	2019	Skeletal	Osteoarthritis of knee	0.009761	403124
4317	30643251	2019	Psychiatric	Drinks per day	0.0016258	537349
4322	30643256	2019	Psychiatric	Depressive symptoms (univariate)	0.030067	1067913
4328	30598549	2018	Skeletal	Estimated bone mineral density from heel ultrasounds	0.0030551	426824
4329	30598549	2018	Body Structures	Fractures	0.0019777	426795
4367	30003307	2018	Cardiovascular	Coronary artery disease in diabetes	0.042317	15666
4368	30150663	2018	Psychiatric	Cannabis use	0.021425	162082
4371	30367059	2018	Endocrine	Thyroid-stimulating hormone (female)	0.01058	30236
4377	30940143	2019	Cardiovascular	Resting heart rate	0.0033284	458969
4378	30940143	2019	Cardiovascular	High blood pressure	1.2563e-05	458554
4403	29855537	2018	Reproduction	Menstruation quality of life impact: Loss of concentration	0.015007	11348
4429	30053915	2018	Immunological	Cytomegalovirus seropositivity	0.030551	1000
4434	30053915	2018	Cell	Measles IgG levels	0.040644	885
4488	31676860	2019	Neurological	Right middle temporal	0.02678	19629
4507	31676860	2019	Neurological	Cerebellar vermal lobules I V	0.022634	19629
4552	31676860	2019	Neurological	Left inferior temporal	0.040626	21821
4565	31676860	2019	Neurological	Left postcentral	0.029923	21821
4573	31676860	2019	Neurological	Left superior temporal	0.041463	21821
4589	31676860	2019	Neurological	Right middle temporal	0.023571	21821
4608	31676860	2019	Neurological	Cerebellar vermal lobules I V	0.039811	21821
4649	BioRxiv: https://doi.org/10.1101/288557	2019	Neurological	Average across all tracts fractional anisotropy	0.020947	17706
4655	BioRxiv: https://doi.org/10.1101/288563	2019	Neurological	Fornix (column and body of fornix) fractional anisotropy	0.012501	17706
4676	BioRxiv: https://doi.org/10.1101/288584	2019	Neurological	External capsule axial diusivities	0.020668	17706
4689	BioRxiv: https://doi.org/10.1101/288597	2019	Neurological	Sagittal stratum axial diusivities	0.01572	17706
4692	BioRxiv: https://doi.org/10.1101/288600	2019	Neurological	Anterior limb of internal capsule mean diusivities	0.034697	17706
4698	BioRxiv: https://doi.org/10.1101/288606	2019	Neurological	External capsule mean diusivities	0.0085929	17706
4702	BioRxiv: https://doi.org/10.1101/288610	2019	Neurological	Inferior fronto-occipital fasciculus mean diusivities	0.0049874	17706
4711	BioRxiv: https://doi.org/10.1101/288619	2019	Neurological	Sagittal stratum mean diusivities	0.006269	17706
4746	BioRxiv: https://doi.org/10.1101/288654	2019	Neurological	Inferior fronto-occipital fasciculus radial diusivities	0.024342	17706
4755	BioRxiv: https://doi.org/10.1101/288663	2019	Neurological	Sagittal stratum radial diusivities	0.045442	17706
